# Supplementary material for: A unified nomenclature for vertebrate olfactory receptors
Source: BMC Evol Biol. 2020 Apr 15;20:42. doi: 10.1186/s12862-020-01607-6 (PMC7160942; doi:10.1186/s12862-020-01607-6)
Supplement: Supplementary file 1 — Additional file 1. The symbols, genomic locations and aliases of the OR repertoires in this work. [file 12862_2020_1607_MOESM1_ESM.xlsx]

## Sheet: mouse
Symbol	Pseudo	alias1	alias2	GI_number	chr	start	end	strand	MMS step	BeH_species
Or6b2	0	Olfr1416	MOR103-3	259040	chr1	92479684	92480619	-	1	human
Or6b2b	0	Olfr1415	MOR103-12	258228	chr1	92490821	92491753	-	2	human
Or6b3	0	Olfr1414	MOR103-2	259041	chr1	92511091	92512026	-	1	human
Or9s23	0	Olfr1413	MOR208-1	259039	chr1	92573173	92574141	+	3	dog
Or9s27	0	Olfr1412	MOR208-4	258274	chr1	92588257	92589294	+	4	dog
Or9s15	0	Olfr1411	MGC157607, MOR208-3	258483	chr1	92596521	92597489	+	4	human
Or9s14	0	Olfr1410	MGC129256, MGC129257, MOR208-2	258484	chr1	92607839	92608804	+	4	dog
Or9s13	0	Olfr12	MOR208-5	257890	chr1	92619908	92620906	+	4	human
Or10j5	0	Olfr16	MOR23, MOR267-13	18313	chr1	172956797	172957723	+	1	human
Or10f1-ps	1	Olfr1409-ps1		404513	chr1	173097965	173098262	-	5	dog
Or10j27	0	Olfr1408	MOR267-4	258759	chr1	173130286	173131215	-	4	human
Or10j28-ps	1	Olfr1407-ps1	EG257800, GA_x5J8B7W5Q1F-344462-343889	257800	chr1	173149820	173150372	+	4	mouse
Or10j7	0	Olfr1406	MOR267-5	258758	chr1	173183503	173184432	-	1	human
Or10j3	0	Olfr218	MGC129219, MOR267-3, Olfr1405-ps1, Olfr218-ps1	258880	chr1	173203358	173204296	+	1	human
Or10j3b	0	Olfr1404	MOR267-2	258881	chr1	173215653	173216591	+	2	human
Or10j2	0	Olfr418			chr1	173270177	173271106	+	1	human
Or10aa1	0	Olfr433	MOR123-1	258712	chr1	174041952	174042893	+	1	human
Or10aa3	0	Olfr432	MGC123596, MOR123-2	258711	chr1	174050375	174051310	+	4	human
Or10aa4-ps	1	Olfr431-ps1		404387	chr1	174052016	174052528	+	4	mouse
Or6n2	0	Olfr430	MOR105-5P	258713	chr1	174069219	174070250	+	1	human
Or6n1	0	Olfr429	MGC157526, MOR105-1	258717	chr1	174089042	174089977	+	1	human
Or6h1-ps	1	Olfr428-ps1		404386	chr1	174094964	174095431	+	5	human
Or6k14	0	Olfr427_Olfr1528			chr1	174099460	174100404	+	4	human
Or6k6	0	Olfr231	Olfr231-ps1	404352	chr1	174117094	174118047	-	1	human
Or6k4	0	Olfr424	MGC123722, MGC123723, MOR105-2	258716	chr1	174136719	174137690	+	1	human
Or6k3	0	Olfr258			chr1	174142233	174143147	+	1	human
Or6k8-ps	1	Olfr421-ps1			chr1	174151518	174152462	+	3	dog
Or6k2	0	Olfr420	MOR105-10	258302	chr1	174158559	174159737	+	1	human
Or10z1	0	Olfr419	MOR267-6	258710	chr1	174249987	174250925	-	1	human
Or10x1	0	Olfr417	GA_x5J8B7W3B3M-312879-313274, GA_x6K02T2P20D-20787051-20786119, MOR267-11	258238	chr1	174368916	174369845	+	1	human
Or10l1-ps	1	Olfr416-ps1		404382	chr1	174374538	174375041	+	5	human
Or10x4	0	Olfr248	Olfr248-ps1	404361	chr1	174391071	174391997	+	4	human
Or6p1	0	Olfr414	MGC123767, MGC123768, MOR103-10	258756	chr1	174430430	174431380	+	1	human
Or6y1	0	Olfr220	EG546747, MOR103-17, Olfr220-ps1	546747	chr1	174448625	174449599	+	1	human
Or10b1-ps	1	Olfr1358-ps1			chr10	78519625	78520563	+	3	opossum
Or1i2	0	Olfr1357	MOR128-3, MOR128-4	257883	chr10	78611701	78612684	-	3	dog
Or7c70	0	Olfr1356	MOR142-1, MOR142-2_p	258305	chr10	78846954	78847967	-	4	human
Or7a39	0	Olfr1355	GA_x5J8B7W4DUT-12263-11330, MOR139-6	257734	chr10	78879174	78880103	+	4	human
Or7a38	0	Olfr1354	EG257869, MOR139-7, Olfr1354-ps1	404502	chr10	78916842	78917771	+	4	human
Or7a42	0	Olfr8	MOR139-5P	18372	chr10	78955207	78956136	+	4	human
Or7a37	0	Olfr1353	MOR139-2	259044	chr10	78969651	78970577	+	4	human
Or7a36	0	Olfr1352	MOR139-1	259074	chr10	78983792	78984718	+	4	human
Or7a35	0	Olfr1351	MGC123826, MOR139-4	259042	chr10	79017324	79018280	+	4	human
Or7a41	0	Olfr57	IF12, MOR139-3	18357	chr10	79034798	79035754	+	4	human
Or8o1-ps	1	Olfr1556-ps1	MOR0-16P	259137	chr10	106502737	106503295	+	5	human
Or10p22	0	Olfr9	MOR269-3	18373	chr10	128989914	128990849	+	4	opossum
Or10p21	0	Olfr763	MOR269-2	258861	chr10	129011287	129012213	+	4	opossum
Or6c200-ps	1	Olfr764-ps1			chr10	129033863	129034789	-	4	human
Or6c8b	0	Olfr765	GA_x6K02T2PULF-10732607-10731678	544748	chr10	129046135	129047061	-	2	human
Or6c63-ps	1	Olfr766-ps1			chr10	129063031	129063957	-	3	dog
Or6c8	0	Olfr767	MOR115-1, MOR115-4	258315	chr10	129079035	129079961	-	1	human
Or6c38	0	Olfr768	MOR114-4	258863	chr10	129093037	129093972	-	3	dog
Or6c2b	0	Olfr769	MOR114-14	257667	chr10	129111488	129112423	-	2	human
Or6c201	0	Olfr770	MOR114-5	258862	chr10	129132834	129133766	-	4	human
Or6c202	0	Olfr771	MOR114-8	258540	chr10	129160032	129160982	-	4	human
Or6c203	0	Olfr772	GA_x5J8B7W1NLL-1408-2343, MOR114-3	257666	chr10	129174087	129175019	-	4	human
Or6c204	0	Olfr773	GA_x6K02T2PULF-10872859-10871923, MOR114-15, Olfr773-ps1	257664	chr10	129186487	129187419	-	4	human
Or6c5	0	Olfr774	MOR111-11, MOR111-2	258232	chr10	129238151	129239086	+	1	human
Or6c205	0	Olfr775			chr10	129250536	129251471	+	4	human
Or6c206	0	Olfr776	MOR111-12	404321	chr10	129260963	129261898	+	4	human
Or6c207	0	Olfr777	MGC129186, MOR114-9	258537	chr10	129268389	129269321	-	4	human
Or6c6b	0	Olfr779	MOR110-11P, Olfr779-ps1	257897	chr10	129311266	129312105	+	2	human
Or6c68	0	Olfr780	MOR114-12	258281	chr10	129321529	129322560	+	1	human
Or6c35	0	Olfr781	MOR114-6	258723	chr10	129332883	129333815	+	3	dog
Or6c6	0	Olfr782	MOR110-8	257985	chr10	129350565	129351506	+	1	human
Or6c221-ps	1	Olfr783-ps1	MOR114-10P	257983	chr10	129376958	129377398	+	4	mouse
Or6c208	0	Olfr784	MOR110-3	258724	chr10	129387635	129388591	+	4	human
Or6c5b	0	Olfr785			chr10	129409368	129410303	+	2	human
Or6c1b	0	Olfr786	MOR111-5	258542	chr10	129436814	129437749	+	2	human
Or6c5c	0	Olfr787	MOR111-10	258069	chr10	129462678	129463613	+	2	human
Or6c3	0	Olfr788	MOR111-4	258544	chr10	129472694	129473626	+	1	human
Or6c7	0	Olfr789			chr10	129486928	129487947	+	1	human
Or6c75	0	Olfr790	MOR112-1	258935	chr10	129500886	129501851	+	1	human
Or6c2	0	Olfr791	MOR114-1	258932	chr10	129526229	129527164	+	1	human
Or6c66b	0	Olfr792	MOR108-2	258150	chr10	129540539	129541471	+	2	human
Or6o1-ps	1	Olfr793-ps1		404427	chr10	129547711	129548437	+	5	human
Or6c88	0	Olfr794	MOR114-11	258375	chr10	129570657	129571616	+	3	dog
Or6ab1-ps	1	Olfr795-ps1	MOR112-3_p	404428	chr10	129578744	129579458	+	5	human
Or10p1	0	Olfr796	MOR269-1	258933	chr10	129607550	129608479	-	1	human
Or6ac1-ps	1	Olfr797-ps1		404429	chr10	129622215	129622533	-	5	human
Or6c66	0	Olfr798	MOR108-1	258549	chr10	129625127	129626059	-	1	human
Or6c209	0	Olfr799	MOR114-2	258929	chr10	129647130	129648062	+	4	human
Or6c210	0	Olfr800	MOR114-7	258541	chr10	129659808	129660740	+	4	human
Or6c211	0	Olfr801	MOR110-10	258282	chr10	129669564	129670640	-	4	human
Or6c1	0	Olfr802	MOR111-1	258934	chr10	129681802	129682737	-	1	human
Or6c3b	0	Olfr803	MOR111-3	258547	chr10	129691116	129692039	-	2	human
Or6c6c	0	Olfr804	MOR110-7	258068	chr10	129704874	129705821	+	2	human
Or6c212	0	Olfr805	MOR110-4	258548	chr10	129722586	129723542	-	4	human
Or6c213	0	Olfr806	MOR110-12, MOR110-5	258546	chr10	129737977	129738915	-	4	human
Or6c214	0	Olfr807	MOR117-1	258931	chr10	129754516	129755448	-	4	human
Or6c65	0	Olfr808	MOR112-2	258930	chr10	129767498	129768433	+	1	human
Or6c76	0	Olfr809	MOR108-4	258321	chr10	129775844	129776854	+	1	human
Or6c69b	0	Olfr810	MOR113-4	258543	chr10	129790652	129791587	-	2	human
Or6c215	0	Olfr811	MOR110-6	258545	chr10	129801567	129802523	-	4	human
Or6c216	0	Olfr812	MOR110-1	258791	chr10	129842111	129843040	-	4	human
Or6c76b	0	Olfr813	MGC157500, MOR108-3	258252	chr10	129856520	129857449	+	2	human
Or6c70	0	Olfr814	MOR113-5, MOR113-8	259165	chr10	129873826	129874773	-	1	human
Or6c217	0	Olfr815	MOR113-3	258665	chr10	129901779	129902726	-	4	human
Or6c69	0	Olfr816	MOR113-1	258667	chr10	129911341	129912276	-	1	human
Or6c218	0	Olfr817			chr10	129929513	129930481	-	4	human
Or6c219	0	Olfr818	MOR110-2	258773	chr10	129945107	129946060	-	4	human
Or10u4	0	Olfr819	MOR265-2_p, Olfr819-ps1	100043200	chr10	129965739	129966698	-	4	human
Or10u3	0	Olfr247	GA_x5J8B7TSHCU-6-512, MOR265-1	258266	chr10	129974608	129975567	-	4	human
Or10u5	0	Olfr247			chr10	129983483	129984442	-	4	human
Or6c33	0	Olfr820	MOR116-1	258670	chr10	130017363	130018298	+	3	dog
Or6c74	0	Olfr821	MOR109-1	258772	chr10	130033628	130034557	+	1	human
Or6c69c	0	Olfr822	MOR113-2	258666	chr10	130074412	130075347	+	2	human
Or10i1-ps	1	Olfr1542-ps1	MOR0-8P	259142	chr10	130093286	130093836	-	5	human
Or9r3	0	Olfr823	MOR210-4	258668	chr10	130111844	130112788	-	3	dog
Or9r7	0	Olfr824	MOR210-3	258669	chr10	130126111	130127055	-	4	human
Or9k2	0	Olfr825	MOR210-1	258672	chr10	130162365	130163324	-	1	human
Or9k2b	0	Olfr826	MOR210-2	258671	chr10	130179940	130180878	-	2	human
Or9k7	0	Olfr827	MOR210-5	258297	chr10	130210163	130211236	-	3	dog
Or2v2	0	Olfr1396	MGC123862, MOR276-2	258334	chr11	49112780	49113775	-	1	human
Or2v1	0	Olfr56	RP23-54N20.6, IF7, MOR276-1	18356	chr11	49134194	49135138	+	1	human
Or2t26	0	Olfr1395	MOR277-1	258877	chr11	49148259	49149209	+	3	dog
Or2o1	0	Olfr1394	RP23-10M12.2, MGC157519, MOR280-1	258273	chr11	49159980	49160951	+	5	human
Or2y1g	0	Olfr1393	RP23-10M12.5, MGC123557, MGC123558, MOR256-24	258463	chr11	49280150	49281082	+	2	human
Or2y1f	0	Olfr1392	RP23-10M12.6, MOR256-25	258462	chr11	49293323	49294255	+	2	human
Or2y1b	0	Olfr10	RP23-10M12.7, GA_x6K02T2QP88-6117098-6116163, L45, MOR256-55	18307	chr11	49317548	49318480	+	2	human
Or2y1e	0	Olfr1391	RP23-10M12.8, MGC157504, MOR256-27	258460	chr11	49327413	49328345	+	2	human
Or2y17	0	Olfr1390	RP23-10M12.9, MOR256-2	259068	chr11	49340534	49341466	+	4	human
Or2y1d	0	Olfr1389	RP23-27B20.2, MOR256-1	259069	chr11	49430478	49431410	+	2	human
Or2y16	0	Olfr1388	RP23-27B20.3, MGC129185, MOR256-28	258459	chr11	49443853	49444785	+	4	human
Or2y15	0	Olfr1387	RP23-58E13.8, MOR256-22	258465	chr11	49459681	49460613	+	4	human
Or2y1c	0	Olfr1386	RP23-58E13.9, MOR256-50	257888	chr11	49470153	49471079	+	2	human
Or2y1	0	Olfr1385	RP23-58E13.2, MOR256-41P	258027	chr11	49494535	49495461	+	1	human
Or2y14	0	Olfr1384	RP23-58E13.3, MOR256-23	258464	chr11	49513640	49514593	+	4	human
Or2y13	0	Olfr1383	RP23-58E13.4, MGC157513, MOR256-56	404337	chr11	49523725	49524657	+	4	human
Or2y12	0	Olfr1382	RP23-58E13.5, GA_x5J8B7TT7LR-4113-3651, MOR256-43P, MOR256-57	257971	chr11	49535187	49536119	+	4	human
Or2y11	0	Olfr1381	RP23-58E13.6, MOR256-26	258461	chr11	49551749	49552681	+	4	human
Or2y10	0	Olfr1380	RP23-58E13.7, GA_x5J8B7W6C8B-3023-2886, MGC129190, MGC129191	404336	chr11	49563923	49564855	+	4	human
Or1ad7-ps	1	Olfr1379-ps1	MOR129-5_p, OTTMUSG00000007894	404506	chr11	50959027	50959930	+	4	dog
Or1ad6	0	Olfr1378	RP23-292E3.11, MOR129-2	258912	chr11	50969020	50969964	+	4	dog
Or1ad1	0	Olfr1377	RP23-292E3.13, MOR129-1	258913	chr11	50984703	50985623	+	3	dog
Or1ad5-ps	1	Olfr1376-ps1		404505	chr11	50991792	50992740	+	4	dog
Or1ad8	0	Olfr51	RP23-292E3.15, ID7, MOR129-3	18351	chr11	51006974	51007894	+	4	dog
Or1x2	0	Olfr54	RP23-217L7.3, F3, MOR126-1	18354	chr11	51027004	51027942	+	3	dog
Or1x6	0	Olfr1375			chr11	51048109	51049047	+	4	human
Or2y9-ps	1	Olfr1374-ps1	MOR256-44P	257969	chr11	51142532	51143464	+	4	human
Or2y8	0	Olfr1373	RP23-46N3.3, GA_x6K02T2QP88-3283154-3284089, MGC123567, MGC140881	211472	chr11	52144596	52145528	-	4	human
Or2y7	0	Olfr1372			chr11	52155249	52156283	-	4	human
Or2y6	0	Olfr1371	RP23-223A11.2, GA_x6K02T2QP88-3214035-3214970, MGC123570, MOR256-58	276865	chr11	52213055	52213987	-	4	human
Or2z2	0	Olfr30	RP23-465K20.1, MOR281-1, MTPCR07	18329	chr11	58455003	58455947	-	3	dog
Or2av10-ps	1	Olfr333-ps1	MOR284-1P	258044	chr11	58477337	58478259	-	4	dog
Or2av9	0	Olfr332	RP23-465K20.9, MOR284-2	257932	chr11	58489722	58490753	-	4	dog
Or2t49	0	Olfr331	MOR275-4	258179	chr11	58501601	58502572	-	4	human
Or2t48	0	Olfr330	RP23-465K20.12, MOR275-1	258879	chr11	58529040	58529984	-	4	human
Or2t29	0	Olfr329	MOR275-6P	259148	chr11	58542521	58543474	-	1	human
Or2t47	0	Olfr328	RP23-128D9.1, MGC123536, MGC123537, MOR275-2	258495	chr11	58551308	58552237	-	4	human
Or2t43	0	Olfr224	Olfr224-ps1	404349	chr11	58566402	58567343	-	4	human
Or2t50-ps	1	Olfr326-ps1	MOR275-7P, MOR275-8_p	258043	chr11	58574910	58575352	-	4	mouse
Or2t46	0	Olfr325	RP23-128D9.3, MOR275-5	258261	chr11	58580846	58581823	+	4	human
Or2ab1	0	Olfr324	MOR102-2	257892	chr11	58597392	58598390	+	5	human
Or11l3	0	Olfr323	RP23-128D9.5, MOR107-1	258373	chr11	58625076	58626044	-	4	human
Or2w3	0	Olfr179,Olfr322	Olfr179-ps1	404342	chr11	58665537	58666541	+	1	human
Or2ak7	0	Olfr320	RP23-128D9.8, GA_x6K02T2NKPP-730312-729392, MOR285-5	216783	chr11	58683875	58684792	+	4	human
Or2ak6	0	Olfr319	RP23-128D9.9, MGC129171, MOR285-2	258493	chr11	58701703	58702620	+	4	human
Or2ak5	0	Olfr318	RP23-128D9.10, MOR285-1	258494	chr11	58720129	58721046	-	4	human
Or2w3b	0	Olfr317	RP23-128D9.11, MOR256-47	257931	chr11	58732183	58733187	-	2	human
Or2ak4	0	Olfr316	MOR285-3P, MOR285-6_p	258064	chr11	58757667	58758584	+	4	human
Or2t45	0	Olfr315	RP23-419P16.1, MOR278-1	258531	chr11	58777961	58779055	+	4	human
Or2t44	0	Olfr314	RP23-419P16.5, MOR278-2	257917	chr11	58786236	58787225	+	4	human
Or5af2	0	Olfr313	RP23-419P16.3, MOR222-2	258529	chr11	58817010	58817933	+	4	mouse
Or5af1	0	Olfr312	RP23-419P16.4, GA_x5J8B7W3UM0-1747565-1747342, MGC129174, MGC129181, MOR222-4P	258065	chr11	58831156	58832079	+	5	human
Or9e1	0	Olfr311	RP23-419P16.6, MOR222-1	258530	chr11	58841116	58842039	+	5	human
Or2b11	0	Olfr222	MOR256-45P	257962	chr11	59570785	59571738	-	1	human
Or2aa1	0	Olfr223	RP23-210M6.1, MOR256-30	258421	chr11	59589131	59590087	-	5	human
Or2w25	0	Olfr225	MOR256-51	257886	chr11	59612966	59614222	+	4	human
Or1e1	0	Olfr20	RP23-213I10.4, MOR135-11, MTPCR06, MTPCR55, Olfr21	258925	chr11	73353755	73354696	+	1	human
Or1e1c	0	Olfr376	RP23-213I10.5, MOR135-12	258924	chr11	73374751	73375701	+	2	human
Or1e18-ps	1	Olfr377-ps1	MOR135-15	258226	chr11	73388084	73389024	-	4	human
Or1e16	0	Olfr1	RP23-213I10.7, I54, I7, MOR135-13	258923	chr11	73395079	73396020	-	4	human
Or1e36-ps	1	Olfr75-ps1	MOR135-20, Olfr75, V1	258186	chr11	73405445	73406379	-	4	human
Or1e19	0	Olfr378	RP23-213I10.9, MOR135-2	259026	chr11	73425040	73425981	-	4	human
Or1e20-ps	1	Olfr379-ps1	MOR135-25	257942	chr11	73433294	73434224	-	4	human
Or1e21	0	Olfr380	RP23-213I10.11, MOR135-1	259027	chr11	73453278	73454210	-	4	human
Or1e22	0	Olfr381	RP23-103M20.1, MOR135-4	259024	chr11	73485890	73486822	-	4	human
Or1e23	0	Olfr382	RP23-206D6.1, MOR135-14	258435	chr11	73516262	73517197	-	4	human
Or1e24-ps	1	Olfr383-ps1	MOR135-16P	258211	chr11	73540422	73541353	-	4	human
Or1e26	0	Olfr385	RP23-206D6.3, MOR135-3	259025	chr11	73588801	73589736	-	4	human
Or1e25	0	Olfr384	GA_x5J8B7U2A8F-1-327, MOR135-5, Olfr384-ps1	675346	chr11	73602582	73603517	+	4	human
Or1e27-ps	1	Olfr387-ps1	MOR135-17	258210	chr11	73664611	73665539	+	4	human
Or1e28-ps	1	Olfr388-ps1	MOR135-22	258182	chr11	73724085	73725022	-	4	human
Or1e29	0	Olfr389	RP23-180L15.4, MOR135-6	259011	chr11	73776390	73777325	-	4	human
Or1e30	0	Olfr390	RP23-180L15.5, MOR135-26	258344	chr11	73786874	73787872	+	4	human
Or1e31	0	Olfr391	MOR135-24, Olfr391-ps1	258236	chr11	73798820	73799755	-	4	human
Or1e32	0	Olfr392	RP23-180L15.7, MOR135-9	259008	chr11	73814145	73815080	-	4	human
Or1e33	0	Olfr393	RP23-360H16.1, MOR135-7	259010	chr11	73847188	73848123	-	4	human
Or1e34	0	Olfr394	RP23-360H16.2, MOR135-8	259009	chr11	73887441	73888370	-	4	human
Or1e35	0	Olfr395	RP23-360H16.3, MOR135-10	259007	chr11	73906555	73907490	-	4	human
Or1e1d-ps	1	Olfr396-ps1	MOR135-19	258208	chr11	73928007	73928942	+	2	human
Or1e17	0	Olfr23	MOR135-27, MTPCR50	18321	chr11	73940248	73941222	+	4	human
Or1e1b-ps	1	Olfr22-ps1	MOR135-18, MTPCR35, Olfr22	258209	chr11	73954692	73955625	+	2	human
Or1e1f	0	Olfr397	RP23-360H16.7, MOR135-28	258343	chr11	73964553	73965554	+	2	human
Or1r1	0	Olfr398	RP23-360H16.8, MOR157-1	258705	chr11	73983665	73984606	-	1	human
Or3a10	0	Olfr139	RP23-221M24.1, M5, MGC123735, MGC123736, MOR255-2	259005	chr11	74044328	74045272	-	3	dog
Or3a4	0	Olfr399	RP23-221M24.2, MOR255-1	259006	chr11	74053825	74054757	-	1	human
Or3a15-ps	1	Olfr400-ps1	MOR255-7P	257876	chr11	74110257	74110788	+	4	mouse
Or3a1b	0	Olfr401	RP23-221M24.6, MOR255-6	258701	chr11	74121291	74122235	+	2	human
Or3a1c	0	Olfr402	RP23-20M18.2, MOR255-4	258703	chr11	74155156	74156100	+	2	human
Or1a1	0	Olfr403	RP23-20M18.8, IA7, MGC129218, MOR125-5_p, Olfr43	404316	chr11	74195505	74196443	+	1	human
Or1a1b	0	Olfr43	RP23-20M18.3, IA7, MGC129217, MGC129218, MOR125-1, MOR125-5_p, Olfr403	258706	chr11	74206276	74207214	-	2	human
Or1p1b	0	Olfr404			chr11	74239566	74240447	+	2	human
Or1a5-ps	1	Olfr405-ps1	MOR125-3P	258128	chr11	74255699	74256631	-	4	human
Or1p1c	0	Olfr406	MOR133-1	258181	chr11	74269391	74270359	+	2	human
Or1a7-ps	1	Olfr407-ps1	MOR125-4P	258127	chr11	74280718	74281732	-	4	mouse
Or1p1	0	Olfr59	RP23-20M18.1, IH3, MOR133-3P	18359	chr11	74288648	74289616	+	1	human
Or1a6-ps	1	Olfr408-ps1	MOR125-2P	258129	chr11	74298136	74299073	-	4	human
Or1p4-ps	1	Olfr409-ps1	MOR133-2	258131	chr11	74317027	74317994	+	4	human
Or3a1	0	Olfr410	RP23-20M18.12, MOR255-5	258702	chr11	74334285	74335229	-	1	human
Or3a1d	0	Olfr411	RP23-20M18.13, MOR255-3	258704	chr11	74346638	74347582	-	2	human
Or1d2	0	Olfr412	MOR127-5P	258153	chr11	74364671	74365606	+	1	human
Or4d2b	0	Olfr462	RP23-449F16.3, MGC123553, MOR240-3	258406	chr11	87888962	87889894	-	2	human
Or4d2	0	Olfr463	RP23-449F16.4, MGC129182, MOR240-1	258408	chr11	87892990	87893922	-	1	human
Or4d1	0	Olfr464	RP23-449F16.5, MOR240-2	258407	chr11	87913966	87914904	-	1	human
Or51q1b-ps	1	Olfr1397-ps1	MOR5-3	258193	chr11	108687077	108688017	-	2	human
Or5ak19-ps	1	Olfr1400-ps1	MOR203-9_p	404509	chr12	48903854	48904481	-	4	dog
Or5t19-ps	1	Olfr241-ps1	MOR179-8_p	404357	chr12	115934212	115934904	-	4	mouse
Or2p2	0	Olfr1370	MGC123746, MOR256-14	258528	chr13	21072352	21073299	-	4	human
Or2w1b	0	Olfr1369			chr13	21115694	21116644	+	2	human
Or2w1	0	Olfr263			chr13	21132777	21133727	+	1	human
Or2ad1	0	Olfr1368	MOR256-15	258527	chr13	21142114	21143055	-	1	human
Or2b28	0	Olfr1367	RP23-54E4.6, MOR256-16, MOR256-65	258526	chr13	21346930	21347877	+	4	opossum
Or1f12	0	Olfr1366	RP23-298F22.6, MOR130-2	258280	chr13	21537020	21538063	-	1	human
Or2b7	0	Olfr1535	MOR256-36	258066	chr13	21555043	21556020	-	1	human
Or2w2	0	Olfr1364	RP23-298F22.8, MGC157552, MOR256-13	258533	chr13	21573513	21574454	-	1	human
Or2w4	0	Olfr1362	RP23-138F20.18, MOR256-8	258739	chr13	21611044	21611967	-	1	human
Or2b6	0	Olfr11	RP23-138F20.19, M49, MOR256-11, ORL121	218066	chr13	21638583	21639521	-	1	human
Or2w6	0	Olfr1361	RP23-138F20.2, MOR256-12	258534	chr13	21658371	21659321	-	1	human
Or2b2b	0	Olfr1360	MGC167510, MGC167593, MGC167676, MGC167759, MOR256-10, MOR256-35	258536	chr13	21674004	21674942	-	2	human
Or2b2	0	Olfr1359	MOR256-35, MOR256-60	258067	chr13	21703003	21703941	+	1	human
Or14p1	0	Olfr465			chr13	65144261	65145205	+	5	human
Or9s18	0	Olfr466	MOR209-1	258816	chr13	65152226	65153149	+	1	human
Or1j23-ps	1	Olfr717-ps1	MOR136-18P	257877	chr13	106197238	106197780	-	4	mouse
Or2t6	0	Olfr720	MOR274-2	258387	chr14	14175133	14176080	-	1	human
Or2t1	0	Olfr31	MGC123774, MGC123790, MOR274-1, MTPCR53	18330	chr14	14328113	14329063	+	1	human
Or2t35	0	Olfr721			chr14	14407182	14408195	+	1	human
Or4n5	0	Olfr722	MOR241-3	258487	chr14	49894877	49895800	-	1	human
Or4l1	0	Olfr723	MOR247-3P, MOR247-4	259147	chr14	49928616	49929542	-	1	human
Or4l15	0	Olfr724	MOR247-2	258485	chr14	49960144	49961070	-	4	human
Or4k15b	0	Olfr725	MOR246-3, MOR246-7_p	258314	chr14	50034439	50035401	-	2	human
Or4k15c	0	Olfr726	MOR246-4	258313	chr14	50083732	50084679	-	2	human
Or4k15	0	Olfr727	MOR246-2	258316	chr14	50126579	50127550	+	1	human
Or4k1	0	Olfr728	MOR246-1P	258039	chr14	50139705	50140637	-	1	human
Or4k5	0	Olfr729	MOR246-6	258275	chr14	50147904	50148872	-	1	human
Or4k2	0	Olfr730	MOR247-1	258486	chr14	50186265	50187218	-	1	human
Or4k6	0	Olfr731	MOR246-5	258360	chr14	50237906	50238883	-	1	human
Or4n4	0	Olfr732	MOR241-1	258659	chr14	50281328	50282251	-	1	human
Or4n4b	0	Olfr733	MOR241-2	258657	chr14	50298384	50299307	-	2	human
Or4m1	0	Olfr734	MOR242-1	258658	chr14	50319895	50320833	-	1	human
Or4q3	0	Olfr735	MOR243-1	257909	chr14	50345379	50346440	-	1	human
Or11j4	0	Olfr736	MGC123591, MGC123593, MOR106-5	258660	chr14	50392758	50393693	+	3	dog
Or11g1	0	Olfr738	MOR106-3	258662	chr14	50413546	50414478	+	3	dog
Or11g24	0	Olfr739	MOR106-2	258663	chr14	50424413	50425447	+	4	human
Or11g7	0	Olfr740	MOR106-4	258661	chr14	50453054	50453986	+	3	dog
Or11g25	0	Olfr741	GA_x5J8B7TYL6J-3-280, GA_x5J8B7U07Q4-325-757, GA_x6K02T2PMLR-6197851-6198786, MOR106-10, MOR106-15	258233	chr14	50485460	50486392	+	4	human
Or11g26	0	Olfr742	MOR106-6	258422	chr14	50515206	50516138	+	4	human
Or11g27	0	Olfr743			chr14	50533414	50534346	+	4	human
Or11g2	0	Olfr744	MOR106-13P	257884	chr14	50618224	50619192	+	1	human
Or11h6	0	Olfr745	MOR106-11	258296	chr14	50642283	50643266	+	1	human
Or11h7	0	Olfr746	MOR106-12	258295	chr14	50653116	50654180	+	1	human
Or11h4b	0	Olfr747	MOR106-16, MOR106-7	258264	chr14	50680694	50681665	-	2	human
Or11h23	0	Olfr748	MOR106-9P	258113	chr14	50710209	50711252	+	4	human
Or11h4	0	Olfr749	MOR106-1, ORL461, Ors1	56858	chr14	50736222	50737160	-	1	human
Or6s1	0	Olfr750	GA_x5J8B7W5WBF-6267395-6266441, GA_x6K02T2PMLR-6808276-6807281, MOR103-18	404319	chr14	51070399	51071391	-	1	human
Or5au1	0	Olfr221	MOR205-1, Olfr221-ps1	258420	chr14	52035177	52036109	-	1	human
Or10g3b	0	Olfr1513	MOR223-10, MOR223-7P	258008	chr14	52349106	52350044	-	2	human
Or10g3	0	Olfr1512	MOR223-5	258424	chr14	52372113	52373051	-	1	human
Or10g1b	0	Olfr1511	MOR223-9	258268	chr14	52389818	52390906	-	2	human
Or10g1	0	Olfr1510	MGC123810, MOR223-6	258423	chr14	52409917	52410870	-	1	human
Or4e2	0	Olfr1509	MOR244-3, Mor83, Or83	57271	chr14	52450415	52451338	+	1	human
Or4e1	0	Olfr1508	MOR244-2, MOR244-4, Mor10, Or10	57270	chr14	52463078	52464007	-	1	human
Or4e5	0	Olfr1507	MOR244-1, Mor28, Or28	57269	chr14	52490024	52490962	-	4	human
Or6e1	0	Olfr49	IC6, MOR118-1	18348	chr14	54281955	54282893	-	1	human
Or6c220-ps	1	Olfr277-ps1	EG257817, GA_x5J8B7W4W3R-189177-188236, Gm5022	257817	chr14	124589037	124589336	+	4	mouse
Or10ad1c	0	Olfr288	C85333, GA_x5J8B7W76D0-7609197-7608973, MOR286-3P	545140	chr15	98186839	98187792	-	2	human
Or10ad1-ps	1	Olfr287-ps1			chr15	98207446	98208382	-	1	human
Or10ad1b-ps	1	Olfr286-ps1			chr15	98226677	98227628	-	2	human
Or8s16	0	Olfr285	MOR160-3	257943	chr15	98312592	98313548	-	4	human
Or8s5	0	Olfr284	MOR160-4	258278	chr15	98340025	98340987	-	4	human
Or8s2	0	Olfr283	MOR160-1	259038	chr15	98378182	98379108	-	1	human
Or8s10	0	Olfr282	MOR160-2	258449	chr15	98437471	98438394	+	3	dog
Or8s8	0	Olfr281	MOR160-5	258277	chr15	98456258	98457244	+	3	dog
Or5bs2-ps	1	Olfr240-ps1	MOR160-6_p	404356	chr15	98471419	98472174	+	4	human
Or11m3	0	Olfr279	Olfr279-ps1	404372	chr15	98497474	98498403	+	3	dog
Or1f19	0	Olfr161	MOR131-1, OR912-47M6	258859	chr16	3592398	3593336	+	4	human
Or1f20-ps	1	Olfr162-ps1	MOR131-2P	258057	chr16	3601922	3602862	+	4	human
Or1f21-ps	1	Olfr163-ps1	MOR131-3_p, MOR263-8P	258018	chr16	3618089	3618869	+	4	dog
Or2c1	0	Olfr15	MOR256-17, OR3	18312	chr16	3838975	3839910	+	1	human
Or7a40	0	Olfr19	MOR140-1, MTPCR15	18316	chr16	16673053	16674051	-	4	human
Or2m12	0	Olfr164	MOR279-2	258443	chr16	19285797	19286741	-	4	human
Or2m13	0	Olfr165	MOR279-1	258458	chr16	19407079	19408017	-	4	human
Or2l13	0	Olfr166	MOR270-1	259071	chr16	19486840	19487775	+	1	human
Or2l5	0	Olfr167	MOR272-1	258937	chr16	19514699	19515634	-	1	human
Or2l13b	0	Olfr168	MGC157521, MOR271-1	258354	chr16	19529983	19531197	-	2	human
Or2aj4	0	Olfr169	MOR273-3P	258158	chr16	19565943	19566884	-	4	human
Or2aj5	0	Olfr170	MOR273-2	258959	chr16	19605728	19606666	-	4	human
Or2aj6	0	Olfr171	MOR273-1, MOR273-5	258960	chr16	19624160	19625101	-	4	human
Or5k1b	0	Olfr172	MOR184-2	259003	chr16	58760248	58761174	-	2	human
Or5k1	0	Olfr173	MOR184-3	259002	chr16	58796882	58797844	-	1	human
Or5k8	0	Olfr175			chr16	58823784	58824707	-	3	dog
Or5k14	0	Olfr177	MOR184-7	258998	chr16	58872222	58873148	-	4	human
Or5k15	0	Olfr178	MOR184-6	258999	chr16	58889262	58890218	-	4	human
Or5k16	0	Olfr180	MOR184-9	258178	chr16	58915689	58916639	-	4	human
Or5k17	0	Olfr181	MGC159100, MOR184-4	259001	chr16	58925619	58926569	-	4	human
Or5ab1-ps	1	Olfr182-ps1		404343	chr16	58960334	58960768	+	5	human
Or5h17	0	Olfr183	MOR183-2	258478	chr16	58999687	59000613	+	4	human
Or5ad1-ps	1	Olfr185-ps1		404344	chr16	59021994	59022863	-	5	human
Or5h18	0	Olfr186	MOR183-9	258318	chr16	59026979	59027959	-	4	human
Or5h19	0	Olfr187	MOR183-8	258319	chr16	59035812	59036795	-	4	human
Or5h20-ps	1	Olfr188-ps1		404345	chr16	59050389	59051289	-	4	human
Or5h21-ps	1	Olfr189-ps1	MOR113-6P	258033	chr16	59063611	59064364	-	4	human
Or5h22	0	Olfr190	MGC123481, MGC123482, MOR183-4	258392	chr16	59074158	59075078	-	4	human
Or5h23	0	Olfr191	MOR183-5P	258035	chr16	59085555	59086481	-	4	human
Or5h24-ps	1	Olfr192-ps1			chr16	59098069	59098990	-	4	human
Or5h25	0	Olfr193	MOR183-7P	257972	chr16	59109682	59110608	-	4	human
Or5ac15	0	Olfr194	MOR182-13, MOR182-7P	433031	chr16	59119151	59120068	-	4	human
Or5k3	0	Olfr195	MOR184-5	259000	chr16	59148852	59149775	+	1	human
Or5h26	0	Olfr196	MOR183-1	258775	chr16	59167215	59168141	-	4	human
Or5h27-ps	1	Olfr197-ps1			chr16	59185559	59186481	-	4	human
Or5ac16	0	Olfr198	MOR182-8	258036	chr16	59201507	59202424	-	4	human
Or5ac17	0	Olfr199	GA_x5J8B7W8B52-93129-93296, MGC157637, MOR182-14	404310	chr16	59215688	59216611	-	4	human
Or5ac18	0	Olfr200			chr16	59255059	59256000	-	4	human
Or5ac19	0	Olfr201	MOR182-2	258996	chr16	59268742	59269665	-	4	human
Or5ac20	0	Olfr202	MOR182-1	258997	chr16	59283575	59284495	-	4	human
Or5ac21	0	Olfr203	MGC157633, MOR182-5	258479	chr16	59303155	59304072	+	4	human
Or5ac22	0	Olfr204	MOR182-3	258994	chr16	59314491	59315405	-	4	human
Or5ac23	0	Olfr205	GA_x54KRFPKG5P-55543875-55542958, GA_x5J8B7U0478-6-340, MOR182-11P	257881	chr16	59328593	59329507	-	4	human
Or5ac24	0	Olfr206	MOR182-4	258993	chr16	59344782	59345699	-	4	human
Or5ac25	0	Olfr207_Olfr209			chr16	59361302	59362216	-	4	human
Or14c47-ps	1	Olfr752-ps1	MOR220-4P	257878	chr17	23491599	23492327	-	4	mouse
Or10h1b	0	Olfr55	IF6, MOR267-17, MOR267-20	100038859	chr17	33176407	33177360	+	2	human
Or10h1	0	Olfr239	ENSMUSG00000079308, MGC157556, MGC157557, MOR267-10	100038860	chr17	33199053	33200006	+	1	human
Or10h28	0	Olfr63	M4, MOR267-1	258939	chr17	33268726	33269673	+	4	human
Or2h2	0	Olfr90	MOR256-21, bM573K1.2	258469	chr17	37085234	37086163	-	1	human
Or2h1	0	Olfr91	MOR256-20, bM573K1.3	258470	chr17	37092937	37093872	-	1	human
Or2h2c	0	Olfr92	MGC123503, MOR256-29, bM573K1.4	258448	chr17	37111045	37111980	-	2	human
Or2h1b	0	Olfr93	MOR256-39P	258051	chr17	37151035	37151970	-	2	human
Or2h2b-ps	1	Olfr753-ps1	MOR256-38, Olfr92-L	258052	chr17	37169711	37170646	-	2	human
Or2i1	0	Olfr94	MOR256-32P	258219	chr17	37196809	37197966	-	1	human
Or10c1	0	Olfr95	MOR263-6	258506	chr17	37210916	37211851	-	1	human
Or11a4	0	Olfr96	MOR121-1	258507	chr17	37225127	37226065	+	4	human
Or1o2	0	Olfr97	MOR156-2	258505	chr17	37231439	37232368	-	4	mouse
Or11a2-ps	1	Olfr754-ps1	MOR121-2P	258050	chr17	37250213	37250888	+	4	human
Or1o3	0	Olfr98	MOR156-4	258503	chr17	37262736	37263662	-	4	mouse
Or11a3-ps	1	Olfr755-ps1	MOR121-3P	258049	chr17	37277435	37278087	+	4	human
Or1o4	0	Olfr99	MGC123489, MGC123490, MOR156-1	258508	chr17	37279504	37280418	-	4	mouse
Or14q1-ps	1	Olfr756-ps1		404420	chr17	37285147	37286045	-	5	dog
Or12d12	0	Olfr101	MOR250-2	258831	chr17	37299497	37300420	-	4	human
Or12d2	0	Olfr102	MOR250-4	258218	chr17	37313459	37314382	-	1	human
Or12d13	0	Olfr103	MOR250-3, MOR250-8_p	258830	chr17	37336292	37337230	-	4	human
Or12d14-ps	1	Olfr104-ps1			chr17	37362158	37363084	+	4	human
Or14r1-ps	1	Olfr757-ps1	GA_x5J8B7W5KGR-1115818-1115257	257807	chr17	37376784	37377269	+	5	mouse
Or12d15	0	Olfr105	MOR250-7	257893	chr17	37382641	37383483	+	4	human
Or14s1-ps	1	Olfr758-ps1		404422	chr17	37387374	37387980	+	5	mouse
Or12d16-ps	1	Olfr106-ps1			chr17	37394581	37395507	+	4	human
Or1o1	0	Olfr107	MOR156-3	258504	chr17	37405550	37406476	+	5	human
Or11a5-ps	1	Olfr759-ps1	MOR121-4P	258048	chr17	37407837	37408481	-	4	mouse
Or1o11	0	Olfr108	MOR156-5	258457	chr17	37445523	37446482	+	4	mouse
Or11a6-ps	1	Olfr760-ps1	MOR121-5_p	404423	chr17	37451436	37452000	-	4	mouse
Or12d17	0	Olfr109	MOR250-1	258832	chr17	37466208	37467149	+	4	human
Or5v1	0	Olfr110	MOR249-2	258325	chr17	37498464	37499603	+	1	human
Or5v1b	0	Olfr111	MOR249-1P	545205	chr17	37529979	37530929	+	2	human
Or14j9	0	Olfr112	4930580F03Rik, MOR218-4	258096	chr17	37563350	37564384	-	4	mouse
Or14j2	0	Olfr113	MOR218-9	258286	chr17	37574486	37575496	-	4	human
Or14j3	0	Olfr114	MOR218-10	258284	chr17	37589416	37590351	-	4	human
Or14j4	0	Olfr115	MOR218-11P	257908	chr17	37609820	37610830	-	4	human
Or14j10	0	Olfr116	MOR218-2	258625	chr17	37623671	37624633	-	4	mouse
Or2g25	0	Olfr117	MOR256-33	258263	chr17	37659381	37660331	-	4	human
Or10al2	0	Olfr118	mCG_141411, MGC157604, MOR263-13	404308	chr17	37671989	37672987	+	4	opossum
Or10al3	0	Olfr119	MOR263-7	258095	chr17	37700672	37701634	+	4	opossum
Or10al4	0	Olfr120,Olfr1558	MOR263-3	258624	chr17	37725999	37726988	+	4	opossum
Or10al5	0	Olfr121	MGC115897, MOR263-4	258622	chr17	37751856	37752818	+	4	opossum
Or10al6	0	Olfr122	MOR263-10	258285	chr17	37771628	37772617	+	4	opossum
Or2g1	0	Olfr123	MOR256-9	258623	chr17	37795446	37796372	+	1	human
Or2b4	0	Olfr124	MOR256-3	259064	chr17	37805147	37806091	+	1	human
Or14j1	0	Olfr125	MOR218-8	258287	chr17	37835001	37835960	+	1	human
Or14j5	0	Olfr126	MOR218-1	258892	chr17	37850594	37851550	+	4	human
Or14j6	0	Olfr127	MOR218-7	258374	chr17	37903548	37904516	+	4	human
Or14j7	0	Olfr128	GA_x5J8B7TWBT8-615-998, GA_x5J8B7W5KGR-591839-591418, GA_x6K02T2PSCP-2374126-2375048, MOR218-13	383243	chr17	37923457	37924491	+	4	human
Or14j8	0	Olfr761	MOR218-12, MOR218-5P	258094	chr17	37952054	37953022	-	4	human
Or10al7	0	Olfr129	MOR263-9	258324	chr17	38054602	38055744	-	4	opossum
Or2g7	0	Olfr130	MOR256-19	258480	chr17	38067173	38068123	+	3	opossum
Or2y3	0	Olfr131	MOR256-4	258867	chr17	38082035	38082976	-	3	opossum
Or2h15	0	Olfr132	MOR256-49	257889	chr17	38130252	38131226	-	4	human
Or2n1b	0	Olfr133	MOR256-6	258828	chr17	38148590	38149525	+	2	human
Or2n1	0	Olfr134	MOR256-5	258829	chr17	38175086	38176021	+	1	human
Or2n1c	0	Olfr135	MOR256-48	258329	chr17	38208196	38209182	+	2	human
Or2n1e	0	Olfr138	MGC129198, MGC129199, MGC157515, MOR256-40P, Olfr89	170648	chr17	38274773	38275708	+	2	human
Or2j3	0	Olfr137	MOR256-18	258481	chr17	38304524	38305459	-	1	human
Or2au1-ps	1	Olfr762-ps1		404424	chr17	38314181	38314591	-	5	human
Or2n1d	0	Olfr136	MOR256-7	258803	chr17	38335159	38336094	+	2	human
Or10v5	0	Olfr1417	MOR266-2	258938	chr19	11828080	11829024	-	3	dog
Or10v9	0	Olfr1418	MOR266-5	258227	chr19	11854998	11856032	-	4	human
Or10q3	0	Olfr1419	MOR266-10	257938	chr19	11870186	11871214	-	3	dog
Or10v1	0	Olfr1420	MOR266-4	258405	chr19	11896023	11896949	+	1	human
Or4d29-ps	1	Olfr1422-ps1	MOR239-8P	258005	chr19	12021088	12021665	-	4	mouse
Or4d11	0	Olfr1423	MOR239-3	258675	chr19	12035811	12036740	-	1	human
Or4d10b	0	Olfr1424	MOR239-2	258676	chr19	12058812	12059813	-	2	human
Or4d10	0	Olfr1425	MOR239-7	258155	chr19	12073698	12074630	-	1	human
Or4d10c	0	Olfr1426	MOR239-1	258805	chr19	12087858	12088790	-	2	human
Or4z4	0	Olfr1427	MGC157506, MOR239-4	258674	chr19	12098705	12099637	-	3	dog
Or4d6	0	Olfr1428	MGC140907, MOR239-5	258673	chr19	12108603	12109544	-	1	human
Or5a1	0	Olfr76	MOR215-3, V5	258677	chr19	12119724	12120674	-	1	human
Or5bb12	0	Olfr1555			chr19	12166189	12167055	-	4	human
Or5an8-ps	1	Olfr1430-ps1	MOR214-8P	257992	chr19	12177610	12178523	-	4	human
Or5an9	0	Olfr1431	MOR214-5	258409	chr19	12209568	12210503	+	4	human
Or5bb10	0	Olfr1432,Olfr1529	MOR202-32P, Olfr1432-ps1	257961	chr19	12228522	12229562	-	4	human
Or5an1c	0	Olfr262	MOR214-1, MOR214-9	258683	chr19	12240724	12241659	-	2	human
Or5an11	0	Olfr235	MOR214-3, Olfr235-ps1	404221	chr19	12268232	12269167	+	4	human
Or5an1	0	Olfr1433	MOR214-4, Olfr1433-ps1	258680	chr19	12283050	12283985	+	1	human
Or5an10	0	Olfr1436	MOR214-2	258682	chr19	12298186	12299130	-	4	human
Or5an1b	0	Olfr1437	MOR214-6	258117	chr19	12321890	12322825	-	2	human
Or5a21	0	Olfr1438			chr19	12332898	12333854	-	4	human
Or5q1-ps	1	Olfr1439-ps1	MOR214-7P	258015	chr19	12340440	12341124	-	5	human
Or5an6	0	Olfr1440	MOR215-1	258679	chr19	12394265	12395209	+	3	dog
Or5a3	0	Olfr1441	MOR215-2	258678	chr19	12422311	12423264	+	3	dog
Or5b94	0	Olfr1442	MOR202-9	258692	chr19	12674207	12675142	+	4	human
Or5b95	0	Olfr1443	MOR202-8	258693	chr19	12680110	12681045	+	4	human
Or5b21	0	Olfr1444	MOR202-4	258697	chr19	12861777	12862733	+	1	human
Or5b12b	0	Olfr1445	MOR202-7	258694	chr19	12883883	12884824	+	2	human
Or5b96	0	Olfr1446	MOR202-2	258699	chr19	12889652	12890575	-	4	human
Or5b97	0	Olfr1447	MOR202-3	258698	chr19	12900852	12901778	-	4	human
Or5b12	0	Olfr1448	MOR202-5	258696	chr19	12919366	12920307	-	1	human
Or5b24	0	Olfr1449	MOR202-34	258300	chr19	12934698	12935681	+	3	dog
Or5b98	0	Olfr1450	MOR202-33	258368	chr19	12953591	12954565	+	4	human
Or5b99	0	Olfr1451	MOR202-1	258700	chr19	12998988	12999917	+	4	human
Or5b100-ps	1	Olfr1452-ps1	MOR202-23	258126	chr19	13016225	13017146	+	4	human
Or5b101	0	Olfr1453	MOR202-6	258695	chr19	13027407	13028327	-	4	human
Or5b102	0	Olfr1454	MOR202-14	258687	chr19	13063413	13064333	+	4	human
Or5b103-ps	1	Olfr1455-ps1		404515	chr19	13068886	13069674	+	4	human
Or5b125-ps	1	Olfr1456-ps1		404516	chr19	13078899	13079344	-	4	mouse
Or5b104	0	Olfr1457	MOR202-20	258568	chr19	13094696	13095646	-	4	human
Or5b105	0	Olfr1458	MOR202-24, Olfr1458-ps1	258125	chr19	13102382	13103302	-	4	human
Or5b106	0	Olfr1459	MOR202-17	258684	chr19	13145737	13146657	-	4	human
Or5u1-ps	1	Olfr1460-ps1	MOR202-31P	258118	chr19	13158191	13159313	+	5	human
Or5b107	0	Olfr1461	MOR202-35	258299	chr19	13164938	13165951	+	4	human
Or5b108	0	Olfr1462	MGC157634, MOR202-13	258688	chr19	13190669	13191589	+	4	human
Or5b109	0	Olfr1463	MOR202-29P	258120	chr19	13234252	13235181	+	4	human
Or5b110-ps	1	Olfr1464-ps1	MOR202-27P	258122	chr19	13282137	13283056	-	4	human
Or5b111	0	Olfr1465	MOR202-28	258121	chr19	13313363	13314337	-	4	human
Or5b112	0	Olfr1466	MOR202-12	258689	chr19	13341760	13342689	+	4	human
Or5b113	0	Olfr1467	MOR202-15	258686	chr19	13364630	13365553	+	4	human
Or5b114-ps	1	Olfr1468-ps1	MOR202-21	258192	chr19	13374964	13375885	+	4	human
Or5b3	0	Olfr1469	MOR202-11	258690	chr19	13410571	13411497	+	1	human
Or5b115-ps	1	Olfr1470-ps1	MOR202-30P	258119	chr19	13434089	13435095	-	4	human
Or5b116	0	Olfr1471	GA_x5J8B7W6KF8-5605544-5605301, MOR202-38, MOR202-47_p	258231	chr19	13445014	13445955	+	4	human
Or5b117	0	Olfr1472	MOR202-16	258685	chr19	13453574	13454515	-	4	human
Or5bc4-ps	1	Olfr1473-ps1	MOR202-25P	258124	chr19	13462690	13463635	-	4	dog
Or5b118	0	Olfr1474	MOR202-26P, MOR202-42	258123	chr19	13470972	13471913	+	4	human
Or5b119	0	Olfr1475	MOR202-36	258298	chr19	13479255	13480325	-	4	human
Or5aa2-ps	1	Olfr1476-ps1		404517	chr19	13488345	13488699	+	5	human
Or5b120	0	Olfr1477	MOR202-10	258691	chr19	13502345	13503289	+	4	human
Or5aa3-ps	1	Olfr1478-ps1		404518	chr19	13505351	13505710	+	5	dog
Or5x1-ps	1	Olfr1479-ps1		404519	chr19	13511442	13511868	+	5	mouse
Or5b121	0	Olfr1480	MOR202-44	404339	chr19	13529612	13530619	+	4	human
Or5aa1-ps	1	Olfr1483-ps1		404522	chr19	13566821	13567217	+	5	dog
Or5b122	0	Olfr1484	MOR202-37	258288	chr19	13585240	13586250	+	4	human
Or5x2-ps	1	Olfr1486-ps1		404524	chr19	13593896	13594295	+	4	mouse
Or5b123	0	Olfr1487	MOR202-18	258629	chr19	13619164	13620108	+	4	human
Or5b124	0	Olfr1489	MOR202-19	258628	chr19	13633113	13634051	+	4	human
Or10w1	0	Olfr1490	MOR266-6P	258098	chr19	13654431	13655393	+	1	human
Or10q1b	0	Olfr1491	MOR266-8	258342	chr19	13704790	13705785	+	2	human
Or9d1-ps	1	Olfr1492-ps1		404526	chr19	13718040	13718899	+	5	human
Or10w3	0	Olfr1493			chr19	13726224	13727210	+	4	human
Or10q1	0	Olfr1494	MGC123672, MGC123731, MGC123732, MOR266-1	258992	chr19	13749108	13750052	+	1	human
Or10q12	0	Olfr1495	MOR266-9	258341	chr19	13768197	13769300	+	4	human
Or1s2	0	Olfr1496	MOR127-1	258991	chr19	13780614	13781564	+	1	human
Or9q2	0	Olfr1497	MOR212-1	258736	chr19	13794668	13795609	-	1	human
Or9i13-ps	1	Olfr1498-ps1	MOR211-3P	258217	chr19	13804434	13805325	-	4	human
Or9i14	0	Olfr1499	MOR211-2	258792	chr19	13814647	13815588	-	4	human
Or9q1	0	Olfr1500	MOR212-4P	258097	chr19	13827462	13828394	-	1	human
Or9i2	0	Olfr1501	MOR212-3	258626	chr19	13838227	13839171	-	3	dog
Or9i1	0	Olfr1502	MGC123714, MGC123715, MOR211-1	258793	chr19	13861795	13862742	+	1	human
Or9i15-ps	1	Olfr1503-ps1		404527	chr19	13877451	13878247	+	4	human
Or9i16	0	Olfr1504	MOR212-2	258627	chr19	13887264	13888208	-	4	human
Or9i1b	0	Olfr1505	MOR211-4P	258151	chr19	13919022	13919969	+	2	human
Or1u1-ps	1	Olfr334-ps1	MOR137-1P	257991	chr2	36285037	36285882	+	5	human
Or1j8	0	Olfr335	RP23-454A14.4, MOR137-2	666118	chr2	36301628	36302476	+	4	human
Or1j9-ps	1	Olfr336-ps1	MOR136-15P	258093	chr2	36323324	36324286	+	4	human
Or1j22-ps	1	Olfr337-ps1	MOR136-16P	258092	chr2	36336628	36337089	+	4	mouse
Or1j10	0	Olfr338	RP23-454A14.8, MOR136-5	258949	chr2	36376778	36377695	+	4	human
Or1j11	0	Olfr339	RP23-311F6.1, MOR136-3	258951	chr2	36421400	36422326	+	4	human
Or1j12	0	Olfr340	RP23-311F6.2, MGC129200, MOR136-1	258953	chr2	36452587	36453522	+	4	human
Or1j13	0	Olfr341	RP23-311F6.3, MOR136-2	258952	chr2	36479190	36480128	-	4	human
Or1j14	0	Olfr342	RP23-311F6.4, MOR136-4	258950	chr2	36527414	36528349	+	4	human
Or1ao1-ps	1	Olfr343-ps1		404379	chr2	36539197	36539591	+	5	human
Or1j15	0	Olfr344	RP23-311F6.6, MOR136-12	258621	chr2	36568600	36569526	+	4	human
Or1j16	0	Olfr345	RP23-409M4.1, MOR136-7	258947	chr2	36640041	36640973	+	4	human
Or1j17	0	Olfr346	RP23-409M4.2, MOR136-11	258940	chr2	36688004	36688930	+	4	human
Or1j18	0	Olfr347	RP23-177C20.1, MOR136-9	258945	chr2	36734323	36735258	+	4	human
Or1j19	0	Olfr348	RP23-177C20.2, MOR136-8	258946	chr2	36786527	36787465	+	4	human
Or1j21	0	Olfr50	RP23-177C20.3, ID3, MGC157535, MOR136-6	18350	chr2	36793238	36794173	+	4	human
Or1j1	0	Olfr3	RP23-177C20.6, MOR136-14, Y71	18328	chr2	36812152	36813090	-	1	human
Or1v1-ps	1	Olfr349-ps1	MOR136-17P	257999	chr2	36844548	36845114	+	5	human
Or1j4	0	Olfr350	RP23-177C20.8, MOR136-13	258620	chr2	36850048	36850983	+	1	human
Or1n1	0	Olfr351	RP23-177C20.9, MOR127-2	258944	chr2	36859417	36860346	-	1	human
Or1j20	0	Olfr352	RP23-177C20.10, MOR136-10	258942	chr2	36869568	36870512	+	4	human
Or1n1b	0	Olfr353	RP23-177C20.11, MOR127-3	258943	chr2	36889914	36890846	-	2	human
Or1n2	0	Olfr354	RP23-177C20.12, MOR127-4	258941	chr2	36906948	36907898	+	1	human
Or1l8	0	Olfr355	MOR138-2	258618	chr2	36927183	36928112	-	1	human
Or1ak2	0	Olfr356	MOR134-1	258617	chr2	36937121	36938065	+	4	opossum
Or1q1	0	Olfr357	MOR138-3	258616	chr2	36996812	36997735	+	1	human
Or12k5	0	Olfr358	GA_x6K02T2NLDC-33697309-33696317, MOR159-4	227789	chr2	37004623	37005612	-	4	opossum
Or12k6-ps	1	Olfr359-ps1	MOR159-2P	258091	chr2	37019242	37020202	-	4	opossum
Or12k7	0	Olfr360	MOR159-1	258615	chr2	37068307	37069257	+	4	opossum
Or12k8	0	Olfr361	RP23-29O14.1, MOR159-3	258365	chr2	37084781	37085746	-	4	opossum
Or1b1	0	Olfr362	RP23-29O14.3, MGC123777, MGC123778, MGC123851, MOR158-1	259053	chr2	37104698	37105648	-	1	human
Or1l4b	0	Olfr364			chr2	37146118	37147134	+	2	human
Or1l4	0	Olfr365	RP23-29O14.6, MOR138-1	258656	chr2	37201243	37202178	+	1	human
Or1af1	0	Olfr366	RP23-294J22.1, MOR138-5P, MOR138-6	236509	chr2	37219491	37220417	+	3	dog
Or7c74	0	Olfr367	RP23-464H12.1, EG545417, MOR128-1, ORL1283, OTTMUSG00000012147	545417	chr2	37270545	37271384	+	4	human
Or5c1	0	Olfr368	RP23-464H12.3, MGC129260, MOR178-1	258371	chr2	37331749	37332729	+	1	human
Or5ak4	0	Olfr987	RP23-89M14.7, GA_x5J8B7TRSBM-251-3, GA_x5J8B7W531T-1241080-1240524, MOR203-7P	257951	chr2	85330970	85331896	-	1	human
Or5ak20	0	Olfr988	RP23-89M14.6, MOR203-5P	258166	chr2	85352998	85353990	-	4	human
Or5ai1-ps	1	Olfr989-ps1		404454	chr2	85378812	85379422	-	5	human
Or5ak21-ps	1	Olfr990-ps1	MOR203-6P	258009	chr2	85388135	85389033	-	4	dog
Or5aj1-ps	1	Olfr991-ps1		404455	chr2	85397680	85398616	-	5	human
Or5ak22	0	Olfr992	RP24-227K21.1, MOR203-1	258865	chr2	85399605	85400531	-	4	human
Or5ak23	0	Olfr993	RP23-429P18.1, MOR203-2	258427	chr2	85413936	85414877	-	4	human
Or5ak24	0	Olfr994	RP23-429P18.2, MOR203-4	258425	chr2	85429886	85430827	-	4	human
Or5ak25	0	Olfr995	RP23-429P18.3, MOR203-3	258426	chr2	85438212	85439156	-	4	human
Or5g27	0	Olfr996	RP23-16D18.1, MOR175-4	258429	chr2	85579241	85580182	+	4	human
Or5g28-ps	1	Olfr997-ps1	MOR175-8P	257998	chr2	85585104	85586027	+	4	human
Or5g29	0	Olfr998	RP23-16D18.2, MOR175-5	258428	chr2	85590542	85591483	+	4	human
Or5g30-ps	1	Olfr999-ps1	MOR175-7P	258076	chr2	85601772	85602717	-	4	human
Or5g23	0	Olfr1000	RP23-16D18.5, MOR175-9	257899	chr2	85607967	85608908	-	4	human
Or5g24-ps	1	Olfr1001-ps1	MOR175-6	258078	chr2	85633431	85634369	+	4	human
Or5g25	0	Olfr1002	RP23-16D18.7, MOR175-2	258566	chr2	85647366	85648319	-	4	human
Or9b1-ps	1	Olfr1003-ps1	GA_x5J8B7W531T-1558688-1559570	257814	chr2	85653299	85654054	+	5	human
Or9g21-ps	1	Olfr1004-ps1	GA_x5J8B7W2F7R-2521-3120, MOR213-8	258244	chr2	85656239	85656835	-	4	mouse
Or5g26	0	Olfr154	RP23-16D18.10, 912-93, MOR175-1, OR93, Olfr4-3	27216	chr2	85663479	85664432	-	4	human
Or9b2-ps	1	Olfr1005-ps1	GA_x5J8B7W531T-1577060-1577325	257813	chr2	85671913	85672237	+	4	mouse
Or9g4	0	Olfr1006	MOR213-4	258563	chr2	85674214	85675173	-	1	human
Or8k16	0	Olfr1008	RP23-16D18.12, MOR187-3	258866	chr2	85689431	85690369	+	4	human
Or5g9	0	Olfr1009	RP23-16D18.13, MOR175-3	258565	chr2	85721407	85722348	+	3	dog
Or9g10-ps	1	Olfr1010-ps1			chr2	85753363	85754303	+	3	dog
Or9g3	0	Olfr1012	RP23-16D18.15, MOR213-6	258561	chr2	85759442	85760374	-	1	human
Or9g19	0	Olfr1013	RP23-60G16.1, MOR213-2	258757	chr2	85769803	85770717	+	4	human
Or9g8	0	Olfr1014	RP23-60G16.2, MOR213-5	258562	chr2	85776586	85777500	+	3	dog
Or9g4b	0	Olfr1015	RP23-384L16.1, MOR213-3	258564	chr2	85785513	85786448	+	2	human
Or9g20	0	Olfr1016	RP23-384L16.2, MOR213-9	257915	chr2	85799342	85800268	-	4	human
Or9c1-ps	1	Olfr1017-ps1		404459	chr2	85808292	85808888	-	5	human
Or2ah1	0	Olfr1018	RP23-384L16.5, MOR260-5	258579	chr2	85822973	85823905	+	1	human
Or5ar1	0	Olfr1019	RP23-384L16.6, MOR180-1	259017	chr2	85840860	85841789	-	1	human
Or5ap2	0	Olfr1020	RP23-384L16.7, MOR201-2	258573	chr2	85849454	85850404	+	1	human
Or5ap2b-ps	1	Olfr1021-ps1	MOR201-1	258574	chr2	85863413	85864361	+	2	human
Or5m10b	0	Olfr1022	RP23-384L16.9, MOR196-1	258582	chr2	85868594	85869538	+	2	human
Or5m10	0	Olfr1023	RP23-384L16.10, MOR196-3	258580	chr2	85886802	85887734	+	1	human
Or5m12	0	Olfr1024	RP23-384L16.11, MOR197-1	257900	chr2	85904072	85905052	-	1	human
Or5m13	0	Olfr1025			chr2	85917927	85918862	+	1	human
Or5m13b	0	Olfr1026	RP23-384L16.13, MOR196-4	258577	chr2	85923270	85924190	+	2	human
Or5m11d-ps	1	Olfr1027-ps1	MOR198-2P, MOR198-5_p	258082	chr2	85932145	85932945	+	phylogeny
Or5m11	0	Olfr1028	RP23-384L16.15, MOR198-4, MOR198-6_p	257936	chr2	85951065	85952036	+	1	human
Or5m11b	0	Olfr1029	RP23-298M2.1, MOR198-1P	258154	chr2	85975245	85976216	+	2	human
Or5m5	0	Olfr1030	RP23-298M2.2, MOR196-2	258581	chr2	85983842	85984795	+	1	human
Or5m8	0	Olfr1031	RP23-298M2.3, MOR200-1	257916	chr2	85991819	85992826	+	1	human
Or5m3	0	Olfr1032	RP23-298M2.4, MOR199-1	258572	chr2	86007778	86008707	+	1	human
Or5m3b	0	Olfr1033	RP23-298M2.5, MOR199-2	258571	chr2	86041317	86042246	+	2	human
Or5m9	0	Olfr1034	RP23-298M2.6, MOR245-14P	258216	chr2	86046484	86047413	+	1	human
Or8u37-ps	1	Olfr1035-ps1	MOR171-31P	258081	chr2	86056002	86056964	-	4	dog
Or5m9b	0	Olfr1036	RP23-298M2.8, GA_x5J8B7TTB99-482-964, MOR245-25, MOR262-13	258245	chr2	86074742	86075671	+	2	human
Or8u10	0	Olfr1037	RP23-298M2.9, MOR171-52, MOR256-34P	259151	chr2	86084813	86085775	-	3	dog
Or8u3	0	Olfr1038	MOR185-3	259015	chr2	86121925	86122797	+	1	human
Or5al5	0	Olfr1039	RP23-232A21.2, MOR185-5, MOR185-9P, Olfr1517	257950	chr2	86130705	86131661	-	4	human
Or5al6	0	Olfr1040	RP23-232A21.3, MOR185-12	404323	chr2	86145794	86146732	-	4	human
Or5al1	0	Olfr1042	RP23-232A21.4, MOR185-10	257941	chr2	86159430	86160368	-	1	human
Or5al7	0	Olfr1043	RP23-232A21.5, MOR185-7	258570	chr2	86162006	86162947	-	4	human
Or8u9	0	Olfr1044	RP23-232A21.6, MOR185-4	259013	chr2	86170874	86171815	-	1	human
Or8u8	0	Olfr52	RP23-232A21.7, IE6, MOR185-6, ORL446	18352	chr2	86181153	86182109	-	1	human
Or8j3	0	Olfr1045	RP23-232A21.8, MOR185-2	259019	chr2	86197806	86198750	-	1	human
Or8k1	0	Olfr1046	RP23-232A21.9, MOR194-1	258575	chr2	86216761	86217708	-	1	human
Or8k3	0	Olfr1047	RP23-232A21.10, MOR188-3	259014	chr2	86228013	86228969	-	1	human
Or8k17	0	Olfr1048	RP23-232A21.11, MOR187-2	259016	chr2	86235874	86236833	-	4	human
Or8k18	0	Olfr1049	RP23-232A21.12, MOR187-1	259018	chr2	86254768	86255691	-	4	human
Or8k1d-ps	1	Olfr1050-ps1	MOR194-2_p	404461	chr2	86267882	86268825	-	phylogeny
Or8k20	0	Olfr1051	RP23-222H15.2, GA_x5J8B7W3KVV-25848-25992, MOR187-5	404324	chr2	86275562	86276485	-	4	human
Or5j3	0	Olfr1052	RP23-222H15.3, MOR172-1	259012	chr2	86297818	86298753	+	3	dog
Or8k21	0	Olfr1053			chr2	86314346	86315284	-	4	human
Or8k22	0	Olfr1054	RP23-222H15.6, MOR188-2	259021	chr2	86332419	86333354	-	4	human
Or8k53	0	Olfr1055	MOR186-1	259023	chr2	86346727	86347764	-	4	human
Or8k23	0	Olfr1056	RP23-222H15.8, MOR186-2	259020	chr2	86355442	86356380	-	4	human
Or8j3b	0	Olfr1057	RP23-222H15.9, GA_x5J8B7TRQ4E-1174-939, GA_x5J8B7TY464-2-187, MOR185-11	404325	chr2	86374466	86375410	-	2	human
Or8k24	0	Olfr1058	RP23-222H15.10, MOR190-2	258386	chr2	86385469	86386416	-	4	human
Or8y1-ps	1	Olfr1059-ps1	MOR190-6_p	404462	chr2	86389093	86389604	-	5	mouse
Or8k25	0	Olfr1061	MOR188-1, MOR188-7, MOR188-9, Olfr1515	259022	chr2	86413112	86414050	-	4	human
Or8j3c	0	Olfr1062	MOR185-1	259082	chr2	86422730	86423674	-	2	human
Or8k26-ps	1	Olfr1063-ps1	MOR190-3P	259140	chr2	86434314	86435231	-	4	human
Or8y2-ps	1	Olfr1064-ps1		404463	chr2	86437875	86438501	-	4	mouse
Or8k27	0	Olfr1065	RP23-2D7.4, MOR190-1	258403	chr2	86445042	86445980	-	4	human
Or8k28	0	Olfr1066	MOR188-8, MOR256-52P	257880	chr2	86455331	86456269	-	4	human
Or8k29-ps	1	Olfr1069-ps1	MOR189-8_p	404465	chr2	86463824	86464596	-	4	human
Or8z1-ps	1	Olfr1070-ps1		404466	chr2	86473328	86473717	-	5	mouse
Or8k41	0	Olfr228_Olfr1072			chr2	86482802	86483740	-	4	human
Or8k42-ps	1	Olfr1073-ps1	MOR188-6P	257989	chr2	86488414	86488787	-	4	mouse
Or8z2-ps	1	Olfr1075-ps1		404470	chr2	86497398	86497847	+	4	mouse
Or8k30	0	Olfr1076	MOR189-2	258401	chr2	86508461	86509399	+	4	human
Or8k31-ps	1	Olfr1077-ps1	MOR189-4P	257990	chr2	86525237	86526175	-	4	human
Or8aa1-ps	1	Olfr1078-ps1	EG257825, OTTMUSG00000013637	404471	chr2	86529801	86530386	-	5	mouse
Or8k32	0	Olfr1079	MOR189-1	258402	chr2	86537969	86538913	-	4	human
Or8k33	0	Olfr1080	RP23-2D7.13, MOR192-1	258404	chr2	86553184	86554122	-	4	human
Or8k34-ps	1	Olfr1081-ps1	MOR191-4_p	404472	chr2	86567123	86568064	-	4	human
Or8k35	0	Olfr1082	RP23-2D7.15, GA_x5J8B7W4CQV-18360-18784, MOR192-4_p, Olfr1082-ps1	404473	chr2	86593888	86594826	-	4	human
Or8k36-ps	1	Olfr1083-ps1			chr2	86606630	86607569	-	4	human
Or8k37	0	Olfr1084	RP23-449C14.1, MOR192-2, MOR192-3	258235	chr2	86638768	86639706	-	4	human
Or8k38	0	Olfr1085	RP23-449C14.2, MOR191-1	258583	chr2	86657518	86658456	-	4	human
Or5t7	0	Olfr1086	RP23-449C14.3, MOR179-2	258585	chr2	86676402	86677331	-	3	dog
Or8k3b	0	Olfr1087	RP23-449C14.4, MOR188-5	258843	chr2	86690035	86690973	-	2	human
Or5n1-ps	1	Olfr1088-ps1		404474	chr2	86704917	86705736	-	5	human
Or8k39	0	Olfr1089	RP23-449C14.5, MOR193-1	257933	chr2	86732678	86733610	-	4	human
Or8k40	0	Olfr1090	RP23-449C14.6, MOR188-4	258844	chr2	86753798	86754736	-	4	human
Or8e1-ps	1	Olfr1091-ps1		404475	chr2	86775360	86775882	-	5	human
Or5av1-ps	1	Olfr1092-ps1		404476	chr2	86778555	86778910	+	5	dog
Or5t5	0	Olfr1093	RP23-449C14.7, MOR179-6	258363	chr2	86785732	86786697	+	3	dog
Or5t18	0	Olfr141	RP23-114J1.1, K17, MOR179-5	257913	chr2	86806053	86806997	-	4	human
Or5t9	0	Olfr1094	RP23-114J1.2, MOR179-7	258362	chr2	86828754	86829743	+	3	dog
Or5t15	0	Olfr1095	RP23-114J1.3, MOR179-1	258725	chr2	86850773	86851696	-	4	human
Or8h6	0	Olfr1096			chr2	86872777	86873721	-	4	human
Or8h7	0	Olfr1097	RP23-25M5.1, MGC123667, MGC123726, MOR206-2	258840	chr2	86890229	86891173	-	4	human
Or8h8	0	Olfr1098	RP23-25M5.3, MOR206-1	258842	chr2	86922586	86923530	-	4	human
Or8h9	0	Olfr1099	RP23-25M5.4, MOR206-3	258764	chr2	86958521	86959456	-	4	human
Or8h10	0	Olfr1100	RP23-25M5.5, MOR206-4	258587	chr2	86977832	86978794	-	4	human
Or5t16	0	Olfr1101	RP23-25M5.6, MOR179-3	258584	chr2	86988245	86989174	-	4	human
Or5t17	0	Olfr1102	RP23-25M5.7, MOR179-4	228228	chr2	87001971	87002942	+	4	human
Or8h11-ps	1	Olfr1103-ps1	MOR206-5P	258084	chr2	87009941	87010874	-	4	human
Or8i2	0	Olfr1104	RP23-25M5.8, MOR207-1	258763	chr2	87021613	87022542	-	1	human
Or5be3	0	Olfr1105	RP23-25M5.10, MOR0-6P, MOR172-7	258085	chr2	87033284	87034294	-	4	human
Or5j1	0	Olfr1106	RP23-25M5.11, MGC157528, MOR172-6, MOR172-8_p	258747	chr2	87048299	87049234	-	1	human
Or5aq1b	0	Olfr1107	RP23-25M5.12, MOR172-2	258841	chr2	87071197	87072132	-	2	human
Or5aq6	0	Olfr1109	RP23-116P4.1, MOR172-5	258762	chr2	87092460	87093395	-	4	human
Or5aq7	0	Olfr259	RP23-116P4.2, MOR172-3	258766	chr2	87107450	87108385	-	4	human
Or5aq1	0	Olfr1110	RP23-116P4.4, MOR172-4	258765	chr2	87135384	87136319	-	1	human
Or5as1	0	Olfr1111	RP23-116P4.6, MGC123583, MOR181-2	258586	chr2	87149724	87150659	-	1	human
Or12e1	0	Olfr1112	RP23-116P4.8, MOR264-6	258655	chr2	87191689	87192642	+	3	dog
Or10ag52	0	Olfr1113	RP24-388A9.1, MOR264-25	404327	chr2	87212894	87213871	+	4	human
Or10e1-ps	1	Olfr1114-ps1		404478	chr2	87226043	87226409	+	5	dog
Or10ag53	0	Olfr1115	RP24-388A9.3, MOR264-20	258294	chr2	87251939	87252916	+	4	human
Or10ag54	0	Olfr1521,Olfr1116	MOR264-21P	257875	chr2	87268846	87269766	+	4	human
Or10ag55	0	Olfr1117			chr2	87284409	87285272	+	4	human
Or10ag56	0	Olfr1118	MOR264-22	404328	chr2	87308791	87309711	+	4	human
Or12a1-ps	1	Olfr1119-ps1	MOR264-15P	258002	chr2	87352958	87353337	+	5	mouse
Or12e8	0	Olfr1120	RP24-388A9.11, MOR264-2	259031	chr2	87357446	87358387	+	4	dog
Or12e9	0	Olfr1121	RP24-388A9.12, MOR264-18	258345	chr2	87371444	87372475	+	4	dog
Or10ag57	0	Olfr1122	RP24-388A9.13, MOR264-1	259033	chr2	87387707	87388684	+	4	human
Or10ag2	0	Olfr1123	RP23-178B19.2, MOR264-17	258347	chr2	87418050	87419018	+	3	dog
Or10ag58	0	Olfr1124	MOR264-24, Olfr1124-ps1	404479	chr2	87434489	87435442	+	4	human
Or12e7	0	Olfr1126	RP23-178B19.4, MOR264-5	258834	chr2	87457167	87458108	+	3	dog
Or5w9-ps	1	Olfr1127-ps1	MOR211-5P	258108	chr2	87523526	87524367	-	4	human
Or5w22	0	Olfr153	GA_x6K02T2Q125-49033418-49034341, MOR177-5, Olfr4-2, V5	110511	chr2	87532035	87532955	+	4	human
Or5w10	0	Olfr1128	RP23-463G15.1, MGC123547, MOR176-3	258346	chr2	87544610	87545542	-	4	human
Or10ag59	0	Olfr1129	RP23-463G15.5, MOR264-23, MOR264-9P	258111	chr2	87575086	87576027	+	4	human
Or10ag60	0	Olfr1130	RP23-463G15.6, MOR264-4	258835	chr2	87607390	87608331	+	4	human
Or5w11	0	Olfr1131	RP23-463G15.7, MOR177-4	258652	chr2	87628465	87629391	+	4	human
Or8w1	0	Olfr1132	RP23-463G15.8, MOR177-1	258833	chr2	87634822	87635745	-	3	dog
Or5w1b	0	Olfr1133	RP23-463G15.10, MOR176-2	258348	chr2	87645183	87646121	-	2	human
Or5w1	0	Olfr1134	RP23-463G15.11, MOR176-1	259032	chr2	87655984	87656919	-	1	human
Or5w12	0	Olfr1135	RP23-463G15.13, MOR177-2	258654	chr2	87671436	87672392	-	4	human
Or5w13	0	Olfr1136	RP23-463G15.14, MOR177-3	258653	chr2	87692951	87693880	-	4	human
Or5w14	0	Olfr1137	RP23-16E8.1, MOR177-20, MOR40-9P	258101	chr2	87710975	87711904	-	4	human
Or5w15	0	Olfr1138	RP23-16E8.2, MOR177-8	258632	chr2	87737390	87738322	-	4	human
Or5w16	0	Olfr1140	RP23-16E8.3, MOR177-6	258635	chr2	87746198	87747130	+	4	human
Or5w17-ps	1	Olfr1141-ps1			chr2	87753059	87753991	-	4	human
Or5i1	0	Olfr152	MOR181-1, Olfr4-1, V1	258640	chr2	87782536	87783483	+	1	human
Or8m1-ps	1	Olfr1142-ps1	MOR177-13P	258003	chr2	87786045	87786811	+	5	human
Or5w18	0	Olfr1143	RP23-24F19.1, MOR177-14	258290	chr2	87802304	87803332	+	4	human
Or12e15-ps	1	Olfr1144-ps1	GA_x5J8B7W3Y5M-1094074-1093275, OTTMUSG00000013867	257833	chr2	87808272	87808665	-	4	mouse
Or12e10	0	Olfr1145	RP23-463G15.15, MOR264-19	258317	chr2	87809699	87810796	+	4	dog
Or12e11-ps	1	Olfr1146-ps1	MOR264-12P	258102	chr2	87816533	87817455	+	4	dog
Or12e12-ps	1	Olfr1147-ps1	MOR264-13P	258100	chr2	87822664	87823548	+	4	dog
Or12e13	0	Olfr1148	RP23-24F19.5, MOR264-7	258220	chr2	87833041	87833982	+	4	dog
Or12e16-ps	1	Olfr1149-ps1	MOR264-14P	258099	chr2	87839978	87840426	+	4	mouse
Or12e14	0	Olfr1150			chr2	87846273	87847220	+	4	dog
Or5w8	0	Olfr1151	RP23-24F19.8, MOR177-9	258631	chr2	87857177	87858100	+	3	dog
Or5w19	0	Olfr1152	RP23-24F19.9, MOR177-12	258103	chr2	87867993	87868922	+	4	human
Or5w20	0	Olfr1153	RP23-24F19.11, MOR177-7	258633	chr2	87896177	87897130	+	4	human
Or9m1	0	Olfr1154	RP23-24F19.12, MOR173-2	258641	chr2	87902745	87903674	-	1	human
Or5d16	0	Olfr1155	RP23-24F19.13, MOR174-10	258636	chr2	87942685	87943626	-	1	human
Or5l13	0	Olfr1156	RP23-24F19.14, MOR174-3	258814	chr2	87949281	87950231	-	4	human
Or5l14	0	Olfr1157	RP23-463G15.16, MOR174-1	258846	chr2	87961955	87962890	-	4	human
Or5d47	0	Olfr74	RP23-24C12.1, MOR174-4, mOR-EV	117005	chr2	87973710	87974663	-	4	human
Or9m2	0	Olfr1158	RP23-24C12.2, MOR173-3	258639	chr2	87990113	87991051	+	4	human
Or5w21-ps	1	Olfr1159-ps1	MOR135-23P	258012	chr2	87998299	87999177	-	4	human
Or9m1b	0	Olfr1160	RP23-131J21.1, MOR173-1	258643	chr2	88005820	88006776	-	2	human
Or5d35	0	Olfr1161	RP23-131J21.2, MOR174-2	258845	chr2	88024724	88025686	+	4	human
Or5d18	0	Olfr73	RP23-131J21.3, MOR174-9, fascin-1, mOR-EG	117004	chr2	88034199	88035137	-	1	human
Or5d14	0	Olfr1162	RP23-131J21.5, MOR174-14	258105	chr2	88049681	88050622	-	1	human
Or5d36	0	Olfr1163	RP23-131J21.6, MOR174-8	258638	chr2	88070433	88071380	-	4	human
Or5d37	0	Olfr1164	RP23-131J21.7, MOR174-11	258634	chr2	88092957	88093934	-	4	human
Or5d20-ps	1	Olfr1165-ps1			chr2	88101039	88101985	-	3	dog
Or5d38	0	Olfr1166	RP23-131J21.9, MOR174-6	258644	chr2	88124036	88124983	-	4	human
Or5d39	0	Olfr1167	RP23-131J21.10, MOR174-16	258291	chr2	88149070	88150134	-	4	human
Or5d40	0	Olfr1168	RP23-131J21.11, MGC123637, MOR174-13	258524	chr2	88184879	88185814	+	4	human
Or5d41	0	Olfr1170	RP23-390B17.1, MGC157568, MOR174-12	258525	chr2	88224083	88225030	-	4	human
Or5d42-ps	1	Olfr1171-ps1	MOR174-17P	257896	chr2	88252962	88253789	-	4	human
Or5d43	0	Olfr1173	RP23-390B17.4, MGC123638, MGC129196, MGC129197	404329	chr2	88274112	88275047	-	4	human
Or5d44-ps	1	Olfr1174-ps1			chr2	88310835	88311773	-	4	human
Or5d45-ps	1	Olfr1175-ps1			chr2	88322744	88323676	-	4	human
Or5d46	0	Olfr1176	RP23-390B17.8, MGC157563, MOR174-5	258767	chr2	88339567	88340511	+	4	human
Or5d3-ps	1	Olfr1177-ps1			chr2	88343795	88344730	-	1	human
Or4p7	0	Olfr1178	RP23-195I21.1, MOR225-6P	258203	chr2	88391249	88392217	+	3	dog
Or4p18	0	Olfr1179	RP23-195I21.2, MOR225-2	258919	chr2	88402012	88402932	-	4	human
Or4p19	0	Olfr1180	RP23-209L8.1, MOR225-1	258920	chr2	88411730	88412656	-	4	human
Or4p20	0	Olfr1181	RP23-209L8.2, MOR225-9P	258060	chr2	88423091	88424023	-	4	human
Or4p21	0	Olfr1182	RP23-209L8.3, MOR225-7P	258167	chr2	88446022	88446936	-	4	human
Or4c31	0	Olfr1183	RP23-209L8.5, MOR230-6	258522	chr2	88461342	88462250	+	3	dog
Or4p22	0	Olfr1184	RP23-209L8.6, MOR225-3	258820	chr2	88486734	88487666	+	4	human
Or4c99	0	Olfr1185			chr2	88499087	88499995	+	4	human
Or4c100	0	Olfr1186	RP23-209L8.7, MOR230-5	258523	chr2	88525585	88526493	+	4	human
Or4ac1-ps	1	Olfr1187-ps1		404484	chr2	88540109	88540447	+	5	human
Or4c101	0	Olfr1188	RP23-316D8.1, MGC123611, MGC123612, MOR238-2	258921	chr2	88559471	88560406	+	4	human
Or4c102	0	Olfr1189	RP23-316D8.3, MOR237-2	258768	chr2	88591806	88592723	+	4	human
Or4p4b-ps	1	Olfr475-ps1		404395	chr2	88623305	88624230	+	2	human
Or4s2	0	Olfr1191			chr2	88642748	88643701	+	1	human
Or4p4	0	Olfr1192			chr2	88652154	88653080	+	1	human
Or4s2b	0	Olfr1193	RP23-316D8.6, MOR226-1, Olfr1193-ps1	329460	chr2	88677857	88678810	+	2	human
Or4c103	0	Olfr1195	RP23-316D8.7, MOR230-4	258748	chr2	88682807	88683730	-	4	human
Or4a66	0	Olfr1196	RP23-316D8.8, MOR225-5	258456	chr2	88700386	88701348	-	4	dog
Or4a27	0	Olfr1197	RP24-386K1.1, MOR225-10P, MOR225-14	433449	chr2	88728656	88729618	-	3	dog
Or4p23	0	Olfr1198	RP24-386K1.2, MOR225-13	404330	chr2	88745963	88746886	-	4	dog
Or4c104	0	Olfr1199	RP24-386K1.3, MOR230-8	258450	chr2	88755744	88756673	-	4	human
Or4a67	0	Olfr1200	RP23-350F2.1, MOR225-12	257887	chr2	88767306	88768334	-	4	dog
Or4c11b	0	Olfr1201	RP23-350F2.2, MOR230-2	258897	chr2	88794384	88795304	+	2	human
Or4c105	0	Olfr1202	RP23-350F2.3, MOR232-7	258454	chr2	88817173	88818099	+	4	human
Or4c11c	0	Olfr1205	MOR230-3, Olfr1205-ps1	404486	chr2	88831119	88832039	+	2	human
Or4c106	0	Olfr1204	RP23-350F2.5, MOR232-6	258455	chr2	88851952	88852878	+	4	human
Or4c11	0	Olfr1206	RP23-350F2.6, MOR230-3, Olfr1206-ps1, Olfr1207, Olfr1207-ps1	258896	chr2	88864607	88865527	+	1	human
Or4p8	0	Olfr1208	RP23-260B13.1, MOR225-4	258774	chr2	88896672	88897595	-	3	dog
Or4c29	0	Olfr1209	RP23-260B13.2, MGC129175, MOR230-7	258453	chr2	88909462	88910391	-	3	dog
Or4c15	0	Olfr1211	RP23-260B13.3, MOR233-16P, MOR233-21	258025	chr2	88929381	88930316	-	1	human
Or4c107	0	Olfr1212	RP23-260B13.5, MOR233-17, MOR233-20	258241	chr2	88958468	88959400	+	4	human
Or4c108	0	Olfr1213	RP23-260B13.6, MOR233-7	258900	chr2	88972957	88973889	-	4	human
Or4c109	0	Olfr1214	RP23-260B13.8, MOR233-8	258899	chr2	88987268	88988200	-	4	human
Or4c110	0	Olfr1215	RP23-260B13.9, MGC157523, MOR233-13	258451	chr2	89001351	89002286	-	4	human
Or4c111	0	Olfr1216	RP23-260B13.10, MOR233-9	258895	chr2	89013130	89014062	-	4	human
Or4c112	0	Olfr1217	RP23-260B13.11, MOR233-4	258903	chr2	89023090	89024001	-	4	human
Or4c113	0	Olfr1218	RP23-260B13.12, MOR233-12	258815	chr2	89054492	89055424	-	4	human
Or4c114	0	Olfr1219	RP23-309M6.1, MOR233-6	258901	chr2	89074157	89075089	-	4	human
Or4c115	0	Olfr1220	RP23-309M6.2, MOR233-5	258902	chr2	89096993	89097925	-	4	human
Or4c116	0	Olfr1221	RP23-309M6.4, MOR233-3	258904	chr2	89111578	89112510	-	4	human
Or4c117	0	Olfr1222	RP23-82L23.1, MOR233-14	258177	chr2	89124797	89125729	-	4	human
Or4c118	0	Olfr1223	RP23-82L23.2, MOR233-10	258894	chr2	89144089	89145021	-	4	human
Or4c119	0	Olfr1224			chr2	89156241	89157173	-	4	human
Or4c120	0	Olfr1225	RP23-82L23.4, MOR233-11	258893	chr2	89170278	89171210	-	4	human
Or4c121	0	Olfr1226	RP23-82L23.6, MGC123542, MGC123543, MOR233-2	258969	chr2	89193103	89194032	-	4	human
Or4ad1-ps	1	Olfr1227-ps1		404489	chr2	89226816	89227731	+	5	human
Or4ad2-ps	1	Olfr1227-ps1			chr2	89242859	89243773	+	5	human
Or4c122	0	Olfr1228	RP23-82L23.7, MOR233-1	258973	chr2	89248724	89249692	-	4	human
Or4c15b	0	Olfr1229	MOR233-19, MOR233-22	257921	chr2	89282199	89283194	-	2	human
Or4c123	0	Olfr1230	RP23-82L23.9, MGC123493, MGC123494, MOR237-1	258785	chr2	89296354	89297268	-	4	human
Or4c1	0	Olfr1231	RP23-82L23.10, MOR235-2	258446	chr2	89302652	89303590	-	1	human
Or4c124	0	Olfr1232	RP24-427F7.1, MOR233-18	258320	chr2	89325246	89326241	-	4	human
Or4c125	0	Olfr1233	RP24-427F7.2, MOR238-1	258974	chr2	89339386	89340300	-	4	human
Or4a15	0	Olfr1234	RP24-427F7.3, MOR231-2	258975	chr2	89362486	89363427	-	1	human
Or4i1-ps	1	Olfr1236-ps1		404491	chr2	89399933	89400235	-	5	mouse
Or4a39	0	Olfr1238	RP24-427F7.5, MOR231-11	258786	chr2	89406133	89407077	-	3	dog
Or4a2	0	Olfr1239	RP24-427F7.6, MOR231-3	258972	chr2	89417497	89418411	-	1	human
Or4a68	0	Olfr1240	RP24-427F7.7, MOR231-8	258804	chr2	89439336	89440277	-	4	human
Or4a69	0	Olfr1241	RP23-150I5.1, MOR231-14	258447	chr2	89482192	89483133	-	4	human
Or4a70	0	Olfr1242	RP23-150I5.2, MOR231-5	258970	chr2	89493393	89494310	-	4	human
Or4a71	0	Olfr1243	RP23-150I5.3, MOR231-4	258971	chr2	89527494	89528408	-	4	human
Or4ae1-ps	1	Olfr1244-ps1		404493	chr2	89537598	89538165	-	5	mouse
Or4a72	0	Olfr1245	RP23-150I5.4, MOR231-12	258784	chr2	89574804	89575724	-	4	human
Or4a73	0	Olfr1246	RP23-150I5.5, MOR231-9	258788	chr2	89590172	89591113	-	4	human
Or4a74	0	Olfr1247	RP23-150I5.6, MOR231-6	258968	chr2	89609159	89610100	-	4	human
Or4a75	0	Olfr1248	RP23-150I5.7, MOR231-10	258787	chr2	89617270	89618190	-	4	human
Or4a76	0	Olfr1249	RP23-150I5.8, MOR231-16P, MOR231-17P, Olfr1541-ps1	257984	chr2	89629967	89630896	-	4	human
Or4a77	0	Olfr1250	RP23-150I5.9, MOR231-7	258967	chr2	89656498	89657439	-	4	human
Or4a78	0	Olfr1251	RP23-150I5.10, GA_x5J8B7TT7VM-20-924, MOR231-15P	259145	chr2	89666931	89667884	-	4	human
Or4a79	0	Olfr1252	RP23-270H4.1, GA_x5J8B7W62NC-992588-991951	404331	chr2	89721168	89722109	-	4	human
Or4a80	0	Olfr1253			chr2	89751873	89752826	-	4	human
Or4a81	0	Olfr1254	RP23-270H4.3, MOR231-13	258468	chr2	89788409	89789350	-	4	human
Or4c12b	0	Olfr1255	RP23-270H4.4, MOR232-4	258979	chr2	89816328	89817257	+	2	human
Or4a47	0	Olfr1256	RP23-270H4.5, MOR231-1	258985	chr2	89835026	89835943	-	1	human
Or4c58	0	Olfr48	RP23-270H4.6, C3, IC3, MOR232-5	18347	chr2	89844069	89844971	-	3	dog
Or4c10b	0	Olfr1257	RP24-166A20.1, MOR232-1	258984	chr2	89880828	89881754	+	2	human
Or4c10	0	Olfr1258	RP24-166A20.2, MOR232-3	258980	chr2	89929811	89930743	+	1	human
Or4c12	0	Olfr1259	RP24-166A20.3, MOR232-9	258338	chr2	89943187	89944191	-	1	human
Or4c35	0	Olfr1260	RP24-166A20.4, MOR232-2	258983	chr2	89977780	89978709	+	3	dog
Or4c126	0	Olfr1261	RP24-314D20.1, MOR234-3	258466	chr2	89993395	89994312	+	4	human
Or4c127	0	Olfr1262	RP24-314D20.2, MOR234-1, or-leaf2	258976	chr2	90002408	90003319	+	4	human
Or4c52	0	Olfr1263	RP24-314D20.3, MOR234-2	258790	chr2	90014932	90015849	+	3	dog
Or4c3	0	Olfr1264	RP24-314D20.4, MOR236-1, Mor16, Ors16	258206	chr2	90021141	90022064	-	1	human
Or4x11	0	Olfr1265	RP24-314D20.5, MOR228-2	258340	chr2	90036870	90037847	+	4	human
Or4c3d	0	Olfr140	RP24-314D20.6, A16, MOR235-1, Ora16	57272	chr2	90051417	90052322	-	phylogeny
Or4x12-ps	1	Olfr1267-ps1	MOR228-1	258204	chr2	90085533	90086459	-	4	human
Or4x5-ps	1	Olfr1268-ps1	MOR229-1	258981	chr2	90110471	90111387	-	3	dog
Or4x6	0	Olfr1269	RP23-226K16.1, MOR228-3	258339	chr2	90118670	90119644	-	3	dog
Or4b1d	0	Olfr32	RP23-226K16.2, MOR227-7P, MOR227-9_p, MTPCR05	18331	chr2	90138214	90139137	-	2	human
Or4b1	0	Olfr1270	RP23-226K16.3, MOR227-1	258987	chr2	90149093	90150004	-	1	human
Or4x14	0	Olfr1506	RP23-226K16.4, MOR228-4	257665	chr2	90221570	90222577	-	4	human
Or4b13	0	Olfr142	RP23-226K16.5, K20, MOR227-2	406186	chr2	90252072	90252986	-	4	human
Or4b12	0	Olfr1271	RP23-226K16.6, MGC123497, MGC123514, MOR227-5	258789	chr2	90265514	90266428	-	4	human
Or4b1b	0	Olfr1272	RP23-226K16.7, MOR227-3	258982	chr2	90281650	90282573	-	2	human
Or4b1c	0	Olfr1273	MGC129172, MGC129173, MOR227-4	258977	chr2	90295966	90296859	-	2	human
Or4x15	0	Olfr1506			chr2	90324116	90325123	+	4	human
Or4x13	0	Olfr1274	GA_x5J8B7W2BV0-3116-4045, MOR228-4, MOR228-5	258330	chr2	90400582	90401589	+	4	human
Or4f52	0	Olfr1275	RP23-9A5.4, MOR245-18	257980	chr2	111230856	111231791	-	4	human
Or4f53	0	Olfr1276	RP23-9A5.6, MOR245-10	258390	chr2	111257117	111258052	+	4	human
Or4k35	0	Olfr1277	RP23-9A5.7, MOR248-11	258391	chr2	111269457	111270365	-	4	human
Or4f54	0	Olfr1278	RP23-340E7.1, MOR245-11	258389	chr2	111292270	111293208	+	4	human
Or4g16	0	Olfr1279	RP24-383G18.1, MGC130468, MOR245-12	258388	chr2	111306201	111307139	+	4	human
Or4k36	0	Olfr1280	RP24-383G18.2, MOR248-1	258910	chr2	111315481	111316395	+	4	dog
Or4k37	0	Olfr1281	RP24-383G18.3, MOR248-14P, MOR248-18	257979	chr2	111328421	111329335	+	4	dog
Or4k38	0	Olfr1282	RP24-383G18.4, MOR248-16, MOR248-2, Olfr1557	258909	chr2	111335162	111336076	-	4	opossum
Or4k77	0	Olfr1283	RP23-336F11.1, GA_x6K02T2Q125-72420217-72421134, MOR248-19	228443	chr2	111368634	111369548	+	4	dog
Or4g17	0	Olfr1284	MOR245-13	258379	chr2	111379002	111379934	+	4	human
Or4k39-ps	1	Olfr1285-ps1			chr2	111408504	111409309	+	4	opossum
Or4k40	0	Olfr1286	GA_x5J8B7TU5VU-1563-1372, GA_x6K02T2Q125-72472405-72471488, MOR248-21	277562	chr2	111420035	111420949	-	4	opossum
Or4k41	0	Olfr1287	RP23-336F11.5, MOR248-15	257935	chr2	111449142	111450056	+	4	opossum
Or4g7	0	Olfr1288	MOR245-9	258395	chr2	111478786	111479721	+	3	dog
Or4f4b	0	Olfr1289	RP23-336F11.7, MOR245-6	258399	chr2	111483432	111484325	+	2	human
Or4k42	0	Olfr1290	GA_x5J8B7W4T2P-84764-83847, MOR248-9	257662	chr2	111489221	111490156	-	4	opossum
Or4f4-ps	1	Olfr1291-ps1			chr2	111499302	111500231	+	1	human
Or4k43-ps	1	Olfr1292-ps1	RP23-336F11.10	404495	chr2	111508579	111509511	-	4	opossum
Or4f17-ps	1	Olfr1293-ps1			chr2	111527310	111528236	+	1	human
Or4k44	0	Olfr1294	RP23-336F11.12, MGC157532, MOR248-7	258887	chr2	111537352	111538287	-	4	opossum
Or4k45	0	Olfr1295	RP23-336F11.13, MOR248-10	258398	chr2	111564507	111565442	-	4	dog
Or4k46-ps	1	Olfr1296-ps1	MOR248-13P	257987	chr2	111593079	111594011	-	4	opossum
Or4k47	0	Olfr1297	RP23-336F11.15, MGC123603, MGC123604, MOR248-4	258890	chr2	111621137	111622072	-	4	opossum
Or4k48	0	Olfr1298	RP23-336F11.16, MOR248-6	258888	chr2	111645060	111645995	-	4	dog
Or4k49	0	Olfr1299	RP23-35G10.1, MOR248-8	258886	chr2	111664228	111665163	+	4	dog
Or4k50-ps	1	Olfr1300-ps1	MOR248-12	258199	chr2	111691520	111692453	+	4	opossum
Or4k51	0	Olfr1301	RP23-88C15.1, MOR248-5	258889	chr2	111754251	111755186	+	4	dog
Or4k52	0	Olfr1302	RP23-88C15.2, MOR248-3	258891	chr2	111780313	111781257	+	4	dog
Or4f7	0	Olfr1303	MOR245-7, Olfr276, Olfr276-ps1	258397	chr2	111813789	111814775	-	1	human
Or4f7d-ps	1	Olfr268-ps1	MOR245-17P	258021	chr2	111844292	111844888	-	phylogeny
Or4f56	0	Olfr1305	MOR245-8	258396	chr2	111872918	111873853	-	4	human
Or4f14	0	Olfr1306	RP23-336F11.21, MOR245-15	258023	chr2	111911993	111912928	-	1	human
Or4f14b	0	Olfr1307	RP23-336F11.22, MOR245-19P	257956	chr2	111944519	111945454	-	2	human
Or4f57	0	Olfr1308	RP23-336F11.23, MGC123833, MOR245-22	258258	chr2	111960112	111961122	-	4	human
Or4f15	0	Olfr1309	RP23-336F11.31, MGC157601, MOR245-5	258439	chr2	111983137	111984096	-	1	human
Or4f6	0	Olfr1310	RP23-336F11.30, MOR245-3	258441	chr2	112008249	112009184	-	1	human
Or4f58	0	Olfr1311	RP23-336F11.29, MGC157517, MOR245-21	258271	chr2	112020917	112022062	-	4	human
Or4f59	0	Olfr1312	RP23-336F11.28, MOR245-20	258359	chr2	112042080	112043030	-	4	human
Or4f60	0	Olfr1313	RP23-336F11.27, MGC157511, MOR245-23	258257	chr2	112071649	112072581	-	4	human
Or4f61	0	Olfr1314	RP23-336F11.26, MOR245-2	258442	chr2	112091764	112092699	-	4	human
Or4f14c	0	Olfr1315			chr2	112110315	112111256	-	2	human
Or4f14d	0	Olfr1316	RP23-336F11.24, MOR245-1, MOR245-26	258737	chr2	112129874	112130815	-	2	human
Or4f47	0	Olfr1317	RP23-63C10.1, MOR245-4	258440	chr2	112141947	112142894	+	3	opossum
Or4f62	0	Olfr1318	RP23-63C10.2, MOR245-16	258022	chr2	112155953	112156912	+	4	human
Or2q2-ps	1	Olfr289-ps1		404374	chr3	6751707	6752072	-	4	mouse
Or14m1-ps	1	Olfr1398-ps1		404507	chr3	52236841	52237524	-	5	human
Or13l2	0	Olfr1402	MGC123878, MGC123879, MOR217-1	258272	chr3	97410220	97411257	-	3	dog
Or11i1	0	Olfr266	MOR122-2	258482	chr3	106821610	106822557	-	1	human
Or13e8	0	Olfr70	RP23-191F22.13, MOR262-10, mOR6	56014	chr4	43696224	43697171	-	4	human
Or13j1	0	Olfr71	RP23-191F22.14, MOR262-4, mOR17	56015	chr4	43705631	43706566	-	1	human
Or13d31-ps	1	Olfr269-ps1		404367	chr4	43767428	43767777	-	4	opossum
Or13c7d	0	Olfr159	RP23-9F18.2, MOR262-5, Olfr37e, mOR37e	29849	chr4	43770053	43771009	-	2	human
Or13c7e-ps	1	Olfr29-ps1	MOR262-11, MTPCR52, Olfr158, Olfr29, Olfr37d, mOR37d	29848	chr4	43781369	43782328	-	2	human
Or13c7b	0	Olfr156	RP23-9F18.6, MGC123974, MGC123975, MGC123977, MOR262-6, OR37B, Olfr37b, mOR37b	29846	chr4	43820406	43821359	-	2	human
Or13c7c	0	Olfr157	RP23-9F18.7, MOR262-12, OR37C, Olfr37c, mOR37c	100040268	chr4	43835535	43836488	-	2	human
Or13c7	0	Olfr155	RP23-9F18.8, GA_x5J8B7W5BNN-979337-980296, MGC161319, MOR262-14, OR37A, Olfr37a, mOR37a	29845	chr4	43854311	43855267	+	1	human
Or13f5	0	Olfr275	RP23-34J1.3, MOR262-2	258857	chr4	52825399	52826355	+	3	dog
Or13c10-ps	1	Olfr274-ps1		404368	chr4	52842219	52843137	-	4	human
Or13c3	0	Olfr273	RP23-95M14.1, MOR262-8	258821	chr4	52855561	52856511	-	1	human
Or13c25	0	Olfr272	MGC157594, MOR262-7	258836	chr4	52910836	52911792	-	3	dog
Or13c9	0	Olfr271			chr4	52935433	52936284	-	1	human
Or13d1	0	Olfr270	MGC157524, MOR262-9	258600	chr4	52970623	52971564	+	1	human
Or2k2	0	Olfr267	RP23-456J6.1, MGC157545, MOR262-1	258922	chr4	58784782	58785720	-	1	human
Or13p10	0	Olfr62	RP23-154A15.3, H12, IH12, MGC129225, MOR258-5	18363	chr4	118665333	118666463	+	4	dog
Or13p9-ps	1	Olfr1343-ps1	MOR258-4P	258707	chr4	118672624	118673522	-	4	dog
Or13p4	0	Olfr1342	RP23-154A15.5, MOR258-3	258708	chr4	118689506	118690450	-	3	dog
Or13p3	0	Olfr1341	RP23-154A15.6, MOR258-1	258852	chr4	118709409	118710344	+	3	dog
Or13p8	0	Olfr1340	MGC123648, MGC123701, MOR258-6	258301	chr4	118726183	118727193	+	4	dog
Or13p5	0	Olfr1339	RP23-154A15.8, MOR258-2	258851	chr4	118734531	118735475	+	3	dog
Or10ak14	0	Olfr1338	RP23-154A15.9, MOR259-9	258259	chr4	118753598	118754590	-	4	opossum
Or10ak13	0	Olfr1337	MOR259-10, Olfr219-ps1	258306	chr4	118781639	118782748	-	4	opossum
Or10ak12	0	Olfr1335	MOR259-12, Olfr1335-ps1	435804	chr4	118808858	118809916	-	4	opossum
Or10ak11	0	Olfr1333	GA_x5J8B7TQTH0-2-774, MGC157582, MOR259-11, MOR259-6	258265	chr4	118829488	118830438	-	4	opossum
Or10ak10-ps	1	Olfr1332-ps1	MOR259-7P	257952	chr4	118854104	118855009	+	4	opossum
Or10ak9	0	Olfr1331	MOR259-3P	258159	chr4	118868783	118869733	+	4	opossum
Or10ak16	0	Olfr1330	RP23-149E24.6, MGC123702, MOR259-8	258331	chr4	118893037	118894029	+	4	human
Or10ak8	0	Olfr1329	RP23-149E24.7, MOR259-2	258214	chr4	118916527	118917519	-	4	opossum
Or10ak7	0	Olfr1328	MGC129205, MOR259-13	404333	chr4	118933902	118934894	-	4	opossum
Or10ah1-ps	1	Olfr718-ps1	MOR0-10P	258006	chr5	143137244	143138197	-	1	human
Or9a7	0	Olfr461	MOR120-3	258380	chr6	40544039	40544977	-	3	dog
Or9a4	0	Olfr460	MOR120-2	258381	chr6	40571388	40572329	+	1	human
Or9a2	0	Olfr459	MOR120-1	258569	chr6	41771356	41772297	-	1	human
Or2r11	0	Olfr458	MOR211-8P, MOR221-4, MOR257-4, Olfr301	258436	chr6	42460079	42461017	-	4	dog
Or2r3	0	Olfr457	MOR257-1	258989	chr6	42471238	42472176	-	4	human
Or2r2	0	Olfr456	MOR257-7P	259144	chr6	42486256	42487191	-	4	human
Or10ac1	0	Olfr455	EG546896, MOR0-17_p, MOR0-2P, MORO-2, Olfr455-ps1	546896	chr6	42538070	42539020	-	1	human
Or2ar1-ps	1	Olfr454-ps1		404392	chr6	42721832	42722233	+	5	human
Or2f1	0	Olfr453	MOR257-8P	258016	chr6	42744039	42744989	+	1	human
Or2f1b	0	Olfr38	18A, MOR257-2	258988	chr6	42762054	42763004	+	2	human
Or2f2	0	Olfr452	MOR257-5P	258207	chr6	42790041	42790991	+	1	human
Or13m2-ps	1	Olfr451-ps1	MOR257-6	258017	chr6	42800743	42801675	+	3	dog
Or2q1	0	Olfr450	MOR257-3	258437	chr6	42817473	42818402	+	3	dog
Or6b1	0	Olfr449	MOR103-1	259067	chr6	42837883	42838815	+	1	human
Or2a5	0	Olfr448	MGC130305, MOR261-13	258270	chr6	42896345	42897382	+	1	human
Or2a25	0	Olfr447	MGC129177, MOR261-1	258990	chr6	42911525	42912454	+	1	human
Or2a12	0	Olfr446	MGC123528, MGC123529, MOR261-12	258292	chr6	42927134	42928156	+	1	human
Or2an1-ps	1	Olfr445-ps1			chr6	42934597	42934914	+	5	human
Or2a56	0	Olfr444	MOR261-2	258650	chr6	42955500	42956429	+	4	human
Or2a55-ps	1	Olfr443-ps1	MOR261-8P	258106	chr6	43094435	43095346	+	4	human
Or2a54	0	Olfr441	MOR261-3	258649	chr6	43115744	43116673	+	4	human
Or2a53-ps	1	Olfr440-ps1	MOR261-7P	258107	chr6	43122350	43123263	+	4	human
Or2a14	0	Olfr237			chr6	43153307	43154236	+	1	human
Or2a52	0	Olfr437	MOR261-11	258293	chr6	43166979	43167989	+	4	human
Or2a7	0	Olfr13	K7, MOR261-6	18310	chr6	43173988	43174917	+	1	human
Or2ac1-ps	1	Olfr436-ps1		404388	chr6	43187071	43187437	+	5	human
Or2a51	0	Olfr435	MOR261-5	258647	chr6	43201646	43202584	+	4	human
Or2a20	0	Olfr434	MOR261-10	258366	chr6	43216915	43217877	+	1	human
Or2a57	0	Olfr47	IB12, MOR261-9	18346	chr6	43235610	43236572	+	4	human
Or6g1-ps	1	Olfr210-ps1	MOR115-3P	257960	chr6	73420317	73421218	-	5	human
Or13a1	0	Olfr211	MOR253-9	258914	chr6	116493611	116494537	+	1	human
Or6d12	0	Olfr212	4931403F16Rik, MOR119-4	258019	chr6	116515779	116516759	+	4	human
Or6d13	0	Olfr213	MOR119-3	258020	chr6	116540359	116541435	+	4	human
Or6d14	0	Olfr214	MOR119-1	258754	chr6	116556427	116557386	+	4	human
Or6d15	0	Olfr215	MOR119-2	258438	chr6	116582015	116582944	-	4	human
Or2bd2	0	Olfr1344	4930415J05Rik, MOR124-1	257882	chr7	6439902	6440864	+	4	opossum
Or6z3	0	Olfr1336	MGC129212, MOR103-7	258917	chr7	6460511	6461452	+	3	dog
Or6z5	0	Olfr1346	MOR103-6	258918	chr7	6474112	6475050	+	4	dog
Or6z7	0	Olfr5	MGC123608, MOR103-8, ORL120	18349	chr7	6480219	6481154	-	4	dog
Or6z6	0	Olfr1347	MGC157588, MOR103-11	258383	chr7	6487916	6488872	-	4	dog
Or6z1	0	Olfr1348	MOR103-9	258915	chr7	6501289	6502224	-	3	dog
Or10am5	0	Olfr1349	MOR232-8	269862	chr7	6514477	6515637	-	4	opossum
Or5bw2	0	Olfr1350	MGC123533, MOR222-3	258384	chr7	6569993	6570916	+	4	dog
Or5ae2	0	Olfr291	MOR254-2	258410	chr7	84856365	84857315	+	4	mouse
Or5ae1	0	Olfr290	MGC157560, MOR254-1	258411	chr7	84915781	84916725	+	5	human
Or14c46	0	Olfr310	MOR227-6P	258222	chr7	86268792	86269787	-	4	mouse
Or13g1	0	Olfr309	MOR251-4P	258196	chr7	86306188	86307111	-	1	human
Or6f1	0	Olfr308	MOR104-1	258614	chr7	86321027	86321950	-	1	human
Or14a260	0	Olfr307	MOR219-1	258610	chr7	86335456	86336394	-	4	human
Or14o1-ps	1	Olfr306-ps1	GA_x5J8B7W89HK-6403592-6404251	404377	chr7	86353087	86353719	-	5	human
Or14a259	0	Olfr305	MOR219-2	258609	chr7	86363379	86364335	-	4	human
Or14a258	0	Olfr304	MOR219-3P	258089	chr7	86385660	86386658	-	4	human
Or6aa1	0	Olfr303	MOR104-2	258612	chr7	86394540	86395496	-	3	dog
Or14c44	0	Olfr301	MOR211-8P, MOR221-4	257958	chr7	86412364	86413296	+	4	opossum
Or14n1-ps	1	Olfr300-ps1	MOR234-4P	258088	chr7	86442968	86443918	+	5	human
Or14c43	0	Olfr299	MOR221-2	257929	chr7	86465413	86466402	+	4	opossum
Or14a257	0	Olfr298	MOR219-4	257905	chr7	86488554	86489564	-	4	human
Or14c45	0	Olfr297	MOR220-3	258611	chr7	86526759	86527688	+	4	mouse
Or14c42-ps	1	Olfr296-ps1	MOR220-5_p	404375	chr7	86561734	86562660	+	4	opossum
Or14c41	0	Olfr295	MOR220-1	258850	chr7	86585277	86586203	+	4	opossum
Or14a256	0	Olfr294	MOR219-5	257904	chr7	86615639	86616643	-	4	human
Or14c40	0	Olfr293	MOR221-3	257906	chr7	86663664	86664671	+	4	human
Or14c39	0	Olfr292	MOR220-2	258613	chr7	86694458	86695381	+	4	human
Or2at4	0	Olfr520	MOR101-1	259066	chr7	99735145	99736092	+	1	human
Or2at1	0	Olfr521	MGC123835, MOR101-2	258353	chr7	99767047	99768126	+	1	human
Or55b3	0	Olfr543	MOR42-2	257947	chr7	102476861	102477868	-	3	dog
Or55b4	0	Olfr544	MGC123907, MGC123908, MGC123909, MOR42-3, Ors6	257926	chr7	102484117	102485118	-	3	dog
Or55b10	0	Olfr545	MGC129241, MOR42-1	258837	chr7	102493826	102494773	-	4	dog
Or52b4j-ps	1	Olfr546-ps1		404405	chr7	102521283	102521638	+	phylogeny
Or52b4	0	Olfr547	MOR31-4	259083	chr7	102534749	102535681	+	1	human
Or52b4i	0	Olfr548			chr7	102541938	102542879	+	phylogeny
Or52b3	0	Olfr549	MOR31-3	259105	chr7	102554286	102555233	+	1	human
Or51r1	0	Olfr550	MOR16-1	259108	chr7	102578497	102579444	+	1	human
Or52p2	0	Olfr551	MOR29-1	258750	chr7	102587797	102588741	-	1	human
Or52k2	0	Olfr552	MOR28-1	259106	chr7	102604356	102605306	+	1	human
Or52m2	0	Olfr553	MOR25-2	233578	chr7	102614010	102614987	-	1	human
Or52m1	0	Olfr554	MOR25-1	258322	chr7	102640158	102641198	+	1	human
Or51h1	0	Olfr555	MGC129232, MGC129233, MOR10-1	259107	chr7	102658823	102659767	+	1	human
Or52i2	0	Olfr556	MOR41-1	258749	chr7	102669922	102670893	+	3	dog
Or51d1	0	Olfr557	MOR18-3	258358	chr7	102698240	102699205	+	1	human
Or51e1	0	Olfr558	MOR18-1, POGR	259097	chr7	102709261	102710211	+	1	human
Or51a39	0	Olfr33	MGC123818, MGC123819, MOR11-2, MTPCR33, ORL181	18332	chr7	102713458	102714411	-	4	human
Or51a25	0	Olfr559	MOR11-1	259116	chr7	102723535	102724488	-	3	dog
Or51e2	0	Olfr78	4633402A21Rik, MOL2.3, MOR18-2, PSGR, RA1c	170639	chr7	102742042	102743001	-	1	human
Or51f23b	0	Olfr560	MOR14-1	259117	chr7	102752986	102753927	-	2	rat
Or51f5	0	Olfr561	MOR14-2	259096	chr7	102774526	102775467	+	1	human
Or51f23c-ps	1	Olfr562-ps1	MOR14-5	259090	chr7	102781478	102782404	+	2	human
Or51u1-ps	1	Olfr563-ps1	MOR0-4P	259157	chr7	102791262	102791626	+	5	mouse
Or51f23	0	Olfr564	MOR14-10	258356	chr7	102803480	102804427	+	3	dog
Or51f4-ps	1	Olfr565-ps1	MOR14-8P	258142	chr7	102817567	102818495	-	1	human
Or51f1	0	Olfr566	MOR14-7P	258168	chr7	102856324	102857280	-	1	human
Or52r6-ps	1	Olfr567-ps1	MOR30-4P	258140	chr7	102863922	102864778	-	4	human
Or51f2	0	Olfr568	MOR14-11, MOR14-3	259095	chr7	102877122	102878060	+	1	human
Or52r1	0	Olfr569	MOR30-1	259092	chr7	102887210	102888151	-	1	human
Or51a8	0	Olfr570	MOR8-3	259114	chr7	102900369	102901304	+	1	human
Or51s1	0	Olfr571	MOR21-1	259089	chr7	102908872	102909837	-	1	human
Or51h5	0	Olfr572	MGC157586, MOR10-2	259093	chr7	102927630	102928583	+	3	dog
Or51h7	0	Olfr573			chr7	102941685	102942575	-	4	human
Or51t4	0	Olfr574	MOR14-9	258357	chr7	102948446	102949504	+	4	human
Or51a6	0	Olfr575	MOR8-1	259118	chr7	102954667	102955620	-	1	human
Or51a7	0	Olfr576	MGC129202, MOR8-5, Olfr576-ps1	258248	chr7	102965102	102966037	+	1	human
Or51g2	0	Olfr577	MOR7-2	259113	chr7	102973055	102973990	-	1	human
Or51g1	0	Olfr578	MOR7-1	259119	chr7	102984224	102985162	-	1	human
Or51o1-ps	1	Olfr1527-ps1	MOR8-6P	259158	chr7	102998929	102999324	-	5	human
Or51a3-ps	1	Olfr579-ps1	MOR171-29P, MOR8-9_p	258141	chr7	103004598	103005197	-	phylogeny
Or51a41-ps	1	Olfr580-ps1	MOR8-4P	258213	chr7	103013777	103014490	-	4	human
Or51a44-ps	1	Olfr581-ps1	MOR8-8_p	404406	chr7	103029111	103029530	+	4	mouse
Or52r1b	0	Olfr582	MGC130306, MGC130307, MOR30-3	259055	chr7	103041481	103042437	+	2	human
Or51f1d	0	Olfr583	MOR14-6	258752	chr7	103051300	103052256	+	phylogeny
Or52r1c	0	Olfr584	MGC157596, MOR30-2	259056	chr7	103085520	103086476	+	2	human
Or51f1e	0	Olfr585	MOR14-4	259091	chr7	103097743	103098696	+	phylogeny
Or51a5	0	Olfr586	MGC123788, MGC123800, MGC123801, MOR8-2, MOR8-7	259115	chr7	103121832	103122782	-	1	human
Or51l1-ps	1	Olfr587-ps1	MOR7-3_p	404407	chr7	103134376	103135302	+	1	human
Or51p1	0	Olfr588			chr7	103143590	103144528	+	1	human
Or52e2	0	Olfr589	MOR32-3	259054	chr7	103154795	103155745	-	1	human
Or52c1-ps	1	Olfr590-ps1	MOR0-1P	258170	chr7	103165907	103166747	+	5	human
Or52s1b	0	Olfr591	MOR24-1P	258139	chr7	103172694	103173635	-	2	human
Or52j3	0	Olfr592	MOR32-13	404317	chr7	103186603	103187538	+	1	human
Or52s1	0	Olfr593	MOR24-2	258378	chr7	103211862	103212842	+	1	human
Or52e3	0	Olfr594	MOR32-10	258246	chr7	103219720	103220652	+	1	human
Or52e51-ps	1	Olfr595-ps1	MOR32-6P	258175	chr7	103235686	103236582	+	4	human
Or52e19	0	Olfr596			chr7	103309723	103310658	+	3	dog
Or52ab2	0	Olfr597	GA_x5J8B7TU1BB-380-666, MOR23-2	258135	chr7	103320401	103321357	+	3	dog
Or52ab7	0	Olfr598	MOR23-4P, MOR23-5	257975	chr7	103328488	103329444	+	4	dog
Or52ab4	0	Olfr599	MOR23-1	258726	chr7	103338056	103339000	+	3	dog
Or52ad1	0	Olfr600	MOR39-1	259048	chr7	103345985	103346926	-	3	dog
Or52s19	0	Olfr601	MOR24-3	258311	chr7	103358251	103359243	-	4	dog
Or52ab8-ps	1	Olfr602-ps1	MOR23-3P	257976	chr7	103367523	103368479	-	4	dog
Or52e19b	0	Olfr603	MOR32-14_i, Olfr603-ps1	404409	chr7	103383065	103384000	-	phylogeny
Or52s6	0	Olfr605	GA_x5J8B7TSRWK-430-5, MOR202-22P, MOR24-5	258156	chr7	103442180	103443172	-	3	dog
Or51l14	0	Olfr606	MOR17-2	259098	chr7	103451339	103452295	+	4	dog
Or52d13	0	Olfr607		546989	chr7	103460226	103461110	-	4	dog
Or52ae7	0	Olfr608	MOR26-3	258751	chr7	103470041	103470988	+	4	dog
Or51af1	0	Olfr609	MGC157598, MOR9-1	259086	chr7	103491920	103492876	-	3	dog
Or51ag1	0	Olfr610	MOR9-2	259085	chr7	103506000	103506944	-	3	opossum
Or51aa5	0	Olfr611	MOR15-1, MOR15-4	258722	chr7	103517414	103518382	-	4	dog
Or51aa2	0	Olfr612	MOR15-3, Olfr612-ps1	259131	chr7	103538264	103539232	-	3	dog
Or51ab3	0	Olfr613	MOR20-1, Olfr613-ps1	404410	chr7	103551787	103552737	+	4	opossum
Or51ah3	0	Olfr615	MOR19-2	259084	chr7	103560479	103561417	+	4	opossum
Or51ac3	0	Olfr616	MGC123785, MGC123786, MOR19-1	259103	chr7	103564327	103565277	-	3	opossum
Or52z12	0	Olfr617	MOR31-10	258838	chr7	103584024	103584977	+	4	human
Or52z13	0	Olfr618	MOR31-9	259049	chr7	103597318	103598271	+	4	human
Or52z14	0	Olfr619	MOR31-5	259080	chr7	103603656	103604615	+	4	human
Or51v14	0	Olfr620	MGC123655, MGC123656, MOR4-1	258808	chr7	103611413	103612351	-	4	human
Or51v15-ps	1	Olfr621-ps1	MOR4-3P, MOR4-4_p	667639	chr7	103629018	103629943	-	4	human
Or52a33	0	Olfr622	MOR26-1	259087	chr7	103639188	103640138	-	4	human
Or51b6b	0	Olfr623	MOR1-4	259126	chr7	103660298	103661248	-	2	human
Or51v8	0	Olfr624	MOR4-2P	258189	chr7	103670106	103671029	-	3	dog
Or52z15	0	Olfr625			chr7	103682720	103683682	+	4	human
Or51v16-ps	1	Olfr626-ps1	MOR177-11P	258188	chr7	103691755	103692102	-	4	mouse
Or52ae6-ps	1	Olfr260-ps1	MOR26-4_p	404365	chr7	103699579	103700295	-	4	dog
Or52a20	0	Olfr243	Olfr243-ps1	404358	chr7	103716596	103717543	+	3	dog
Or52a24	0	Olfr628	mCG_67339, MGC129314, MGC129315, MOR22-1, MOR22-4P, Olfr1526-ps1	259159	chr7	103731928	103732875	+	4	human
Or52ae9	0	Olfr629	MOR26-2	258818	chr7	103740297	103741238	-	4	dog
Or51l4	0	Olfr630	MOR17-1	259102	chr7	103754627	103755583	-	3	dog
Or52a5b	0	Olfr69	3'[b]3, 3'beta3, MOR22-2	18370	chr7	103767448	103768395	-	2	human
Or52a5	0	Olfr68	3'[b]2, 3'beta2, MOR22-3	18369	chr7	103777399	103778343	-	1	human
Or52z1	0	Olfr67	3'[b]1, 3'beta1, MOR31-1	18368	chr7	103787316	103788275	-	1	human
Or51b4	0	Olfr66	5'[b]1, 5'beta1, MOR1-3, ORL532	18367	chr7	103881309	103882241	-	3	dog
Or51b17	0	Olfr64	5'[b]2, 5'beta2, MOR1-1, MOR1-2, ORL533	18366	chr7	103892813	103893733	-	4	human
Or51b6	0	Olfr65	5'[b]3, 5'beta3, MOR1-1, MOR1-2, ORL670, Olfr64	18365	chr7	103906441	103907385	+	1	human
Or51m1	0	Olfr631	MOR3-1	258961	chr7	103928825	103929781	+	1	human
Or51ai2	0	Olfr632	MGC123789, MOR2-1	259123	chr7	103937382	103938332	+	3	opossum
Or51k2	0	Olfr633	MOR12-5	258351	chr7	103946508	103947503	+	3	dog
Or51k7	0	Olfr634			chr7	103956412	103957437	+	4	human
Or51q1	0	Olfr635	MOR5-2	259122	chr7	103979176	103980138	+	1	human
Or51k3-ps	1	Olfr636-ps1	MOR12-2P	258144	chr7	103989105	103990015	-	4	human
Or51k4-ps	1	Olfr637-ps1	MOR12-3P	258143	chr7	103995991	103996455	+	4	mouse
Or51q1c	0	Olfr638	MOR5-1	259124	chr7	104003259	104004221	+	2	human
Or51k1	0	Olfr639	MOR12-1	259088	chr7	104011753	104012700	-	1	human
Or51i1	0	Olfr640	MGC123668, MOR13-4	258819	chr7	104021375	104022316	-	1	human
Or51i2	0	Olfr641	MOR13-3	259075	chr7	104039798	104040733	+	1	human
Or51a10	0	Olfr642	MOR13-6	258326	chr7	104049411	104050409	-	1	human
Or51a42	0	Olfr643	MGC123671, MOR13-2	259081	chr7	104058659	104059600	-	4	human
Or51a43	0	Olfr644	MOR13-1	259125	chr7	104068088	104069029	-	4	human
Or51a24	0	Olfr645	MOR13-5	258247	chr7	104084134	104085078	-	3	dog
Or52d1	0	Olfr646	MGC157537, MOR33-2	259058	chr7	104106281	104107216	+	1	human
Or52f1	0	Olfr647			chr7	104167488	104168378	-	5	dog
Or52h1	0	Olfr648	MGC129237, MOR31-12	258746	chr7	104179459	104180406	-	1	human
Or52h2	0	Olfr649	MOR31-7	259057	chr7	104189270	104190205	-	1	human
Or52b6-ps	1	Olfr650-ps1	MOR31-14	258212	chr7	104206053	104207006	+	1	human
Or52h9	0	Olfr651	MOR31-11	258809	chr7	104552921	104553859	+	3	dog
Or52h7	0	Olfr652	MOR31-8	259050	chr7	104564223	104565176	+	3	dog
Or52d3	0	Olfr653	MGC151339, MOR33-1, Ors19	57250	chr7	104579648	104580598	+	3	dog
Or52u1	0	Olfr654	MOR38-2	258377	chr7	104587755	104588777	+	1	human
Or52ac1	0	Olfr655	MOR38-1	258817	chr7	104596256	104597179	-	3	dog
Or52p1	0	Olfr656	MGC123872, MOR27-1	259078	chr7	104617657	104618643	+	1	human
Or56b1	0	Olfr657	MOR40-13	258309	chr7	104635613	104636632	+	1	human
Or52n4	0	Olfr658	MGC123854, MOR34-5	259051	chr7	104644402	104645370	-	1	human
Or52n20	0	Olfr659	MOR34-4	259052	chr7	104670704	104671669	+	4	human
Or56b2l-ps	1	Olfr660-ps1			chr7	104678730	104679095	+	phylogeny
Or56b2	0	Olfr661	MOR40-4	258743	chr7	104688017	104688973	+	1	human
Or52n21-ps	1	Olfr662-ps1	GA_x5J8B7W3SPQ-59383-59030, MOR34-13_p	404413	chr7	104700260	104700559	+	4	mouse
Or56b2j	0	Olfr663	MOR40-12	257914	chr7	104703569	104704600	+	phylogeny
Or52n1-ps	1	Olfr664-ps1			chr7	104733391	104734356	-	1	human
Or52n3	0	Olfr665	MOR34-7	258810	chr7	104880709	104881656	+	1	human
Or52n2	0	Olfr666	MOR34-1	259100	chr7	104892673	104893626	-	1	human
Or52n2b	0	Olfr667	MOR34-11, MOR34-2	259062	chr7	104916317	104917294	-	2	human
Or52n2c	0	Olfr668	MOR34-3	259061	chr7	104924809	104925762	-	2	human
Or52n5	0	Olfr669	MGC129246, MOR34-6	259045	chr7	104938528	104939478	+	1	human
Or52e18	0	Olfr670	GA_x5J8B7W6B6J-141796-141659, MOR32-8	384703	chr7	104959795	104960895	-	3	dog
Or52e8	0	Olfr671	MOR32-12	257910	chr7	104975045	104975995	-	1	human
Or52e15	0	Olfr672	MOR32-4, Ors46	258755	chr7	104995967	104996902	-	3	dog
Or52e54-ps	1	Olfr673-ps1		404414	chr7	105004277	105004653	-	4	mouse
Or52e53-ps	1	Olfr674-ps1	MOR32-7P	258172	chr7	105006316	105007258	-	4	human
Or52e8b	0	Olfr675	MOR32-9P	258147	chr7	105024028	105024978	-	2	human
Or52e7	0	Olfr676	MOR32-1	259099	chr7	105035200	105036150	+	1	human
Or52e4	0	Olfr677	MOR32-11	258355	chr7	105056185	105057183	+	1	human
Or52e5	0	Olfr678	MGC157543, MOR32-5	258753	chr7	105069469	105070407	+	1	human
Or56a3	0	Olfr679	MOR40-2	259046	chr7	105085718	105086662	+	1	human
Or56a41-ps	1	Olfr680-ps1	MOR40-10P	257981	chr7	105090705	105091367	-	4	human
Or56a3b	0	Olfr681	MGC129234, MGC129235, MOR40-14	404318	chr7	105121459	105122403	+	2	human
Or56a42-ps	1	Olfr682-ps1	MOR40-19_p	404415	chr7	105126369	105127029	-	4	human
Or56a5	0	Olfr683	MOR40-1	259047	chr7	105143353	105144309	-	1	human
Or56a4	0	Olfr684	GA_x6K02T2PBJ9-7786441-7785503, MOR40-8P	244187	chr7	105156745	105157842	-	1	human
Or52l1	0	Olfr685	MOR37-1	258160	chr7	105180364	105181356	-	1	human
Or52x1	0	Olfr686	MOR35-1	259072	chr7	105203391	105204341	-	1	human
Or56b6	0	Olfr687	MOR40-11	257946	chr7	105275604	105276458	+	3	dog
Or56b34	0	Olfr688	MOR40-16, MOR40-5, Olfr688-ps1	259161	chr7	105288035	105289057	+	4	human
Or56b35	0	Olfr689	MOR40-3	258745	chr7	105314006	105314965	+	4	human
Or52b1	0	Olfr690	MOR31-2, Ors18	56860	chr7	105329246	105330190	-	1	human
Or52b2	0	Olfr691	MOR31-6	259063	chr7	105336749	105337714	-	1	human
Or52w1	0	Olfr692	MOR36-1	258352	chr7	105368328	105369314	+	1	human
Or2ag12	0	Olfr693	MOR283-8	258445	chr7	106677537	106678484	-	4	human
Or2ag1b	0	Olfr694	MOR283-9	258444	chr7	106688788	106689729	-	2	human
Or2ag13	0	Olfr695	MGC123710, MGC123711, MOR283-6	258591	chr7	106713735	106714679	-	4	human
Or2ag14-ps	1	Olfr696-ps1		404416	chr7	106728914	106729819	-	4	human
Or2ag15	0	Olfr697	MOR283-5	258592	chr7	106740985	106741932	-	4	human
Or2ag16	0	Olfr698	MOR283-3	258595	chr7	106752454	106753386	-	4	human
Or2ag17	0	Olfr699	MOR283-10P	258180	chr7	106790052	106790999	-	4	human
Or2ag18	0	Olfr700	MGC123707, MGC123754, MOR283-4	258593	chr7	106805513	106806460	-	4	human
Or2ag2b	0	Olfr701	4932441H21Rik, 4933433E02Rik, MGC123418, MOR283-1	66786	chr7	106818085	106819032	+	2	human
Or13n4	0	Olfr702	MOR260-4	258590	chr7	106823571	106824524	-	3	dog
Or2ag19	0	Olfr703	MOR283-7	258589	chr7	106844613	106845569	+	4	human
Or2ag20	0	Olfr704	MOR283-12P	257902	chr7	106864982	106865926	+	4	human
Or2ag1	0	Olfr705	MOR283-2	259034	chr7	106873296	106874243	-	1	human
Or2ag2	0	Olfr706	MOR283-11	258350	chr7	106885868	106886869	-	1	human
Or2d3	0	Olfr707	MOR260-8P	194433	chr7	106891187	106892191	-	1	human
Or2d3b	0	Olfr1532			chr7	106914170	106915120	+	2	human
Or2d3c	0	Olfr709			chr7	106926537	106927562	-	2	human
Or2d4	0	Olfr710	MOR260-3	258594	chr7	106944070	106944999	-	3	dog
Or6b9	0	Olfr6	M50, MOR103-16	233670	chr7	106955987	106957015	-	3	dog
Or6b6	0	Olfr711	MOR103-4	259037	chr7	106971401	106972342	-	3	dog
Or6i1-ps	1	Olfr712-ps1		404417	chr7	106989099	106989666	-	5	human
Or6a2	0	Olfr2	I54, I7, MOR103-15, Olfr41	18317	chr7	107000878	107001858	-	1	human
Or10a5	0	Olfr713	MOR263-1, P3	259036	chr7	107036136	107037107	+	1	human
Or10a2	0	Olfr714	MOR263-2, P4	259035	chr7	107073830	107074780	+	1	human
Or10a4	0	Olfr17	MOR263-5, P2	18314	chr7	107097449	107098411	+	1	human
Or2d2	0	Olfr715	MOR260-1	258776	chr7	107128447	107129391	-	1	human
Or2d36	0	Olfr716	MOR260-2	258597	chr7	107147318	107148259	+	4	human
Or5p5	0	Olfr467	GA_x5J8B7W6B6J-2556603-2556836, MOR204-33P	257919	chr7	107814586	107815503	+	3	dog
Or5p50	0	Olfr469	MOR204-21	258418	chr7	107822526	107823467	-	4	human
Or5p51	0	Olfr470	MOR204-22	258417	chr7	107844790	107845731	-	4	human
Or5p5c-ps	1	Olfr471	EG626674, MOR204-38, Olfr471-ps1	626674	chr7	107861085	107861999	-	phylogeny
Or5p52	0	Olfr472	MOR204-5	258770	chr7	107902719	107903648	+	4	human
Or5p53	0	Olfr473	MOR204-4	258771	chr7	107933522	107934451	+	4	human
Or5p54	0	Olfr474	MOR204-20	258488	chr7	107954643	107955572	+	4	human
Or5p55	0	Olfr476	MOR204-3	258926	chr7	107967399	107968328	+	4	human
Or5p56	0	Olfr477	MOR204-1	258928	chr7	107990367	107991296	+	4	human
Or5p6	0	Olfr478	MOR204-13	258729	chr7	108031400	108032341	-	3	dog
Or10ab4	0	Olfr479	MOR267-15	257891	chr7	108054984	108055964	+	4	human
Or5p57	0	Olfr480	MOR204-32, Ors25, S25	56861	chr7	108065771	108066796	-	4	human
Or5p4	0	Olfr481	MOR204-2, MOR204-39	258927	chr7	108080796	108081731	+	1	human
Or5p58	0	Olfr482	MOR204-14	258728	chr7	108094600	108095568	-	4	human
Or5p59	0	Olfr483	MOR204-12	258730	chr7	108103311	108104255	+	4	human
Or5p60	0	Olfr484	MOR204-16	258492	chr7	108124299	108125261	-	4	human
Or5p61	0	Olfr485	MOR204-30P	258041	chr7	108158921	108159871	-	4	human
Or5p62	0	Olfr486	MOR204-19	258489	chr7	108171801	108172742	-	4	human
Or5p63	0	Olfr487	MOR204-29P	258042	chr7	108211586	108212527	-	4	human
Or5p64	0	Olfr488	MOR204-15	258727	chr7	108255195	108256136	-	4	human
Or5p65-ps	1	Olfr489-ps1	MOR204-26P	258161	chr7	108276748	108277685	+	4	human
Or5p66	0	Olfr490	MOR204-17	258491	chr7	108286183	108287124	-	4	human
Or5p1	0	Olfr491	MOR204-11	258731	chr7	108316896	108317825	+	1	human
Or5p67	0	Olfr492	MOR204-18	258490	chr7	108322733	108323674	-	4	human
Or5p68	0	Olfr493	MOR204-35	258307	chr7	108346038	108347102	-	4	human
Or5p69	0	Olfr494	MOR204-10	258732	chr7	108367492	108368433	+	4	human
Or5p70	0	Olfr495	MOR204-37	258361	chr7	108395122	108396111	+	4	human
Or5p71-ps	1	Olfr496-ps1	MOR204-28P	258053	chr7	108417104	108418004	+	4	human
Or5p72	0	Olfr497	MOR204-9	258733	chr7	108422573	108423514	+	4	human
Or5p73	0	Olfr498	MOR204-36	258304	chr7	108465317	108466315	+	4	human
Or5ag1-ps	1	Olfr499-ps1		404396	chr7	108476864	108477407	-	5	human
Or5p74-ps	1	Olfr500-ps1	MOR204-25P	258162	chr7	108485906	108486857	+	4	human
Or5p75-ps	1	Olfr501-ps1	MOR204-27P	258054	chr7	108508058	108509000	+	4	human
Or5p76	0	Olfr502	MOR204-8	258734	chr7	108523007	108523948	-	4	human
Or52n4b	0	Olfr503	MOR34-12, MOR34-8P	259143	chr7	108544527	108545495	+	2	human
Or56b1b	0	Olfr504	MGC129264, MOR40-15, MOR40-7P	258163	chr7	108564840	108565856	-	2	human
Or5p77-ps	1	Olfr505-ps1	MOR204-24P	258164	chr7	108574560	108575385	+	4	human
Or5p78	0	Olfr506	MOR204-23	258215	chr7	108612309	108613250	+	4	human
Or5p79	0	Olfr507	MOR204-7	258738	chr7	108621814	108622761	+	4	human
Or5p80	0	Olfr508	MOR204-6	258769	chr7	108629994	108630923	+	4	human
Or10ab5	0	Olfr509	MOR267-14	258369	chr7	108645612	108646574	-	4	human
Or5p81	0	Olfr510	MOR204-34	258308	chr7	108667361	108668359	+	4	human
Or10a3m	0	Olfr512	MOR268-3	258719	chr7	108713355	108714332	+	phylogeny
Or5e1	0	Olfr513	MGC130300, MGC130301, MOR195-1	258718	chr7	108754858	108755784	+	1	human
Or10a48	0	Olfr514	MOR268-1	258721	chr7	108825068	108825997	-	4	human
Or10a3b	0	Olfr516	MOR268-2	258720	chr7	108845067	108846008	-	2	human
Or10a49	0	Olfr517	MOR268-4	258136	chr7	108868211	108869230	-	4	human
Or10a3	0	Olfr518	MOR268-5	258303	chr7	108880606	108881604	-	1	human
Or10a3n	0	Olfr519	MOR268-6	277935	chr7	108893464	108894405	-	phylogeny
Or6ae1	0	Olfr522	MOR103-5	258954	chr7	140162013	140162948	-	3	dog
Or6f2	0	Olfr523	MOR104-4	258511	chr7	140176104	140177054	+	3	opossum
Or6b13	0	Olfr524	MOR103-14P	258055	chr7	140201815	140202876	-	3	opossum
Or13a19	0	Olfr525	MOR251-2	258958	chr7	140322701	140323627	+	4	dog
Or12j2	0	Olfr527	MOR251-5	257939	chr7	140335864	140336778	+	4	dog
Or13o1-ps	1	Olfr528-ps1	MOR252-5_p	404400	chr7	140341490	140342204	+	5	human
Or13a27	0	Olfr60	IH6, MGC123562, MGC123563, MOR253-6	18361	chr7	140345055	140345987	-	4	human
Or13w1-ps	1	Olfr529-ps1		404401	chr7	140368563	140368913	+	5	mouse
Or12j3	0	Olfr530	MOR252-2	258512	chr7	140372688	140373608	-	4	dog
Or2j6	0	Olfr531	MGC123485, MGC123486, MOR251-3	258955	chr7	140400133	140401044	-	4	human
Or13a21	0	Olfr532	MOR251-1	259028	chr7	140418845	140419771	-	4	dog
Or12j4	0	Olfr533	MOR252-3P	258056	chr7	140466203	140467162	+	4	dog
Or13x1-ps	1	Olfr534-ps1		404402	chr7	140478811	140479565	-	5	mouse
Or13a22	0	Olfr535	MOR253-7	258956	chr7	140492640	140493575	+	4	human
Or12j5	0	Olfr536	MOR252-1, MOR252-4	258513	chr7	140503537	140504457	-	4	mouse
Or13a23-ps	1	Olfr537-ps1	GA_x5J8B7TT8J8-398-3, MOR253-11P	258200	chr7	140538495	140539441	+	4	human
Or13a24	0	Olfr538	MOR253-10P, MOR253-12P, MOR253-13P, Olfr1523-ps1, Olfr1553-ps1	258201	chr7	140574131	140575084	+	4	human
Or13a18	0	Olfr46	IB7, ID12, IF5, MGC123815, MOR253-8	18345	chr7	140610168	140611121	+	4	human
Or13a28	0	Olfr61	IH7, MOR253-1	18362	chr7	140637703	140638635	+	4	human
Or13a20	0	Olfr53	IE12, MOR253-5	258962	chr7	140651981	140652916	+	4	human
Or13a25	0	Olfr539	MOR253-4	258963	chr7	140667289	140668245	+	4	human
Or12m1-ps	1	Olfr540-ps1		404403	chr7	140669126	140669658	-	5	mouse
Or13a17	0	Olfr45	IB6, MOR253-2	18344	chr7	140690907	140691839	+	4	human
Or13a26	0	Olfr541	MOR253-3	258964	chr7	140704253	140705188	+	4	human
Or13s1-ps	1	Olfr542-ps1		404404	chr7	140721340	140721888	+	5	human
Or2z8	0	Olfr372	MOR282-1	404315	chr8	72057682	72058623	+	4	human
Or2z9	0	Olfr373	MGC140917, MOR282-1, MOR282-2	258532	chr8	72099762	72100703	+	4	human
Or1ab2	0	Olfr374	MOR130-1	258335	chr8	72109376	72110506	+	3	dog
Or10k2	0	Olfr370	MOR267-16	258267	chr8	83541047	83542087	+	1	human
Or7c19	0	Olfr371	MGC157530, MOR141-3	258858	chr8	85230497	85231432	+	3	dog
Or2n2-ps	1	Olfr369-ps1		404381	chr9	3235895	3236417	+	4	mouse
Or1m1	0	Olfr24	MOR132-1, MTPCR51	18322	chr9	18754695	18755633	-	1	human
Or7g16	0	Olfr828	MOR149-1	258598	chr9	18815357	18816292	-	4	human
Or7g17	0	Olfr829	MOR147-1	259070	chr9	18856627	18857589	+	4	human
Or7g18	0	Olfr830	MOR152-1	258559	chr9	18875329	18876273	+	4	human
Or7s1a-ps	1	Olfr831-ps1		404431	chr9	18931931	18932951	-	5	mouse
Or7g19	0	Olfr832	MOR153-1	258075	chr9	18944623	18945585	+	4	human
Or7s1-ps	1	Olfr833-ps1	EG257755, GA_x5J8B7W6RL5-13870817-13871726	257755	chr9	18970010	18970873	-	5	mouse
Or7g12	0	Olfr834	MOR153-2, MOR153-4_p	258074	chr9	18987990	18988925	+	3	dog
Or7g20	0	Olfr835	MOR150-3	257872	chr9	19035125	19036057	+	4	human
Or7g21	0	Olfr836	MGC129242, MGC129243, MOR152-3	258557	chr9	19120957	19121907	+	4	human
Or7g22	0	Olfr837	MOR152-2	258558	chr9	19136995	19137930	+	4	human
Or7f1-ps	1	Olfr838-ps1		404433	chr9	19153638	19154457	-	5	dog
Or7g23	0	Olfr839			chr9	19174739	19175674	-	4	human
Or7g24-ps	1	Olfr840-ps1	MOR155-3_p	404434	chr9	19204868	19205669	-	4	human
Or7i1-ps	1	Olfr841-ps1	MOR266-7P	258072	chr9	19219095	19219561	-	5	human
Or7g88-ps	1	Olfr842-ps1	MOR154-2P, MOR154-3_p	258073	chr9	19231825	19232164	-	4	human
Or7g25	0	Olfr843	MOR155-2	258560	chr9	19248459	19249397	-	4	human
Or7g26-ps	1	Olfr844-ps1			chr9	19318530	19319462	+	4	human
Or7g27	0	Olfr845	GA_x5J8B7W6RL5-13522154-13521822, MGC157541, MOR150-1, MOR150-1P, MOR150-2, Olfr1522-ps1	258249	chr9	19338462	19339397	+	4	human
Or7g28	0	Olfr846	MOR149-3	258279	chr9	19360418	19361407	-	4	human
Or7g29	0	Olfr847	MOR149-2	258518	chr9	19374944	19375879	-	4	human
Or7n1-ps	1	Olfr848-ps1	MOR149-4_p	404435	chr9	19403642	19404529	-	5	human
Or7g30	0	Olfr849	MOR151-1	258520	chr9	19440915	19441850	+	4	human
Or7g31	0	Olfr850	MOR147-2	258516	chr9	19477304	19478248	-	4	human
Or7g32	0	Olfr851	MOR155-1	258907	chr9	19496750	19497685	+	4	human
Or7g33	0	Olfr853	MOR154-1	258908	chr9	19537014	19537928	-	4	human
Or7g34	0	Olfr854	MOR147-3	258515	chr9	19566438	19567382	-	4	human
Or7g35	0	Olfr855	MOR148-1	258517	chr9	19584539	19585474	+	4	human
Or7d12-ps	1	Olfr856-ps1	MOR0-7P	259150	chr9	19658141	19658638	-	4	human
Or7e166	0	Olfr857	MOR146-8P	257963	chr9	19712829	19713755	+	4	human
Or7e167-ps	1	Olfr858-ps1	MOR146-6P	258058	chr9	19737451	19738377	+	4	human
Or7e165	0	Olfr58	IG6, MOR146-3, MOR146-7P	18358	chr9	19783135	19784061	+	4	human
Or7e168	0	Olfr859	MOR146-3	258519	chr9	19808320	19809246	+	4	human
Or7e169	0	Olfr860	MOR146-2	258521	chr9	19845667	19846617	-	4	human
Or7d13-ps	1	Olfr861-ps1	MOR143-3_p	404437	chr9	19875907	19876577	+	4	human
Or7e170	0	Olfr862	MOR146-1	258555	chr9	19883386	19884303	-	4	human
Or7d10	0	Olfr77	18A, MOR143-1	258336	chr9	19920133	19921146	+	4	human
Or7e171-ps	1	Olfr863-ps1	MOR146-5P	258070	chr9	19941513	19942438	-	4	human
Or7e172-ps	1	Olfr864-ps1	MOR146-4	258071	chr9	19996433	19997359	+	4	dog
Or7e173	0	Olfr866	MOR145-5	258551	chr9	20027001	20027936	-	4	human
Or7d11	0	Olfr867	MOR143-2	257898	chr9	20054469	20055362	-	4	human
Or7e174	0	Olfr868	MOR145-4	258552	chr9	20100761	20101687	+	4	human
Or7e175	0	Olfr869	MOR145-6	258550	chr9	20137202	20138086	+	4	human
Or8b12i	0	Olfr870	MOR141-1, Olfr72	57251	chr9	20170637	20171569	-	2	human
Or7h8	0	Olfr871	MOR141-2	258905	chr9	20212351	20213283	+	4	human
Or7e176	0	Olfr872	MOR145-3	258553	chr9	20259926	20260810	+	4	human
Or7d9	0	Olfr39	MOR144-1	258822	chr9	20285701	20286633	+	4	human
Or7e177	0	Olfr873	MOR145-2	258554	chr9	20300211	20301167	+	4	human
Or7e178	1	Olfr18	MOR145-1, MTPCR34	18315	chr9	20313926	20314810	-	4	dog
Or8a1b	0	Olfr160	M72, MOR171-3, Olfr7b	80706	chr9	37711351	37712277	-	2	human
Or8a1-ps	1	Olfr151-ps1			chr9	37730056	37730981	-	1	human
Or8b12	0	Olfr874	MOR161-2	258882	chr9	37746136	37747065	+	1	human
Or8b12b	0	Olfr875	MOR161-4	258744	chr9	37772661	37773590	+	2	human
Or8b12c	0	Olfr876	MOR161-1	258883	chr9	37803913	37804842	+	2	human
Or8b9	0	Olfr877	MOR161-5	258412	chr9	37854820	37855752	+	1	human
Or8b8	0	Olfr145	K21, MOR161-6	258310	chr9	37897295	37898335	+	1	human
Or8b4	0	Olfr878	MOR163-1	258794	chr9	37918644	37919585	+	1	human
Or8c12-ps	1	Olfr879-ps1		404439	chr9	37941457	37942093	+	4	dog
Or8b35	0	Olfr881	MOR162-7	258413	chr9	37992494	37993435	+	4	human
Or8c1-ps	1	Olfr882-ps1	MOR162-10P	257995	chr9	38003090	38003575	+	phylogeny
Or8b36	0	Olfr883	MOR162-6	258414	chr9	38025808	38026734	+	4	human
Or8b37	0	Olfr884	MOR162-13, MOR162-9P	257996	chr9	38047224	38048150	+	4	human
Or8b38	0	Olfr885	MOR162-12	257885	chr9	38061322	38062248	+	4	human
Or8p1-ps	1	Olfr886-ps1	MOR0-12P	257994	chr9	38070224	38070745	+	5	human
Or8b39	0	Olfr887	C77344, MOR162-5	258415	chr9	38084838	38085764	+	4	human
Or8b101	0	Olfr888	MOR162-4	258416	chr9	38108688	38109629	+	4	dog
Or8b40	0	Olfr889	MOR162-2	258475	chr9	38115798	38116724	+	4	human
Or8b41	0	Olfr890	MOR162-3	258474	chr9	38143137	38144078	+	4	human
Or8c13	0	Olfr891	MOR170-9	258471	chr9	38179874	38180821	-	4	human
Or8c14-ps	1	Olfr892-ps1	MOR170-12	257911	chr9	38189721	38190655	+	4	human
Or8c15	0	Olfr893	MOR170-11	258333	chr9	38208935	38209990	+	4	human
Or8c16	0	Olfr894	MOR170-5	258868	chr9	38218825	38219763	+	4	human
Or8c8	0	Olfr143	K18, MOR170-6	258802	chr9	38253419	38254357	+	4	human
Or8c17	0	Olfr895	MOR170-1	258875	chr9	38268515	38269462	+	4	human
Or8c18	0	Olfr896			chr9	38291947	38292870	+	4	human
Or8c19-ps	1	Olfr897-ps1	MOR170-7	258473	chr9	38308788	38309728	+	4	human
Or8c9	0	Olfr25	MOR170-4, MTPCR18	18323	chr9	38329589	38330527	+	4	human
Or8c20	0	Olfr898	MGC157570, MOR170-3	258871	chr9	38349085	38350032	+	4	human
Or8c10	0	Olfr250	MOR170-14	404312	chr9	38367548	38368540	+	4	human
Or8c11	0	Olfr251	MOR170-15	404313	chr9	38377883	38378830	+	4	human
Or8b3	0	Olfr147	M3, MOR164-1	258869	chr9	38402876	38403826	+	1	human
Or8b42	0	Olfr901	MOR162-8	258028	chr9	38430284	38431216	+	4	human
Or8b43	0	Olfr902	MOR169-1	258798	chr9	38448874	38449800	+	4	human
Or8n1-ps	1	Olfr1543-ps1	MOR167-5P	258007	chr9	38456464	38457585	+	5	human
Or8b1b	0	Olfr904	MOR167-3	258797	chr9	38464043	38464972	+	2	human
Or8b1c	0	Olfr905	MOR167-1	258800	chr9	38472749	38473678	+	2	human
Or8b1	0	Olfr906	MOR167-2	258799	chr9	38488031	38488963	+	1	human
Or8b44	0	Olfr907	MOR165-5	258801	chr9	38498671	38499600	+	4	human
Or8b45-ps	1	Olfr908-ps1			chr9	38516034	38516962	+	4	human
Or8b47	0	Olfr911			chr9	38523734	38524666	+	4	human
Or8b46	0	Olfr910	MOR165-3	258807	chr9	38538897	38539826	+	4	human
Or8b48	0	Olfr912	MOR165-4	258806	chr9	38581279	38582208	+	4	human
Or8b49	0	Olfr913	MOR165-10, MOR165-9P	258225	chr9	38594076	38595158	+	4	human
Or8b50	0	Olfr914	MOR165-7	258782	chr9	38606467	38607414	+	4	human
Or8b1d-ps	1	Olfr915-ps1			chr9	38646593	38647522	-	2	human
Or8b51	0	Olfr916	MOR168-1	258780	chr9	38657461	38658390	-	4	human
Or8b52	0	Olfr917	MOR168-2P	258183	chr9	38664916	38665842	-	4	human
Or8b3b	0	Olfr918	MOR164-3	258372	chr9	38672507	38673481	-	2	human
Or8g51	0	Olfr919	MOR171-23	258432	chr9	38697432	38698376	-	4	human
Or8b53	0	Olfr920	MOR165-6	258783	chr9	38755690	38756619	+	4	human
Or8b54	0	Olfr921	MOR165-8	258778	chr9	38775257	38776195	+	4	human
Or8b55	0	Olfr922	MOR161-3	258777	chr9	38815505	38816437	+	4	human
Or8b56	0	Olfr923	MOR164-2	258812	chr9	38827693	38828643	+	4	human
Or8d2	0	Olfr924	MOR171-47	404322	chr9	38848116	38849039	+	1	human
Or8d1	0	Olfr26	MGC161287, MOR171-9, MTPCR09	18324	chr9	38855064	38855987	+	1	human
Or8d22-ps	1	Olfr925-ps1	MOR171-36P	258013	chr9	38868866	38869662	+	4	human
Or8d2b	0	Olfr926	MOR171-8	258811	chr9	38877178	38878101	+	2	human
Or10m1-ps	1	Olfr927-ps1		404442	chr9	38892208	38893009	-	5	human
Or10o1-ps	1	Olfr929-ps1		404444	chr9	38907182	38907847	-	5	human
Or8d23	0	Olfr930	MOR171-46	258269	chr9	38930122	38931096	+	4	human
Or10aq1-ps	1	Olfr931-ps1		404445	chr9	38945166	38945697	-	5	human
Or8d1b	0	Olfr933	MOR171-22	258433	chr9	38975678	38976601	+	2	human
Or10d1c	0	Olfr934	MOR224-6	258434	chr9	38982113	38983042	-	2	human
Or8g21	0	Olfr935	MOR171-11	258741	chr9	38994510	38995433	-	4	human
Or8g17	0	Olfr146	M15, MOR171-10	258742	chr9	39018622	39019539	-	4	human
Or8g22-ps	1	Olfr936-ps1			chr9	39046620	39047540	-	4	human
Or8g23	0	Olfr937	MOR171-24	258431	chr9	39059732	39060664	-	4	human
Or8g24	0	Olfr938	MOR171-25	258430	chr9	39077799	39078743	-	4	human
Or8ab1a-ps	1	Olfr940-ps1		404448	chr9	39092688	39093169	-	5	mouse
Or8g25-ps	1	Olfr941-ps1	MOR171-35P	258014	chr9	39104052	39104992	-	4	human
Or8g19	0	Olfr27			chr9	39144102	39145034	+	4	human
Or8ac1-ps	1	Olfr942-ps1		404449	chr9	39158924	39159919	+	5	human
Or8g26	0	Olfr943	MOR171-44	258323	chr9	39184042	39185121	+	4	human
Or8g27	0	Olfr944	MOR171-19	258500	chr9	39217359	39218291	+	4	human
Or8g18	0	Olfr1537			chr9	39237490	39238431	-	4	human
Or8g28	0	Olfr945	MGC157590, MOR171-20	258499	chr9	39257723	39258679	-	4	human
Or8g38-ps	1	Olfr946-ps1		404450	chr9	39284299	39284640	-	4	mouse
Or8g29-ps	1	Olfr947-ps1	MOR171-43	257924	chr9	39288961	39289888	-	4	human
Or8g30	0	Olfr948	MOR171-45, MOR171-51	257912	chr9	39318650	39319612	-	4	human
Or8g31-ps	1	Olfr949-ps1	MOR171-26P	258194	chr9	39364552	39365506	+	4	human
Or8ab1-ps	1	Olfr950-ps1	GA_x5J8B7W60AJ-261378-260429	404451	chr9	39383330	39384276	+	5	mouse
Or8g32	0	Olfr951	MOR171-33P, MOR171-49	258046	chr9	39393793	39394734	+	4	human
Or8g33	0	Olfr952	MOR171-21	235248	chr9	39426128	39427069	-	4	human
Or8ab2-ps	1	Olfr953-ps1		404452	chr9	39452325	39453313	+	5	human
Or8g34	0	Olfr954	MOR171-42, MOR171-53	258328	chr9	39461373	39462374	+	4	human
Or8g35	0	Olfr955	MOR171-34, MOR171-50	258242	chr9	39469783	39470724	-	4	human
Or8ad1-ps	1	Olfr956-ps1	MOR171-40P	257993	chr9	39473911	39474569	-	5	human
Or8g20	0	Olfr44	IB3, MOR171-5	18343	chr9	39484310	39485251	-	4	human
Or8g36	0	Olfr957	MOR171-12	258740	chr9	39510786	39511718	-	4	human
Or10d3	0	Olfr958	MOR224-9	258327	chr9	39549934	39550902	-	1	human
Or10d1	0	Olfr959	M34, MOR224-3, ORL583	258501	chr9	39572325	39573257	-	1	human
Or10n1	0	Olfr148	M30, MOR224-4	258498	chr9	39613569	39614498	+	3	dog
Or10d4b	0	Olfr960	MOR224-12	258276	chr9	39623077	39624072	+	2	human
Or10d4c	0	Olfr961	MGC157550, MOR224-5	258497	chr9	39646728	39647669	+	2	human
Or10n8-ps	1	Olfr962-ps1		404453	chr9	39658338	39658715	+	4	mouse
Or10d4	0	Olfr963	MOR224-13, MOR224-7P	258087	chr9	39669059	39669991	+	1	human
Or10n7-ps	1	Olfr964-ps1	MOR224-1	258855	chr9	39686032	39686942	-	4	human
Or10d1b	0	Olfr149	M31, MOR224-8	235256	chr9	39701835	39702767	-	2	human
Or8g52	0	Olfr965	MOR171-28	258165	chr9	39719229	39720164	+	4	human
Or8ae1-ps	1	Olfr966-ps1	MOR171-38P	258001	chr9	39723858	39724529	+	5	human
Or8g50	0	Olfr150	M93, MOR171-18	258602	chr9	39736817	39737752	+	4	human
Or8g4	0	Olfr967	MOR171-30P	258086	chr9	39750388	39751317	+	4	dog
Or8g53	0	Olfr968	MOR171-15	258605	chr9	39771857	39772798	-	4	human
Or8g54	0	Olfr969	MOR171-7	258823	chr9	39795377	39796309	+	4	human
Or8g37	0	Olfr970	MOR171-16	258604	chr9	39819641	39820573	+	4	human
Or8g2b	0	Olfr971	MOR171-13	258607	chr9	39839436	39840356	+	2	human
Or8g55	0	Olfr972	MOR171-17	258603	chr9	39873277	39874218	+	4	human
Or8g2	0	Olfr229	Olfr229-ps1	404351	chr9	39909805	39910725	+	1	human
Or8d6	0	Olfr974	MOR171-1	259111	chr9	39942262	39943191	+	3	dog
Or10d5	0	Olfr975	MOR224-2	258825	chr9	39949840	39950769	-	1	human
Or10d5j	0	Olfr976	MOR224-10	258364	chr9	39955992	39956969	-	4	human
Or10d5b	0	Olfr977			chr9	39973882	39974748	-	2	human
Or10g7	0	Olfr978	MOR223-3	259109	chr9	39993812	39994744	+	1	human
Or10g9	0	Olfr979	MOR223-1	259112	chr9	40000293	40001225	-	1	human
Or10g9b	0	Olfr980	MOR223-2	259110	chr9	40006018	40006947	-	2	human
Or10g6	0	Olfr981	MOR223-8	258283	chr9	40022305	40023324	+	1	human
Or10s1	0	Olfr982	MGC129255, MOR223-4	258853	chr9	40074297	40075259	+	1	human
Or8b57	0	Olfr983	MOR162-1	258824	chr9	40092020	40092964	-	4	human
Or4d5	0	Olfr984	MOR239-6	258601	chr9	40100547	40101488	-	1	human
Or8d4	0	Olfr985	MOR171-4	258854	chr9	40127027	40127959	-	1	human
Or6x1	0	Olfr986	MOR104-3	258608	chr9	40187117	40188052	+	1	human
Or11q2	0	Olfr1320	RP23-52F6.2, GA_x6K02T2Q64A-11736563-11737522, MOR122-3	236784	chrX	49683474	49684460	+	4	human
Or5o1	0	Olfr1321	RP23-52F6.3, MOR264-26	236785	chrX	49726976	49728208	-	5	human
Or11n2	0	Olfr1322	RP23-477P12.1, MOR264-16P	257978	chrX	49885472	49886425	-	4	human
Or5bh3	0	Olfr1323	RP23-191O20.1, MOR216-1	258385	chrX	50009309	50010235	-	3	dog
Or1aa2	0	Olfr1324	RP23-99E6.3, MOR128-2	258289	chrX	50425499	50426509	-	4	human
Or7r1	0	Olfr1326			chrX	74570654	74571574	-	3	dog
Or13ae2	0	Olfr1325	RP23-15J3.9, MOR102-1	258393	chrX	74594328	74595272	+	4	opossum
Or7b1-ps	1	Olfr1327-ps1		404499	chrX	74762037	74762879	-	5	dog

## Sheet: rat
symbol	pseudogene	alias1	alias2	GI_number	accession	chr	start	end	strand	MMS step	BeH_species
Or6c206	0	Olr905		47777707	NM_001001355.1	chr1	11758230	11759165	+	1	mouse
Or10al14-ps	1	Olr1836-ps		46485738	NG_004016.1	chr1	26551173	26552040	+	4	mouse
Or10al12-ps	1	Olr1651-ps		46485649	NG_003901.1	chr1	26650456	26651294	+	4	rat
Or10be1-ps	1	Olr1856-ps		46485756	NG_004038.1	chr1	29056080	29056340	+	5	rat
Or10al34-ps	1	Olr1833-ps		46485733	NG_004013.1	chr1	38092490	38092651	-	4	rat
Or6al1	0	Olr1l		47576822	NM_001000538.1	chr1	64480929	64481903	+	5	mouse
Or6al3-ps	1	Olr1l	LOC103689958	672034877	NM_001000538.1	chr1	64486569	64487222	+	4	rat
Or6al2	0	Olr386		47577244	NM_001000856.1	chr1	64491552	64492523	+	4	rat
Or10am5	0	Olr3		47577276	NM_001000110.1	chr1	70437776	70438726	+	1	mouse
Or6z1	0	Olr4		47577526	NM_001000111.1	chr1	70454322	70455257	+	1	mouse
Or6z7	0	Olr6		47577400	NM_001000539.1	chr1	70480941	70481876	+	1	mouse
Or6z5	0	Olr7		47576934	NM_001000768.1	chr1	70484950	70485888	-	1	mouse
Or6z3	0	Olr8		47576398	NM_001000113.1	chr1	70495406	70496347	-	1	mouse
Or10bb2-ps	1	Olr1802-ps		46485705	NG_003973.1	chr1	95481150	95481989	-	4	rat
Or10bd1-ps	1	Olr1774-ps	Olr1779-ps	46485680	NG_003942.1	chr1	96016653	96017027	-	5	mouse
Or10al32-ps	1	Olr1794-ps		46485698	NG_003964.1	chr1	96350508	96351346	-	4	mouse
Or10al22-ps	1	Olr1797-ps		46485701	NG_003968.1	chr1	96368461	96369298	-	4	rat
Or10al11-ps	1	Olr1794-ps		46485698	NG_003964.1	chr1	96375287	96376125	-	4	rat
Or5m12-ps	1	Olr9-ps		46485330	NG_003663.1	chr1	130530266	130530877	-	1	mouse
Or6a2	0	Olr226	LOC100911376	564330268	NM_031710.1	chr1	148846682	148847713	-	1	mouse
Or10a5	0	Olr227		47576890	NM_001000203.1	chr1	148862493	148863443	+	1	mouse
Or13g1	0	Olr12		47576270	NM_001000540.1	chr1	149578360	149579280	-	1	mouse
Or6f1	0	Olr13		47577962	NM_001000116.1	chr1	149602349	149603272	-	1	mouse
Or14a260	0	Olr14		47577770	NM_001000695.1	chr1	149632091	149633029	-	1	mouse
Or14c44b-ps	1	Olr15-ps		46485140	NG_003511.1	chr1	149651715	149652239	-	2	mouse
Or14a258	0	Olr294		672014011	XM_003748914.2	chr1	149674496	149675443	-	1	mouse
Or6aa1	0	Olr17		47576760	NM_001000937.1	chr1	149682404	149683438	-	1	mouse
Or14c44-ps	1	Olr18-ps		46485182	NG_003471.1	chr1	149717672	149718847	+	1	mouse
Or14a258c	0	Olr16		47575980	NM_001000694.1	chr1	149769834	149770781	-	2	mouse
Or6aa1c	0	Olr17		47576760	NM_001000937.1	chr1	149777745	149778779	-	2	mouse
Or6f1b	0	Olr13		47577962	NM_001000116.1	chr1	149786385	149787308	-	2	mouse
Or14a260b	0	Olr14		47577770	NM_001000695.1	chr1	149816127	149817065	-	2	mouse
Or14c44c-ps	1	Olr15-ps		46485140	NG_003511.1	chr1	149835751	149836275	-	2	mouse
Or14a258b	0	Olr16a		47575980		chr1	149858532	149859479	-	2	mouse
Or6aa1b	0	Olr19		47576820	NM_001000117.1	chr1	149913650	149914687	-	2	mouse
Or14n1	0	Olr20		47576850	NM_001000118.1	chr1	149963544	149964536	+	1	mouse
Or14c48	0	Olr21-ps		46485279	NG_003614.1	chr1	150006153	150007187	+	4	mouse
Or14c43b-ps	1	Olr22-ps		46485282	NG_003613.1	chr1	150034621	150035760	+	2	mouse
Or14c43	0	Olr23		47576922	NM_001000119.1	chr1	150067242	150068234	+	1	mouse
Or14a257d	0	Olr24		47576942	NM_001000693.1	chr1	150100239	150101177	-	2	mouse
Or14c40	0	Olr25		47576964	NM_001000692.1	chr1	150130084	150131073	+	1	mouse
Or14e1-ps	1	Olr26-ps		46485327	NG_003664.1	chr1	150158423	150158999	-	5	rat
Or14a257	0	Olr27		47577008	NM_001000936.1	chr1	150172378	150173331	-	1	mouse
Or14f1-ps	1	Olr28-ps		46485332	NG_003665.1	chr1	150201459	150202088	-	5	mouse
Or14a257b	0	Olr29		47577054	NM_001000691.1	chr1	150209399	150210418	-	2	mouse
Or14c39b	0	Olr30		47577082	NM_001000120.1	chr1	150225373	150226299	+	2	mouse
Or14e2-ps	1	Olr31-ps		46485329	NG_003666.1	chr1	150254384	150254978	-	4	rat
Or14a257c	0	Olr32		47577130	NM_001000690.1	chr1	150261263	150262213	-	2	mouse
Or14a261-ps	1	Olr33-ps		46485334	NG_003667.1	chr1	150280836	150281622	-	4	rat
Or14c39	0	Olr34		47577182	NM_001000689.1	chr1	150310226	150311254	+	1	mouse
Or2at1	0	Olr37		47577236	NM_001000504.1	chr1	164755094	164756056	+	1	mouse
Or51f2	0	Olr51		47577574	NM_001001021.1	chr1	166303139	166304086	+	1	mouse
Or55b3	0	Olr38-ps		672014095	NG_003668.1	chr1	167580750	167581670	-	1	mouse
Or55b4	0	Olr39		47577274	NM_001000128.1	chr1	167587644	167588630	-	1	mouse
Or55b10	0	Olr40		47577304	NM_001000127.1	chr1	167605396	167606358	-	1	mouse
Or52b4	0	Olr41		47577332	NM_001000126.1	chr1	167660313	167661251	+	1	mouse
Or52b3-ps	1	Olr42-ps		46485237	NG_003572.1	chr1	167684705	167685847	+	1	mouse
Or51r1	0	Olr43		47577374	NM_001000541.1	chr1	167719947	167720894	+	1	mouse
Or52p2	0	Olr44		47577402	NM_001000125.1	chr1	167731839	167732984	-	1	mouse
Or52k2	0	Olr45		47577426	NM_001000124.1	chr1	167748100	167749050	+	1	mouse
Or52k1	0	Olr46		47577454	NM_001001001.1	chr1	167758636	167759577	+	3	human
Or52m2	0	Olr47		47577480	NM_001000123.1	chr1	167769254	167770210	-	1	mouse
Or52m1	0	Olr48		47577502	NM_001000122.1	chr1	167786465	167787415	+	1	mouse
Or51h1	0	LOC684171		672014096	XM_003748935.2	chr1	167811491	167812435	+	1	mouse
Or51d1	0	LOC684208		672038168	XM_003748936.3	chr1	167857056	167858021	+	1	mouse
Or51e1	0	Olr63		47577686	NM_001000542.1	chr1	167870452	167871402	+	1	mouse
Or51a39-ps	1	Olr62		47575982	NM_001000129.1	chr1	167874539	167875501	-	1	mouse
Or51a25b-ps	1	Olr61		47578072	NM_001001022.1	chr1	167883728	167884690	-	2	mouse
Or51a25	0	Olr60		47577220	NM_001000748.1	chr1	167892102	167893061	-	1	mouse
Or51f23b-ps	1	Olr58-ps		46485301	NG_003636.1	chr1	167918166	167918714	-	2	mouse
Or51f5	0	Olr57		47577704	NM_001000749.1	chr1	167937026	167937967	+	1	mouse
Or51f23c-ps	1	Olr56		47577684	NM_001000130.1	chr1	167944448	167945398	+	2	mouse
Or51f23-ps	1	Olr54-ps		46485336	NG_003669.1	chr1	167956686	167957387	+	4	rat
Or51f4	0	Olr53		47577618	NM_001001008.1	chr1	167970210	167971151	-	1	mouse
Or51f1	0	LOC684170		564330148	XM_003748937.2	chr1	167991630	167992586	-	1	mouse
Or52r7-ps	1	LOC103691226		672038315	XM_008759841.1	chr1	167998198	167998623	-	4	rat
Or51f2b	0	Olr51		47577574	NM_001001021.1	chr1	168005316	168006263	+	2	mouse
Or52r1	0	Olr50		47577546	NM_001000131.1	chr1	168014177	168015148	-	1	mouse
Or51s1	0	Olr49		47577524	NM_001000132.1	chr1	168028370	168029338	-	1	mouse
Or51a6-ps	1	Olr66-ps		49472808	NG_004082.1	chr1	168098048	168098809	-	1	mouse
Or51a7b	0	Olr67		47606364	NM_001001279.1	chr1	168117475	168118461	+	2	mouse
Or51a7	0	Olr68		47577452	NM_001000133.1	chr1	168136959	168137924	+	1	mouse
Or51g2	0	Olr69		47606362	NM_001001280.1	chr1	168143387	168144322	-	1	mouse
Or51g1	0	Olr70		47606358	NM_001001269.1	chr1	168159873	168160811	-	1	mouse
Or51a45-ps	1	Olr71-ps		49472809	NG_004080.1	chr1	168167937	168169067	-	4	mouse
Or51a41	0	Olr72		47606360	NM_001001284.1	chr1	168176135	168177139	-	1	mouse
Or51a5b-ps	1	Olr73-ps		49472807	NG_004081.1	chr1	168183334	168184460	-	2	mouse
Or52r1c	0	Olr74		47577158	NM_001000134.1	chr1	168196847	168197803	+	2	mouse
Or51f1f	0	Olr75		47606354	NM_001001281.1	chr1	168204985	168205941	+	phylogeny
Or51f1g	0	Olr77		47606356	NM_001001287.1	chr1	168224275	168225231	+	phylogeny	mouse
Or51l1	0	Olr78		47576976	NM_001000135.1	chr1	168237938	168238894	+	1	mouse
Or51p1	0	Olr79		50511923	NM_001002270.1	chr1	168244888	168245826	+	1	mouse
Or52e2	0	Olr80		47606350	NM_001001270.1	chr1	168282809	168283759	-	1	mouse
Or52j3b	0	Olr81		47606352	NM_001001271.1	chr1	168293741	168294676	+	2	mouse
Or52s1b	0	Olr82		47606348	NM_001001282.1	chr1	168309130	168310071	-	2	mouse
Or52j3	0	Olr83		47576732	NM_001000136.1	chr1	168326781	168327857	+	1	mouse
Or52s1	0	Olr84		47576680	NM_001000137.1	chr1	168341595	168342575	+	1	mouse
Or52e3	0	Olr85		47576612	NM_001000138.1	chr1	168348458	168349390	+	1	mouse
Or52e51	0	Olr86		47576562	NM_001000747.1	chr1	168378637	168379572	+	1	mouse
Or52e19	0	Olr87		47576506	NM_001000543.1	chr1	168390615	168391550	+	1	mouse
Or52ab2-ps	1	Olr88		47576462	NM_001000746.1	chr1	168403805	168404557	+	1	mouse
Or52ab2b	0	Olr89		47576404	NM_001000745.1	chr1	168411463	168412410	+	2	mouse
Or52ad1b-ps	1	Olr90-ps		46485240	NG_003571.1	chr1	168424330	168425271	-	2	mouse
Or52ab4	0	Olr91		47576328	NM_001000139.1	chr1	168447512	168448477	+	1	mouse
Or52ad1	0	Olr92		47575966	NM_001000140.1	chr1	168455311	168456252	-	1	mouse
Or52s19	0	Olr93		47575932	NM_001000141.1	chr1	168463974	168464915	-	1	mouse
Or52s20	0	Olr94		47575988	NM_001001023.1	chr1	168470193	168471161	-	4	rat
Or52s6	0	Olr95		47576030	NM_001001024.1	chr1	168478499	168479488	-	1	mouse
Or51l14	0	Olr96		47576076	NM_001001025.1	chr1	168489020	168490030	+	1	mouse
Or52d13	0	Olr97		564298468	XM_006229923.1	chr1	168500226	168501116	-	1	mouse
Or52ae7b	0	Olr98		47576158	NM_001000143.1	chr1	168519499	168520443	+	2	mouse
Or51af1b-ps	1	Olr99-ps		46485235	NG_003570.1	chr1	168526305	168527460	+	2	mouse
Or52ae10-ps	1	Olr101		47578058	NM_001000744.1	chr1	168546059	168546688	+	4	rat
Or51af1c-ps	1	Olr102-ps		46485238	NG_003569.1	chr1	168554472	168555050	-	2	mouse
Or52ae7	0	Olr103		47578046	NM_001000144.1	chr1	168575090	168576037	+	1	mouse
Or51af1	0	Olr104		47578044	NM_001000145.1	chr1	168586285	168587241	-	1	mouse
Or51ag1	0	Olr105		47578038	NM_001000146.1	chr1	168600163	168601107	-	1	mouse
Or51aa2	0	Olr106		47578016	NM_001000147.1	chr1	168610702	168611670	-	1	mouse
Or51ab3	0	Olr107		47578000	NM_001000148.1	chr1	168623150	168624100	+	1	mouse
Or51ah3	0	Olr108		47577986	NM_001000149.1	chr1	168639059	168639997	+	1	mouse
Or51ac3	0	Olr109		47577978	NM_001000952.1	chr1	168642907	168643857	-	1	mouse
Or52z12	0	Olr110		47577966	NM_001000743.1	chr1	168655404	168656366	+	1	mouse
Or52z13	0	Olr111		47577952	NM_001000742.1	chr1	168680596	168681540	+	1	mouse
Or52z14	0	Olr112		47577934	NM_001000150.1	chr1	168692725	168693684	+	1	mouse
Or51v14	0	Olr113		47577924	NM_001000151.1	chr1	168702169	168703107	-	1	mouse
Or51v8b	0	Olr114		47577908	NM_001000951.1	chr1	168709519	168710460	-	2	mouse
Or52ae8	0	Olr115		47577894	NM_001000152.1	chr1	168724706	168725656	-	1	mouse
Or51b6c-ps	1	Olr116-ps		46485335	NG_003672.1	chr1	168747564	168748496	-	2	mouse
Or51v17-ps	1	Olr117-ps		46485340	NG_003673.1	chr1	168755457	168756690	-	4	rat
Or52z15-ps	1	Olr118-ps		46485337	NG_003674.1	chr1	168780031	168780675	+	1	mouse
Or51b6b	0	Olr119		47577842	NM_001000153.1	chr1	168794484	168795434	-	2	mouse
Or51v8	0	Olr120		47577828	NM_001000154.1	chr1	168802416	168803357	-	1	mouse
Or52ae8b	0	Olr121		47577818	NM_001000155.1	chr1	168818996	168819946	-	2	mouse
Or52a20	0	Olr122		47577804	NM_001000156.1	chr1	168830222	168831169	+	1	mouse
Or52ae9	0	Olr124		47577754	NM_001000157.1	chr1	168852678	168853622	-	1	mouse
Or51l4	0	Olr125		47577740	NM_001000740.1	chr1	168868464	168869420	-	1	mouse
Or52a5b	0	Olr126		47577724	NM_001000158.1	chr1	168882639	168883586	-	2	mouse
Or52a5	0	Olr127		47576298	NM_001001026.1	chr1	168904715	168905659	-	1	mouse
Or52z1	0	Olr128		47576284	NM_001000159.1	chr1	168929817	168930776	-	1	mouse
Or51b4b	0	Olr129		47576268	NM_001001027.1	chr1	169031225	169032157	-	2	mouse
Or51b4	0	Olr130		47606386	NM_001001272.1	chr1	169039805	169040725	-	1	mouse
Or51b17	0	Olr131		47606388	NM_001001285.1	chr1	169050043	169050963	-	1	mouse
Or51b6	0	Olr132		47606382	NM_001001273.1	chr1	169074475	169075419	+	1	mouse
Or51m1	0	Olr133-ps		49472812	NG_004084.1	chr1	169094349	169095209	+	1	mouse
Or51k2	0	Olr135		47606384	NM_001001288.1	chr1	169115918	169116916	+	1	mouse
Or51k7	0	Olr136		47576162	NM_001000160.1	chr1	169128570	169129520	+	1	mouse
Or51q1d	0	Olr137		47606380	NM_001001283.1	chr1	169153297	169154259	+	2	mouse
Or51k1b-ps	1	Olr138-ps		49472810	NG_004079.1	chr1	169159188	169160381	-	2	mouse
Or51q1	0	Olr139		47576102	NM_001000161.1	chr1	169182951	169183913	+	1	mouse
Or51q1e	0	Olr140		47576080	NM_001000162.1	chr1	169208970	169209932	+	2	mouse
Or51k1	0	Olr141		47606378	NM_001001274.1	chr1	169213687	169214634	-	1	mouse
Or51i1	0	Olr142		47576048	NM_001000544.1	chr1	169229419	169230360	-	1	mouse
Or51i2	0	Olr143		47576024	NM_001000163.1	chr1	169240508	169241443	+	1	mouse
Or51a10	0	Olr144		47576008	NM_001000164.1	chr1	169247581	169248579	-	1	mouse
Or51a42	0	Olr145		47575900	NM_001000545.1	chr1	169269388	169270329	-	1	mouse
Or51a24-ps	1	Olr146-ps		46485441	NG_003440.1	chr1	169279104	169280252	-	1	mouse
Or52d1b-ps	1	Olr147-ps		46485342	NG_003675.1	chr1	169292257	169292754	+	2	mouse
Or52d1	0	Olr148		47575940	NM_001000165.1	chr1	169305175	169306200	+	1	mouse
Or52h1	0	Olr149		47575954	NM_001000166.1	chr1	169371590	169372537	-	1	mouse
Or52h2	0	Olr150		47575972	NM_001000739.1	chr1	169386010	169386939	-	1	mouse
Or52b6-ps	1	Olr151-ps		46485233	NG_003568.1	chr1	169401805	169402971	+	1	mouse
Or52h9	0	Olr152		47576336	NM_001000546.1	chr1	169552487	169553425	+	1	mouse
Or52h7	0	Olr153		47576352	NM_001000167.1	chr1	169562238	169563218	+	1	mouse
Or52d3	0	Olr154		47576370	NM_001000547.1	chr1	169575656	169576606	+	1	mouse
Or52u1	0	Olr155		47576386	NM_001000168.1	chr1	169590308	169591276	+	1	mouse
Or52ac1	0	Olr156		54635065	NM_001006595.1	chr1	169597939	169598862	-	1	mouse
Or52p1	0	Olr157		47576420	NM_001000169.1	chr1	169616118	169617104	+	1	mouse
Or56b1	0	Olr158		47576442	NM_001000548.1	chr1	169636851	169637870	+	1	mouse
Or52n4	0	Olr159		47576464	NM_001000170.1	chr1	169645330	169646292	+	1	mouse
Or52n20	0	Olr160		47576484	NM_001000738.1	chr1	169660076	169661041	+	1	mouse
Or56b2	0	Olr161		47576504	NM_001001000.1	chr1	169669528	169670484	+	1	mouse
Or56b2b	0	Olr162		47576528	NM_001000950.1	chr1	169683311	169684267	+	2	mouse
Or52n4c	0	Olr163		47576550	NM_001000171.1	chr1	169698323	169699285	+	2	mouse
Or52n1b	0	Olr164		47576570	NM_001000737.1	chr1	169741497	169742459	+	2	mouse
Or52n4e	0	Olr165		47576584	NM_001000172.1	chr1	169769223	169770188	-	2	mouse
Or56b37-ps	1	Olr166-ps		46485339	NG_003676.1	chr1	169795034	169795991	-	4	mouse
Or56b2k	0	Olr167		47576624	NM_001000173.1	chr1	169801356	169802312	-	phylogeny	mouse
Or52e15	0	Olr179		47576758	NM_001000949.1	chr1	169844552	169845487	-	1	mouse
Or52e8	0	Olr180		47576764	NM_001000180.1	chr1	169855780	169856727	-	1	mouse
Or52e15b-ps	1	Olr181		47576766	NM_001001030.1	chr1	169881516	169882454	-	2	mouse
Or52e55-ps	1	Olr182-ps		46485346	NG_003679.1	chr1	169887066	169887347	-	4	rat
Or52e15c	0	Olr183		47576770	NM_001000181.1	chr1	169891912	169892850	-	2	mouse
Or52e8b	0	Olr184		47576776	NM_001000182.1	chr1	169902964	169903914	-	2	mouse
Or52e7	0	Olr185		47576780	NM_001000183.1	chr1	169912819	169913769	+	1	mouse
Or52e5	0	Olr186		47576784	NM_001001031.1	chr1	169919411	169920349	+	1	mouse
Or52e7b-ps	1	Olr187-ps		46485343	NG_003680.1	chr1	169926995	169928142	+	2	mouse
Or52e4	0	Olr188		47576788	NM_001001032.1	chr1	169944486	169945544	+	1	mouse
Or52e5b	0	Olr189		47576790	NM_001000184.1	chr1	169951913	169952851	+	2	mouse
Or56a3b	0	Olr190		47576794	NM_001000185.1	chr1	169966190	169967134	+	2	mouse
Or56a41-ps	1	Olr191-ps		46485348	NG_003681.1	chr1	169971276	169971938	-	1	mouse
Or56a5	0	Olr192		47576798	NM_001000549.1	chr1	169990696	169991649	-	1	mouse
Or52l1b	0	Olr194		47576804	NM_001000948.1	chr1	170033945	170034937	-	2	mouse
Or52x1b-ps	1	Olr195-ps		46485236	NG_003567.1	chr1	170044401	170045519	-	2	mouse
Or52l1	0	Olr196		47576808	NM_001000187.1	chr1	170072526	170073518	-	1	mouse
Or52x1	0	Olr197		47576810	NM_001000188.1	chr1	170091112	170092062	-	1	mouse
Or56b6	0	Olr198		47576814	NM_001001033.1	chr1	170109291	170110253	+	1	mouse
Or56b6c	0	Olr199		47576816	NM_001001034.1	chr1	170125658	170126605	+	2	mouse
Or56b6b	0	Olr200		47576824	NM_001000189.1	chr1	170147300	170148262	+	2	mouse
Or52b1	0	Olr201		47576828	NM_001000190.1	chr1	170174409	170175446	-	1	mouse
Or52b2	0	Olr202		47576830	NM_001000550.1	chr1	170185497	170186462	-	1	mouse
Or52w1	0	LOC686660		672014107	XM_003748955.3	chr1	170205579	170206538	+	1	mouse
Or2d36b	0	Olr229		47576894	NM_001000204.1	chr1	170693931	170694872	-	2	mouse
Or2ag17b	0	Olr207-ps		46485231	NG_003566.1	chr1	170723193	170724071	-	2	mouse
Or2ag18	0	Olr208		47576844	NM_001000194.1	chr1	170742785	170743732	-	1	mouse
Or2ag17	0	Olr209		47576848	NM_001000736.1	chr1	170762430	170763377	-	1	mouse
Or2ag2b	0	Olr210		47576854	NM_001000195.1	chr1	170796232	170797218	+	2	mouse
Or13n4	0	Olr211		47576858	NM_001000196.1	chr1	170800637	170801560	-	1	mouse
Or13n4b	0	Olr213		47576860	NM_001000735.1	chr1	170840440	170841363	-	2	mouse
Or2ag19	0	Olr214		47576862	NM_001000197.1	chr1	170863882	170864829	+	1	mouse
Or2ag20	0	Olr215		47576864	NM_001000198.1	chr1	170887363	170888307	+	1	mouse
Or2ag1	0	Olr217		47576868	NM_001000199.1	chr1	170915112	170916059	-	1	mouse
Or2ag2	0	Olr218		47576870	NM_001000551.1	chr1	170927010	170927972	-	1	mouse
Or2d3	0	Olr219	Olr220	47777721	NM_001001372.1	chr1	170932740	170933660	-	1	mouse
Or2d3c	0	Olr221		47576878	NM_001000200.1	chr1	170988314	170989234	-	2	mouse
Or2d4	0	Olr222		47576880	NM_001000201.1	chr1	171008741	171009670	-	1	mouse
Or6b9	0	Olr223		47576884	NM_001000202.1	chr1	171027796	171028743	-	1	mouse
Or6b6	0	Olr224		47576886	NM_001000553.1	chr1	171044478	171045419	-	1	mouse
Or6i2-ps	1	Olr225-ps		46485347	NG_003684.1	chr1	171055767	171056597	-	4	mouse
Or6a2b	0	Olr226	LOC100911376	564330268	NM_031710.1	chr1	171059031	171060062	-	2	mouse
Or10a5b	0	Olr227		47576890	NM_001000203.1	chr1	171095325	171096275	+	2	mouse
Or10a5c-ps	1	Olr228-ps		46485234	NG_003565.1	chr1	171129202	171129960	+	2	mouse
Or2d36c	0	Olr229		47576894	NM_001000204.1	chr1	171161971	171162912	-	2	mouse
Or10a2	0	Olr230		47576898	NM_001000205.1	chr1	171179037	171179987	+	1	mouse
Or10a4	0	Olr231		47576900	NM_001000206.1	chr1	171188133	171189077	+	1	mouse
Or2d2b	0	Olr232		47576904	NM_001001035.1	chr1	171195675	171196619	-	2	mouse
Or2d2	0	Olr233		47576906	NM_001000207.1	chr1	171208476	171209420	-	1	mouse
Or2d36	0	Olr234		47576908	NM_001000208.1	chr1	171274305	171275246	+	1	mouse
Or5p5b	0	Olr235		47576910	NM_001000209.1	chr1	172051215	172052150	+	2	mouse
Or8i6-ps	1	Olr236-ps		46485352	NG_003685.1	chr1	172053166	172053804	+	4	rat
Or5p50	0	Olr237		47576914	NM_001000210.1	chr1	172058211	172059221	-	1	mouse
Or5p5	0	Olr239		47576918	NM_001000211.1	chr1	172075203	172076186	-	1	mouse
Or5p52-ps	1	Olr240		672014122	XM_006229963.2	chr1	172099992	172100918	+	1	mouse
Or5p53	0	Olr241		47576924	NM_001000734.1	chr1	172129514	172130443	+	1	mouse
Or5p56	0	Olr242		47576926	NM_001000213.1	chr1	172157739	172158668	+	1	mouse
Or5p56b-ps	1	Olr243-ps		46485304	NG_003635.1	chr1	172186344	172187476	+	2	mouse
Or5p6	0	Olr244		47576930	NM_001000214.1	chr1	172214789	172215730	-	1	mouse
Or10ab4	0	Olr245		47576932	NM_001000215.1	chr1	172242504	172243484	+	1	mouse
Or5p4	0	Olr246		47576936	NM_001000216.1	chr1	172264473	172265408	+	1	mouse
Or5p6b	0	Olr247		47576938	NM_001000217.1	chr1	172283255	172284196	+	2	mouse
Or5p84-ps	1	Olr248-ps		46485354	NG_003687.1	chr1	172289594	172290791	+	4	mouse
Or5p58	0	RGD1562400		672014123	XM_008759820.1	chr1	172321827	172322795	-	1	mouse
Or5p59	0	Olr250		47576944	NM_001001037.1	chr1	172348583	172349527	+	1	mouse
Or5p66b	0	Olr251		47576946	NM_001000218.1	chr1	172368574	172369515	-	2	mouse
Or5p60c	0	Olr252		47576950	NM_001000219.1	chr1	172394910	172395872	-	2	mouse
Or5p60	0	Olr253-ps		46485437	NG_003441.1	chr1	172464478	172465446	-	1	mouse
Or5p60b	0	Olr255		695130828	NM_001000947.2	chr1	172485303	172486268	-	2	mouse
Or5p61-ps	1	Olr256-ps		46485232	NG_003563.1	chr1	172511099	172512242	-	1	mouse
Or5p60d	0	Olr257		47576956	NM_001001038.1	chr1	172551158	172552099	-	2	mouse
Or5p66	0	Olr259		47576960	NM_001000222.1	chr1	172566908	172567846	-	1	mouse
Or5p1	0	Olr260		47576968	NM_001000946.1	chr1	172599610	172600542	+	1	mouse
Or8af1-ps	1	Olr261-ps		46485356	NG_003689.1	chr1	172605498	172606446	-	5	mouse
Or5p68	0	Olr262		47576972	NM_001000221.1	chr1	172615680	172616633	-	1	mouse
Or5p72	0	Olr263		47576974	NM_001000220.1	chr1	172625352	172626293	+	1	mouse
Or5p73	0	Olr264		47576978	NM_001000999.1	chr1	172664300	172665244	-	1	mouse
Or5p83-ps	1	Olr266-ps		46485353	NG_003690.1	chr1	172714351	172715077	+	4	mouse
Or5p69b	0	Olr267		47576982	NM_001000228.1	chr1	172728264	172729139	+	2	mouse
Or5p78c	0	Olr268		47576986	NM_001000733.1	chr1	172752416	172753357	+	2	mouse
Or5p75-ps	1	Olr269-ps		46485302	NG_003633.1	chr1	172769796	172770940	+	1	mouse
Or5p69	0	Olr270		47576988	NM_001000229.1	chr1	172792874	172793815	+	1	mouse
Or5p78	0	Olr271		47576990	NM_001000732.1	chr1	172807296	172808330	+	1	mouse
Or5p79	0	Olr272		47576994	NM_001000230.1	chr1	172813394	172814335	+	1	mouse
Or5p80	0	Olr273-ps		46485358	NG_003691.1	chr1	172822544	172823473	+	1	mouse
Or10ab5	0	Olr1875		564298479	XM_002728787.3	chr1	172877051	172878013	-	1	mouse
Or5p81	0	Olr276		47576998	NM_001000227.1	chr1	172892134	172893075	+	1	mouse
Or5p76b	0	Olr278		47577002	NM_001000730.1	chr1	172942912	172943853	-	2	mouse
Or5p81b-ps	1	Olr1872		392337858	XM_003753329.1	chr1	172971182	172972128	+	2	mouse
Or10a3b	0	LOC100912217		672038333	XM_003748966.3	chr1	173012265	173013161	+	2	mouse
Or5e1	0	LOC687119		293344316	XM_003748960.1	chr1	173047669	173048601	+	1	mouse
Or5p76	0	Olr279		47577004	NM_001000226.1	chr1	173123997	173124942	-	1	mouse
Or10a3c	0	Olr281		47577012	NM_001000225.1	chr1	173128097	173129074	-	2	mouse
Or2ag13	0	Olr203		47576832	NM_001000191.1	chr1	173179801	173180826	-	1	mouse
Or10a48	0	Olr285		47577022	NM_001000223.1	chr1	173392458	173393390	-	1	mouse
Or10a48b-ps	1	Olr284-ps		46485360	NG_003693.1	chr1	173423880	173424527	-	2	mouse
Or10a49	0	Olr283		47577018	NM_001001010.1	chr1	173442165	173443226	-	1	mouse
Or10a3	0	Olr282		47577016	NM_001000224.1	chr1	173455511	173456530	-	1	mouse
Or10a3d	0	Olr281		47577012	NM_001000225.1	chr1	173468722	173469699	-	2	mouse
Or10al33-ps	1	Olr1782-ps		46485688	NG_003951.1	chr1	179473647	179474012	+	4	rat
Or10az1-ps	1	Olr1789-ps		46485695	NG_003961.1	chr1	180441963	180442799	-	5	mouse
Or10ba1-ps	1	Olr1805-ps		46485708	NG_003977.1	chr1	181903791	181904628	-	5	mouse
Or10az2-ps	1	Olr1789-ps		46485695	NG_003961.1	chr1	182241356	182242192	-	4	rat
Or10al13-ps	1	Olr1836-ps		46485738	NG_004016.1	chr1	182471025	182471889	-	4	rat
Or8i10-ps	1	Olr1823-ps		46485723	NG_004001.1	chr1	182642556	182643394	-	4	rat
Or10ay2-ps	1	Olr1811-ps		46485714	NG_003985.1	chr1	182805669	182806499	-	4	rat
Or10bc1-ps	1	Olr1807-ps	Olr1802-ps	46485710	NG_003979.1	chr1	183317281	183317526	-	5	rat
Or10bb1-ps	1	Olr1802-ps		46485705	NG_003973.1	chr1	183321789	183322628	-	5	mouse
Or6ae1	0	Olr286		47577026	NM_001000554.1	chr1	212632369	212633304	-	1	mouse
Or6f2	0	Olr287		27545425	NM_173334.1	chr1	212651917	212652849	+	1	mouse
Or6b13	0	Olr288		47577028	NM_001000231.1	chr1	212678649	212679602	-	1	mouse
Or13a19b	0	Olr289		47577032	NM_001000767.1	chr1	212836278	212837204	+	2	mouse
Or13o2-ps	1	Olr290-ps		46485362	NG_003696.1	chr1	212864002	212864649	+	4	mouse
Or13a19	0	LOC100360557		564331872	XM_003753368.3	chr1	212871686	212872612	+	1	mouse
Or12j2	0	Olr292		47577036	NM_001000232.1	chr1	212885464	212886381	+	1	mouse
Or13a27	0	Olr295		47577040	NM_001000233.1	chr1	212911270	212912199	-	1	mouse
Or12j3	0	Olr297		47577044	NM_001000234.1	chr1	212940367	212941287	-	1	mouse
Or12j2b-ps	1	Olr298		47577048	NM_001000235.1	chr1	212990747	212991658	-	2	mouse
Or13a19c	0	Olr299		47577050	NM_001000236.1	chr1	213011281	213012264	-	2	mouse
Or12j4	0	Olr300		47577056	NM_001000237.1	chr1	213040024	213040944	+	1	mouse
Or13a27b	0	Olr302		47577058	NM_001000238.1	chr1	213070522	213071457	+	2	mouse
Or12j5	0	Olr303		47577062	NM_001000239.1	chr1	213094524	213095444	-	1	mouse
Or13a27c	0	Olr304		47577064	NM_001001039.1	chr1	213131630	213132559	+	2	mouse
Or13a18	0	Olr305		47577068	NM_001000240.1	chr1	213169484	213170416	+	1	mouse
Or13a23	0	Olr306		47577070	NM_001000766.1	chr1	213194827	213195756	+	1	mouse
Or13a18b	0	Olr307		47577074	NM_001000241.1	chr1	213258684	213259613	+	2	mouse
Or13a18c	0	Olr308		47577076	NM_001000955.1	chr1	213287512	213288441	+	2	mouse
Or13a27e	0	Olr309		47577080	NM_001000242.1	chr1	213334956	213335885	+	2	mouse
Or13a27d	0	Olr310		47577086	NM_001000765.1	chr1	213347974	213348903	+	2	mouse
Or13a26c	0	Olr311		47577090	NM_001000555.1	chr1	213374892	213375824	+	2	mouse
Or13a25	0	Olr312		47577092	NM_001000764.1	chr1	213404397	213405332	+	1	mouse
Or13a26b	0	Olr313		47577096	NM_001001040.1	chr1	213426787	213427776	+	2	mouse
Or13a26	0	Olr315		47577100	NM_001000243.1	chr1	213451715	213452650	+	1	mouse
Or10al30-ps	1	Olr1857-ps	Olr1859-ps	46485758	NG_004039.1	chr1	223671440	223672278	+	4	rat
Or8i11-ps	1	Olr1836-ps		46485738	NG_004016.1	chr1	223915519	223916385	-	4	mouse
Or8am1-ps	1	Olr1787-ps		46485693	NG_003959.1	chr1	224241095	224241469	-	5	rat
Or8am2-ps	1	Olr1787-ps		46485693	NG_003959.1	chr1	224249668	224250042	-	4	rat
Or10v9	0	Olr1874		672039905	XM_002742442.4	chr1	228225401	228226354	-	1	mouse
Or10v9b	0	Olr318		47577102	NM_001000505.1	chr1	228262245	228263198	-	2	mouse
Or10v1	0	Olr319		47577104	NM_001000506.1	chr1	228317412	228318338	+	1	mouse
Or4z7-ps	1	Olr320-ps		46485365	NG_003703.1	chr1	228457117	228457605	-	4	dog
Or4d11	0	Olr321		47577106	NM_001000244.1	chr1	228474343	228475272	-	1	mouse
Or4d10	0	Olr322		47577110	NM_001000762.1	chr1	228504148	228505080	-	1	mouse
Or4d10c	0	Olr323		47577112	NM_001000245.1	chr1	228523507	228524439	-	2	mouse
Or4z4	0	Olr324		47577116	NM_001000246.1	chr1	228537142	228538074	-	1	mouse
Or4d6	0	Olr325		47577118	NM_001000247.1	chr1	228545916	228546857	-	1	mouse
Or5a1	0	Olr326		47577122	NM_001000248.1	chr1	228557643	228558593	-	1	mouse
Or5an1	0	Olr330		47577134	NM_001000761.1	chr1	228628274	228629209	+	1	mouse
Or5a3-ps	1	Olr337		47577150	NM_001000507.1	chr1	228684561	228685361	+	1	mouse
Or5b95	0	Olr338		47577154	NM_001000252.1	chr1	229107911	229108846	+	1	mouse
Or5an12-ps	1	Olr335-ps		46485180	NG_003472.1	chr1	229399414	229400494	+	4	dog
Or5an6	0	Olr336		47577148	NM_001000759.1	chr1	229416489	229417448	+	1	mouse
Or5an1b	0	Olr334		47577144	NM_001001041.1	chr1	229443102	229444040	+	2	mouse
Or5q2-ps	1	Olr333-ps		46485370	NG_003704.1	chr1	229454368	229455082	+	4	mouse
Or5a21	0	Olr332		47577140	NM_001000250.1	chr1	229461127	229462083	+	1	mouse
Or5an10-ps	1	Olr331		47577136	NM_001000760.1	chr1	229480173	229481119	+	1	mouse
Or5b21	0	Olr339		47577156	NM_001000954.1	chr1	229722609	229723724	+	1	mouse
Or5b12b	0	Olr340		47577160	NM_001000253.1	chr1	229755649	229756590	+	2	mouse
Or5b96	0	Olr341		47577162	NM_001001042.1	chr1	229764229	229765146	-	1	mouse
Or5b97	0	Olr342-ps		46485436	NG_003443.1	chr1	229783168	229784288	-	1	mouse
Or5b12	0	Olr343		47577166	NM_001000254.1	chr1	229803670	229804614	-	1	mouse
Or5b24	0	Olr344		47577170	NM_001001043.1	chr1	229824542	229825474	+	1	mouse
Or5b99	0	Olr346		47577172	NM_001000255.1	chr1	229849892	229850815	+	1	mouse
Or5b100	0	Olr347		47577176	NM_001000758.1	chr1	229877560	229878480	+	1	mouse
Or5b102	0	Olr348		47577178	NM_001000757.1	chr1	229889771	229890691	+	1	mouse
Or5b104	0	Olr349		47577180	NM_001001019.1	chr1	229927017	229927991	-	1	mouse
Or5b126-ps	1	Olr350-ps		46485239	NG_003574.1	chr1	229961147	229962278	-	4	rat
Or5b107b	0	Olr351-ps		46485242	NG_003573.1	chr1	229991278	229992132	+	2	mouse
Or5b105	0	Olr352		47577188	NM_001000256.1	chr1	230011125	230012045	+	1	mouse
Or5aa4-ps	1	Olr353-ps		46485367	NG_003705.1	chr1	230022371	230022855	-	4	mouse
Or5b116b	0	Olr354		47577190	NM_001001045.1	chr1	230030914	230031864	+	2	mouse
Or5b128-ps	1	Olr355-ps		46485372	NG_003706.1	chr1	230035630	230036711	+	4	mouse
Or5b123b	0	Olr357		47577194	NM_001000257.1	chr1	230056710	230057654	+	2	mouse
Or5b104b	0	Olr358		47577198	NM_001000756.1	chr1	230078987	230079928	-	2	mouse
Or5b127-ps	1	Olr359-ps		46485306	NG_003637.1	chr1	230093370	230094527	-	4	human
Or5b106	0	Olr360		47577202	NM_001000755.1	chr1	230114431	230115342	-	1	mouse
Or5b107	0	Olr361		47577206	NM_001000556.1	chr1	230160365	230161294	+	1	mouse
Or5ay1-ps	1	Olr362-ps		46485374	NG_003708.1	chr1	230192323	230193396	+	5	mouse
Or5b109	0	LOC103691301		672014890	XM_008760292.1	chr1	230207284	230208213	+	1	mouse
Or5b113	0	LOC687088		672014892	XM_008760293.1	chr1	230217215	230218135	+	1	mouse
Or5b114	0	LOC687092		293344647	XM_003749074.1	chr1	230234432	230235406	+	1	mouse
Or5b3	0	Olr363		47577208	NM_001000754.1	chr1	230268991	230269926	+	1	mouse
Or5b116	0	Olr365		47577210	NM_001001046.1	chr1	230305923	230306864	+	1	mouse
Or5b124b-ps	1	Olr366-ps		46485432	NG_003444.1	chr1	230351873	230353013	+	2	mouse
Or5b123	0	Olr367		47577212	NM_001001047.1	chr1	230377079	230378011	+	1	mouse
Or5ax1-ps	1	Olr368-ps		46485371	NG_003709.1	chr1	230391144	230391841	+	5	rat
Or5b124c-ps	1	Olr369-ps		46485176	NG_003473.1	chr1	230415322	230415849	+	2	mouse
Or5b130-ps	1	Olr370-ps		46485376	NG_003710.1	chr1	230433587	230433958	+	4	rat
Or5b124	0	Olr371		47577222	NM_001000258.1	chr1	230450529	230451467	+	1	mouse
Or10w1	0	Olr372		47577224	NM_001001048.1	chr1	230521416	230522432	+	1	mouse
Or10w3	0	Olr373		47606374	NM_001001275.1	chr1	230553486	230554433	+	1	mouse
Or10q1	0	Olr374		47606376	NM_001001289.1	chr1	230576298	230577251	+	1	mouse
Or10q12	0	Olr375		47577228	NM_001000259.1	chr1	230604386	230605342	+	1	mouse
Or1s2	0	Olr376		47577230	NM_001000260.1	chr1	230628996	230629940	+	1	mouse
Or9q2	0	Olr377		47606370	NM_001001276.1	chr1	230648997	230649938	-	1	mouse
Or9i13	0	Olr378		47606372	NM_001001286.1	chr1	230664470	230665429	-	1	mouse
Or9q1	0	Olr379		47577234	NM_001000261.1	chr1	230674775	230675707	-	1	mouse
Or9i16	0	Olr380		47606366	NM_001001277.1	chr1	230686213	230687157	-	1	mouse
Or9i1-ps	1	Olr381-ps		47155574	NG_004070.1	chr1	230703607	230704754	+	1	mouse
Or9i14	0	Olr382		47606368	NM_001001278.1	chr1	230729013	230729978	-	1	mouse
Or9i2	0	Olr383		47577240	NM_001000262.1	chr1	230765571	230766515	-	1	mouse
Or9i1b	0	Olr384		47577242	NM_001000263.1	chr1	230811800	230812747	+	2	mouse
Or51a5-ps	1	Olr76-ps		49472643	NG_004083.1	chr1_AABR07046187v1_random	2184	2952	-	1	mouse
Or6aa1d	0	Olr19		47576820	NM_001000117.1	chr1_KL567891v1_random	2089	3126	-	2	mouse
Or14n1b	0	Olr20		47576850	NM_001000118.1	chr1_KL567891v1_random	49777	50769	+	2	mouse
Or1f35-ps	1	Olr1357-ps		46485253	NG_003588.1	chr10	226469	227404	-	4	rat
Or1f46-ps	1	Olr1359-ps		46485463	NG_003429.1	chr10	252303	253445	-	4	mouse
Or1f39-ps	1	Olr1524-ps		46485632	NG_003884.1	chr10	264549	265334	-	4	rat
Or2c1	0	Olr1356		47576176	NM_001000493.1	chr10	11941950	11942885	-	1	mouse
Or1f36-ps	1	Olr1357-ps		46485253	NG_003588.1	chr10	12080857	12081792	-	4	mouse
Or1f29	0	Olr1358		47576172	NM_214822.1	chr10	12100088	12101071	+	4	rat
Or1f20b	0	Olr1365		47576166	NM_214824.1	chr10	12213884	12214822	-	2	mouse
Or1f30	0	Olr1381		47576140	NM_001000523.1	chr10	12235169	12236107	-	4	rat
Or1f24	0	Olr1359-ps		46485463	NG_003429.1	chr10	12267818	12268756	-	4	rat
Or1f23-ps	1	Olr1354-ps		46485614	NG_003866.1	chr10	12280370	12281271	-	4	rat
Or1f21b-ps	1	Olr1355		47576174	NM_214823.1	chr10	12283775	12284736	-	2	mouse
Or1f25-ps	1	Olr1359-ps		46485463	NG_003429.1	chr10	12296183	12297325	-	4	mouse
Or1f40-ps	1	Olr1524-ps		46485632	NG_003884.1	chr10	12308427	12309212	-	4	mouse
Or1f21c	0	Olr1525	Olr1355	47576330	NM_001000529.1	chr10	12311733	12312692	-	2	mouse
Or1f45	0	Olr1361		27545431	NM_173333.1	chr10	12332142	12333083	+	1	mouse
Or1f32	0	Olr1362		54635067	NM_001006598.1	chr10	12369718	12370656	-	4	rat
Or1f38-ps	1	Olr1363-ps		46485616	NG_003868.1	chr10	12381954	12382607	-	4	rat
Or1f21	0	Olr1364		47576170	NM_001000858.1	chr10	12385263	12386222	-	1	mouse
Or1f20c	0	Olr1365		47576166	NM_214824.1	chr10	12433180	12434118	-	2	mouse
Or1f20	0	Olr1366		47576168	NM_001000980.1	chr10	12467189	12468130	-	1	mouse
Or1f22-ps	1	Olr1367-ps		46485256	NG_003587.1	chr10	12478512	12479672	-	4	rat
Or1f20e	0	Olr1368		47576164	NM_214825.1	chr10	12490130	12491116	-	2	mouse
Or1f20d	0	Olr1369		47576160	NM_001000494.1	chr10	12508448	12509386	-	2	mouse
Or1f19e	0	Olr1370		47576156	NM_001000979.1	chr10	12521292	12522230	-	2	mouse
Or1f19b-ps	1	Olr1371-ps		46485617	NG_003869.1	chr10	12541357	12542508	-	2	mouse
Or1f19f	0	Olr1372		47576152	NM_214826.1	chr10	12570390	12571316	-	2	mouse
Or1f19	0	Olr1373		47576154	NM_214830.1	chr10	12602388	12603326	+	1	mouse
Or1f27	0	Olr1374		47576148	NM_001000978.1	chr10	12628176	12629114	-	4	rat
Or1f26	0	Olr1375		47576150	NM_214829.1	chr10	12643354	12644292	-	4	rat
Or1f34	0	Olr1376		47576144	NM_214827.1	chr10	12673139	12674077	-	4	rat
Or1f37	0	Olr1377-ps		46485618	NG_003870.1	chr10	12709452	12710708	-	4	rat
Or1f33	0	Olr1378		47576142	NM_214828.1	chr10	12730962	12731897	-	4	rat
Or1f31	0	Olr1380		47576138	NM_001000857.1	chr10	12776307	12777245	-	4	rat
Or1f28	0	Olr1382		47576132	NM_214831.1	chr10	12817199	12818137	-	4	rat
Or2v2c	0	Olr1383		47576134	NM_214832.1	chr10	34300253	34301293	-	2	mouse
Or2v2	0	Olr1384		50541942	NM_001002291.1	chr10	34332367	34333305	-	1	mouse
Or2v2b	0	Olr1385		47576128	NM_214833.1	chr10	34360268	34361293	-	2	mouse
Or2v1	0	Olr1386		47576130	NM_214834.1	chr10	34383396	34384340	+	1	mouse
Or2t26	0	Tpcr12		672067461	XM_003750809.3	chr10	34402482	34403432	+	1	mouse
Or2y1g	0	Olr1387		47576122	NM_001000001.1	chr10	34553284	34554216	+	2	mouse
Or2y1h	0	Olr1388		47576124	NM_001000788.1	chr10	34564009	34564941	+	2	mouse
Or2y1e	0	Olr1389		47576120	NM_001000000.1	chr10	34578356	34579288	+	2	mouse
Or2y17	0	Olr1390-ps		46485320	NG_003653.1	chr10	34592674	34593534	+	1	mouse
Or2y1d	0	Olr1391		47576116	NM_001001089.1	chr10	34631398	34632324	+	2	mouse
Or2y16	0	Olr1392		47576118	NM_001001090.1	chr10	34645375	34646307	+	1	mouse
Or2y15	0	Olr1393		47576112	NM_001000524.1	chr10	34662186	34663118	+	1	mouse
Or2y1c	0	Olr1394		47576114	NM_001001091.1	chr10	34672726	34673652	+	2	mouse
Or2y1i	0	Olr1395		47576108	NM_001001092.1	chr10	34692870	34693796	+	2	mouse
Or2y1	0	Olr1396		47576110	NM_001001093.1	chr10	34712870	34713802	+	1	mouse
Or2y14	0	Olr1397		47576104	NM_001001094.1	chr10	34726937	34727866	+	1	mouse
Or2y13	0	Olr1398		47576106	NM_001000002.1	chr10	34744059	34744991	+	1	mouse
Or2y12	0	Olr1399	Olr1400	47576100	NM_001001095.1	chr10	34756094	34757026	+	1	mouse
Or2y11	0	Olr1401		47576098	NM_001000003.1	chr10	34804878	34805810	+	1	mouse
Or1ad1b-ps	1	Olr1403-ps		46485621	NG_003873.1	chr10	36456679	36457005	+	2	mouse
Or1ad6	0	Olr1404		47576092	NM_001000787.1	chr10	36466163	36467173	+	1	mouse
Or1ad1	0	Olr1405		47576094	NM_001001012.1	chr10	36477518	36478612	+	1	mouse
Or1ad5	0	Olr1406		47576088	NM_001000786.1	chr10	36485605	36486513	+	1	mouse
Or1ad8	0	Olr1407		47576090	NM_001000005.1	chr10	36499337	36500281	+	1	mouse
Or1x2b	0	Olr1408		47576084	NM_001000785.1	chr10	36517169	36518107	+	2	mouse
Or1x2	0	Olr1409		47576086	NM_001000004.1	chr10	36530719	36531657	+	1	mouse
Or1x2c-ps	1	Olr1410		564371999	NM_001000784.1	chr10	36554431	36555003	+	2	mouse
Or1x2d	0	Olr1411		47576078	NM_001000783.1	chr10	36567194	36568129	+	2	mouse
Or2z2	0	Olr1413		47576072	NM_214821.1	chr10	43894432	43895568	-	1	mouse
Or2av10	0	Olr1414		47576074	NM_001000782.1	chr10	43911950	43912963	-	1	mouse
Or2av9	0	Olr1415		47576068	NM_001000781.1	chr10	43930090	43931094	-	1	mouse
Or2t48e	0	Olr1416		47576070	NM_001000009.1	chr10	43946568	43947512	-	2	mouse
Or2t48b	0	Olr1417		47576064	NM_001001002.1	chr10	43997607	43998551	-	2	mouse
Or2t48-ps	1	Olr1418		47576066	NM_001000008.1	chr10	44025637	44026344	-	1	mouse
Or2t48c-ps	1	Olr1419-ps		46485303	NG_003638.1	chr10	44039966	44040475	-	2	mouse
Or2t46-ps	1	Olr1420-ps		46485243	NG_003578.1	chr10	44060878	44062008	-	1	mouse
Or2t47e	0	Olr1421		47576060	NM_001000780.1	chr10	44081354	44082313	-	2	mouse
Or2t48d	0	Olr1422		47576062	NM_001000007.1	chr10	44094834	44095793	-	2	mouse
Or2t47d	0	Olr1423		47576056	NM_001000006.1	chr10	44122019	44122978	-	2	mouse
Or2t29	0	Olr1424		47576058	NM_001000779.1	chr10	44146100	44147053	-	1	mouse
Or2t47	0	Olr1425		47576054	NM_001000010.1	chr10	44156383	44157330	-	1	mouse
Or2t43	0	LOC103690286		672067595	XM_008767749.1	chr10	44174089	44175030	-	1	mouse
Or2t51-ps	1	Olr1427-ps		46485623	NG_003875.1	chr10	44180259	44180756	-	4	rat
Or2t29b-ps	1	Olr1430-ps		46485246	NG_003577.1	chr10	44187490	44188626	+	2	mouse
Or2t52-ps	1	Olr1429-ps		46485624	NG_003876.1	chr10	44201348	44201902	-	4	rat
Or2ab1	0	Olr1431		47576042	NM_001000778.1	chr10	44228800	44229744	+	1	mouse
Or11l3	0	Olr1432		47576044	NM_001000012.1	chr10	44255977	44256993	-	1	mouse
Or2ak6e	0	Olr1434		47576040	NM_001000013.1	chr10	44330897	44331814	+	2	mouse
Or2ak5e	0	Olr1435		47576032	NM_001000777.1	chr10	44347881	44348795	-	2	mouse
Or2ak4	0	Olr1436		47576034	NM_001000014.1	chr10	44375304	44376221	-	1	mouse
Or2ak6c	0	Olr1437		47576028	NM_001000015.1	chr10	44407475	44408392	+	2	mouse
Or2ak5g-ps	1	Olr1438-ps		46485241	NG_003576.1	chr10	44420687	44421406	-	2	mouse
Or2ak6	0	Olr1439		47576022	NM_001000016.1	chr10	44458092	44459009	+	1	mouse
Or2ak5d	0	Olr1440		47576018	NM_001000017.1	chr10	44470998	44471915	-	2	mouse
Or2ak4f	0	LOC501698		672067601	XM_008767752.1	chr10	44506098	44506964	+	2	mouse
Or2ak5f	0	Olr1442		47576020	NM_001000776.1	chr10	44527468	44528379	+	2	mouse
Or2ak4e	0	Olr1443		47576016	NM_001000018.1	chr10	44547564	44548481	+	2	mouse
Or2ak5b	0	Olr1445		47576014	NM_001000958.1	chr10	44568615	44569532	+	2	mouse
Or2ak4b-ps	1	Olr1446-ps		46485185	NG_003466.1	chr10	44594231	44595346	-	2	mouse
Or2w26-ps	1	Olr1447-ps		46485626	NG_003878.1	chr10	44606511	44607605	+	4	mouse
Or2ak5-ps	1	Olr1448		47576012	NM_001000019.1	chr10	44632188	44633106	+	1	mouse
Or2ak6b	0	Olr1449		47576006	NM_001000775.1	chr10	44650570	44651487	+	2	mouse
Or2ak4c	0	Olr1450		47576002	NM_001000774.1	chr10	44679832	44680746	+	2	mouse
Or2t44b	0	Olr1452		47575996	NM_001000773.1	chr10	44714212	44715198	+	2	mouse
Or2t44	0	Olr1456	Olr1454	47575984	NM_001000956.1	chr10	44730354	44731343	+	1	mouse
Or5af1b	0	Olr1457		47575986	NM_001000526.1	chr10	44749541	44750464	-	2	mouse
Or5af1	0	Olr1458		47575976	NM_001000021.1	chr10	44774280	44775203	+	1	mouse
Or5af1c	0	Olr1459		47575978	NM_001000770.1	chr10	44789217	44790140	+	2	mouse
Or9e1	0	Olr1460		47575902	NM_001000769.1	chr10	44804631	44805554	+	1	mouse
Or2ak6f	0	Olr1434		47576040	NM_001000013.1	chr10	44860879	44861796	+	2	mouse
Or2ak4d	0	Olr1436		47576034	NM_001000014.1	chr10	44876709	44877626	-	2	mouse
Or2ak6d	0	Olr1439		47576022	NM_001000016.1	chr10	44933574	44934491	+	2	mouse
Or2ak5c	0	Olr1445		47576014	NM_001000958.1	chr10	45014688	45015605	+	2	mouse
Or9e1b	0	Olr1461		47575904	NM_001000022.1	chr10	45159342	45160265	+	2	mouse
Or2b11	0	Olr1462		47575906	NM_001001097.1	chr10	45922876	45923829	-	1	mouse
Or2aa1	0	Olr1463		47575908	NM_001000023.1	chr10	45939181	45940137	-	1	mouse
Or2w25	0	Olr1464-ps		46485459	NG_003430.1	chr10	45966926	45967828	+	1	mouse
Or1e1	0	Olr1466		47575910	NM_001000024.1	chr10	59923201	59924142	+	1	mouse
Or1e1c	0	Olr1467		47575912	NM_001000025.1	chr10	59934099	59935049	+	2	mouse
Or1e18	0	Olr1468		47575914	NM_001000724.1	chr10	59956933	59957874	-	1	mouse
Or1e16	0	Olr1482	Olr1469	672068966	NM_001000026.1	chr10	59972745	59973686	-	1	mouse
Or1e16d	0	Olr1470		47575916	NM_001000723.1	chr10	59983921	59984901	-	2	mouse
Or1e21	0	Olr1472		47575920	NM_001000944.1	chr10	60043842	60044774	+	1	mouse
Or1e20b	0	Olr1474		47575922	NM_001000943.1	chr10	60125767	60126702	-	2	mouse
Or1e22	0	Olr1475		47575924	NM_001000027.1	chr10	60151032	60152006	-	1	mouse
Or1e19b-ps	1	Olr1476-ps		46485628	NG_003880.1	chr10	60172855	60173187	+	2	mouse
Or1e21b	0	Olr1479		47575926	NM_001000721.1	chr10	60190296	60191228	-	2	mouse
Or1e20-ps	1	Olr1480-ps		46485300	NG_003631.1	chr10	60199044	60199598	+	1	mouse
Or1e16c	0	Olr1482	Olr1469	672068966	NM_001000026.1	chr10	60231027	60231968	+	2	mouse
Or1e18b-ps	1	Olr1483-ps		47155555	NG_004066.1	chr10	60250642	60251583	+	2	mouse
Or1e23	0	Olr1485		47575934	NM_001000028.1	chr10	60274833	60275768	-	1	mouse
Or1e26b	0	Olr1486		47575936	NM_001000720.1	chr10	60308371	60309306	-	2	mouse
Or1e26-ps	1	Olr1487-ps		46485323	NG_003660.1	chr10	60352600	60353094	-	1	mouse
Or1e27	0	Olr1488		47575938	NM_001000719.1	chr10	60363588	60364523	+	1	mouse
Or1e27b	0	Olr1490		47575942	NM_001000718.1	chr10	60391614	60392549	+	2	mouse
Or1e25	0	Olr1491		47575944	NM_001000717.1	chr10	60405274	60406209	-	1	mouse
Or1e28	0	Olr1492		47575946	NM_001000029.1	chr10	60427820	60428755	-	1	mouse
Or1e30	0	Olr1495-ps		46849743	NG_004053.1	chr10	60496789	60497787	+	1	mouse
Or1e31	0	Olr1496		47575948	NM_001000716.1	chr10	60503538	60504467	-	1	mouse
Or1e29-ps	1	Olr1497-ps		46485295	NG_003630.1	chr10	60536123	60536746	+	1	mouse
Or1e32	0	Olr1498		47575950	NM_001000030.1	chr10	60541475	60542410	-	1	mouse
Or1e33	0	Olr1499		47575952	NM_001000031.1	chr10	60572197	60573129	-	1	mouse
Or1e1e	0	Olr1501		47575960	NM_001000715.1	chr10	60728049	60729092	+	2	mouse
Or1e35	0	Olr1873		392351334	XM_001056842.4	chr10	60750750	60751739	-	1	mouse
Or1y1-ps	1	Olr1503-ps		46485631	NG_003883.1	chr10	60764164	60764824	-	5	mouse
Or1e35b	0	Olr1504		47575962	NM_001000495.1	chr10	60771378	60772313	-	2	mouse
Or1e1d	0	LOC687893		672068282	XM_008775763.1	chr10	60835997	60836929	+	2	mouse
Or1r1	0	Olr1507		47575968	NM_001000033.1	chr10	60864525	60865559	-	1	mouse
Or3a10-ps	1	Olr1508-ps		46485228	NG_003558.1	chr10	60929316	60930462	-	1	mouse
Or3a4	0	Olr1509		47575970	NM_001000528.1	chr10	60941419	60942351	-	1	mouse
Or3a1g-ps	1	Olr1510-ps		46485223	NG_003557.1	chr10	60956422	60956802	+	2	mouse
Or3a1f	0	Olr1511		47576306	NM_001000034.1	chr10	60974225	60975169	+	2	mouse
Or3a1e	0	Olr1512		47777735	NM_001001350.1	chr10	60997525	60998472	+	2	mouse
Or1a1	0	Olr1513		47576308	NM_001000035.1	chr10	61033113	61034048	+	3	dog
Or1a1b	0	Olr1514		47576310	NM_001000036.1	chr10	61044414	61045355	-	2	mouse
Or1p1	0	Olr1516		47576314	NM_001000038.1	chr10	61066492	61067460	+	1	mouse
Or1p1d	0	Olr1516a		47576314		chr10	61071278	61072246	+	2	mouse
Or3a1	0	Olr1517		47777737	NM_001001351.1	chr10	61087883	61088827	-	1	mouse
Or1d2	0	Olr1519		47576316	NM_001000037.1	chr10	61160125	61161060	+	1	mouse
Or1e16b	0	Olr1482	Olr1469	672068966	NM_001000026.1	chr10	62361022	62361963	-	2	mouse
Or1e20c	0	Olr1474		47575922	NM_001000943.1	chr10	62365109	62366044	-	2	mouse
Or1e31b	0	Olr1496		47575948	NM_001000716.1	chr10	62392744	62393673	-	2	mouse
Or1p1e	0	Olr1515		47576312	NM_001001098.1	chr10	62427517	62428485	+	2	mouse
Or4d2b	0	Olr1521		47576320	NM_001000039.1	chr10	75186575	75187507	-	2	mouse
Or4d2	0	Olr1522		47576322	NM_001000040.1	chr10	75190676	75191608	-	1	mouse
Or1e22b	0	Olr1475		47575924	NM_001000027.1	chr10_KL568017v1_random	14183	15157	-	2	mouse
Or5b129-ps	1	Olr1526-ps		46485401	NG_003461.1	chr11	17901253	17902360	+	4	rat
Or8k44-ps	1	Olr1527-ps		46485633	NG_003885.1	chr11	19566171	19567078	+	4	mouse
Or6c6i	0	Olr901		47576372	NM_001000057.1	chr11	23057515	23058462	-	2	mouse
Or6c6f	0	Olr922		47576324	NM_001000705.1	chr11	23062473	23063420	-	2	mouse
Or5ac25	0	Olr1528		47576332	NM_001001099.1	chr11	43143882	43144799	+	1	mouse
Or5ac24	0	Olr1529		47576334	NM_001001100.1	chr11	43153138	43154055	+	1	mouse
Or5ac23	0	Olr1530		54635063	NM_001001101.1	chr11	43161181	43162098	+	1	mouse
Or5ac23b-ps	1	Olr1531		47576338	NM_001001102.1	chr11	43181672	43182593	+	2	mouse
Or5ac22	0	Olr1532		47576340	NM_001001103.1	chr11	43194348	43195262	+	1	mouse
Or5h24	0	LOC103693566		672071025	XM_008768681.1	chr11	43265105	43266004	+	1	mouse
Or5ac19	0	Olr1538		47576348	NM_001000530.1	chr11	43281458	43282378	+	1	mouse
Or5ac16	0	Olr1539	Olr1537	47576350	NM_001000729.1	chr11	43309759	43310676	+	1	mouse
Or5h27b	0	Olr1540		47777727	NM_001001383.1	chr11	43329700	43330626	+	2	mouse
Or5h26b	0	Olr1541		47576354	NM_001000728.1	chr11	43340505	43341431	+	2	mouse
Or5k3	0	Olr1542		47576356	NM_001000531.1	chr11	43357352	43358275	-	1	mouse
Or5ac15	0	Olr1543		47576358	NM_001001104.1	chr11	43394618	43395535	+	1	mouse
Or5h25c-ps	1	Olr1544-ps		46485634	NG_003887.1	chr11	43415099	43415719	+	2	mouse
Or5h25b	0	Olr1545		47576360	NM_001001105.1	chr11	43431431	43432354	+	2	mouse
Or5h25	0	Olr1546		47576362	NM_001001106.1	chr11	43454665	43455585	+	1	mouse
Or5h25d	0	Olr1547		47576364	NM_001001107.1	chr11	43465370	43466290	+	2	mouse
Or5h24c	0	Olr1548		47576366	NM_001001108.1	chr11	43476319	43477239	+	2	mouse
Or5h24b	0	Olr1549		47576368	NM_001000052.1	chr11	43486904	43487827	+	2	mouse
Or5h19-ps	1	Olr1550-ps		46485230	NG_003560.1	chr11	43503291	43504421	+	1	mouse
Or5h18	0	Olr1551		47576374	NM_001000727.1	chr11	43521000	43521980	+	1	mouse
Or5bv1-ps	1	Olr1552-ps		46485635	NG_003888.1	chr11	43526172	43527215	+	5	mouse
Or5h17	0	Olr1553		47576376	NM_001000051.1	chr11	43560957	43561883	-	1	mouse
Or5at2-ps	1	Olr1554-ps		46485638	NG_003889.1	chr11	43587004	43588034	+	4	rat
Or5h17b	0	Olr1555		47576378	NM_001000726.1	chr11	43593733	43594659	-	2	mouse
Or5at1-ps	1	Olr1556-ps		46485225	NG_003559.1	chr11	43609944	43611065	+	5	mouse
Or5h17c	0	Olr1557		47576380	NM_001000050.1	chr11	43616707	43617633	-	2	mouse
Or5k17	0	Olr1558		47576382	NM_001000725.1	chr11	43687107	43688054	+	1	mouse
Or5k16	0	Olr1559		47576384	NM_001000049.1	chr11	43699014	43699970	+	1	mouse
Or5k15	0	Olr1560		47576388	NM_001001009.1	chr11	43710699	43711655	+	1	mouse
Or5k15b	0	Olr1560		47576388	NM_001001009.1	chr11	43733238	43734194	+	2	mouse
Or5k14	0	Olr1562	Olr1563	47576392	NM_001000047.1	chr11	43834587	43835513	+	1	mouse
Or5k8	0	Olr1561	Olr1564	47576390	NM_001000048.1	chr11	43866526	43867452	+	1	mouse
Or5k1-ps	1	LOC682042		672025949	XM_008768651.1	chr11	43931963	43932916	+	1	mouse
Or5ac21	0	Olr1533		47576344	NM_001000496.1	chr11	45615512	45616429	-	1	mouse
Or5ac20-ps	1	Olr1534-ps		46485227	NG_003561.1	chr11	45647574	45648317	+	1	mouse
Or5h26	0	Olr1535		47576346	NM_001000945.1	chr11	45666328	45667254	-	1	mouse
Or5h27	0	Olr1536		47777731	NM_001001353.1	chr11	45687634	45688560	-	1	mouse
Or2t45b	0	Olr1453	Olr1451	47575998	NM_001000772.1	chr11	55474820	55475743	+	2	mouse
Or2t45	0	Olr1455		47575992	NM_001000771.1	chr11	55497234	55498160	+	1	mouse
Or2l13c	0	Olr1567		47576406	NM_001000043.1	chr11	85014910	85015845	+	2	mouse
Or2l5	0	Olr1568		47576408	NM_001000532.1	chr11	85030872	85031807	+	1	mouse
Or2aj4b	0	Olr1565		47576400	NM_001000908.1	chr11	85158491	85159432	+	2	mouse
Or2aj4-ps	1	Olr1566		47576402	NM_001000044.1	chr11	85189277	85190223	+	1	mouse
Or2l13d	0	Olr1567		47576406	NM_001000043.1	chr11	85265890	85266825	+	2	mouse
Or2l5b	0	Olr1568		47576408	NM_001000532.1	chr11	85288783	85289718	+	2	mouse
Or2l13	0	Olr1569		47576410	NM_001000042.1	chr11	85313093	85314028	-	1	mouse
Or2m12	0	Olr1570		47576412	NM_001000041.1	chr11	85398973	85399917	+	1	mouse
Or7a43-ps	1	Olr1573-ps		46485639	NG_003890.1	chr12	18504190	18505180	+	4	human
Or10al25-ps	1	Olr1820-ps	Olr1651-ps	46485724	NG_003998.1	chr12	34747838	34748206	-	4	rat
Or10al15-ps	1	Olr1791-ps		46485696	NG_003962.1	chr12	34799658	34800488	-	4	rat
Or10al39-ps	1	Olr1822-ps		46485728	NG_004000.1	chr12	36013573	36014028	-	4	rat
Or6c74b	0	Olr1064		47578026	NM_001001076.1	chr13	9464906	9465841	+	2	mouse
Or6c33b	0	Olr1065		47578028	NM_001000498.1	chr13	9479992	9480930	+	2	mouse
Or10al9-ps	1	Olr1830-ps	Olr1826-ps	261278336	NG_004105.4	chr13	19376528	19377271	+	4	rat
Or10as1-ps	1	Olr1575-ps		46485640	NG_003891.1	chr13	91410252	91411196	-	5	mouse
Or10j5	0	Olr1576		47576416	NM_001000499.1	chr13	91481461	91482387	+	1	mouse
Or10at1-ps	1	Olr1577-ps		46485641	NG_003892.1	chr13	91580245	91581050	-	5	human
Or10j27	0	Olr1579		47576418	NM_001000078.1	chr13	91637732	91638661	-	1	mouse
Or10j29-ps	1	Olr1580-ps		46485643	NG_003895.1	chr13	91651347	91652367	+	4	mouse
Or10j7	0	Olr1581		47576422	NM_001000533.1	chr13	91692630	91693559	-	1	mouse
Or10j3	0	Olr1582		47576424	NM_001000079.1	chr13	91711995	91712933	+	1	mouse
Or10j3b	0	Olr1583		47576426	NM_001000080.1	chr13	91725324	91726262	+	2	mouse
Or10j2	0	LOC681470		564316172	XM_003751280.2	chr13	91768256	91769185	+	1	mouse
Or10aa1	0	Olr1584		47576430	NM_001000081.1	chr13	92103120	92104064	+	1	mouse
Or10aa1b-ps	1	Olr1586-ps		46485452	NG_003435.1	chr13	92124432	92124863	+	2	mouse
Or10aa3	0	Olr1587		47576434	NM_001000913.1	chr13	92136209	92137225	+	1	mouse
Or6n2	0	Olr1588		47576436	NM_001000082.1	chr13	92146586	92147536	+	1	mouse
Or6n1	0	Olr1589		47576438	NM_001000083.1	chr13	92167643	92168578	+	1	mouse
Or6k14	0	Olr1590		47576444	NM_001000995.1	chr13	92176921	92177865	+	1	mouse
Or6k14b	0	Olr1591		47576446	NM_001000912.1	chr13	92196873	92197820	+	2	mouse
Or6k6	0	Olr1592		47576448	NM_001000084.1	chr13	92209132	92210085	-	1	mouse
Or6k4	0	Olr1593		47576452	NM_001000085.1	chr13	92224944	92225915	+	1	mouse
Or6k3-ps	1	Olr1594-ps		46485644	NG_003896.1	chr13	92232864	92233613	+	1	mouse
Or6k8	0	Olr1595		47576454	NM_001000500.1	chr13	92241306	92242250	+	1	mouse
Or6k2	0	Olr1596		47576456	NM_001000501.1	chr13	92249759	92250721	+	1	mouse
Or10z1	0	Olr1597		47576458	NM_001000911.1	chr13	92342258	92343196	-	1	mouse
Or10x1b	0	Olr1598		47576460	NM_001000910.1	chr13	92358280	92359209	+	2	mouse
Or10l2-ps	1	Olr1599-ps		46485270	NG_003601.1	chr13	92366610	92367788	+	4	mouse
Or10x1	0	Olr1600		47576466	NM_001000086.1	chr13	92376912	92377841	+	1	mouse
Or6p1	0	Olr1601		47576468	NM_001000087.1	chr13	92412612	92413562	+	1	mouse
Or6y1	0	Olr1602		47576472	NM_001000909.1	chr13	92504374	92505348	+	1	mouse
Or6c66g	0	Olr1604-ps		46485645	NG_003897.1	chr14	38838160	38839122	-	2	mouse
Or10ay3-ps	1	Olr1781-ps		46485687	NG_003949.1	chr14	94674697	94675528	-	4	rat
Or10bg1-ps	1	Olr1785-ps		46485691	NG_003956.1	chr14	94682162	94682536	-	5	rat
Or10al26-ps	1	Olr1820-ps	Olr1651-ps	46485724	NG_003998.1	chr14	95095038	95095406	-	4	mouse
Or10al38-ps	1	Olr1855-ps		46485380	NG_003464.1	chr14	95709826	95709966	-	4	rat
Or8i12-ps	1	Olr1843-ps		685844876	NG_004025.2	chr14	95715397	95715741	-	4	rat
Or10al16-ps	1	Olr1859-ps		46485757	NG_004041.1	chr14	96930921	96931759	-	4	rat
Or10bh1-ps	1	Olr1817-ps		46485717	NG_003995.1	chr14	97238992	97239222	-	5	mouse
Or10av1-ps	1	Olr1806-ps	Olr1852-ps	46485709	NG_003978.1	chr14	102112968	102113805	-	5	mouse
Or2t35	0	Olr1605		47576474	NM_001000088.1	chr15	12128255	12129220	-	1	mouse
Or2t1	0	Olr1606		47576476	NM_001000502.1	chr15	12261125	12262075	-	1	mouse
Or2t6	0	Olr1607		47576478	NM_001000534.1	chr15	12363377	12364321	+	1	mouse
Or10bg2-ps	1	Olr1785-ps		46485691	NG_003956.1	chr15	21047589	21047963	-	4	rat
Or10ay5-ps	1	Olr1850-ps	Olr1793-ps	46485751	NG_004033.1	chr15	21209225	21209530	-	4	rat
Or10al24-ps	1	Olr1650-ps		46485648	NG_003900.1	chr15	21300337	21300681	-	4	rat
Or8i13-ps	1	Olr1843-ps		685844876	NG_004025.2	chr15	22428979	22429323	-	4	mouse
Or10bf2-ps	1	Olr1778-ps	Olr1808-ps	46485684	NG_003946.1	chr15	23032453	23032698	-	4	rat
Or10bh2-ps	1	Olr1817-ps		46485717	NG_003995.1	chr15	23187776	23188006	-	4	rat
Or4n5	0	Olr1624		47576514	NM_001000089.1	chr15	26780042	26780965	-	1	mouse
Or4l1	0	Olr1625		47576516	NM_001000971.1	chr15	26803713	26804639	-	1	mouse
Or4k15c	0	Olr1626		47576518	NM_001000090.1	chr15	26855273	26856241	-	2	mouse
Or4k15	0	Olr1627		47576522	NM_001000091.1	chr15	26887767	26888738	+	1	mouse
Or4k1-ps	1	Olr1629		47576524	NM_001001015.1	chr15	26923731	26924665	-	1	mouse
Or4k5	0	Olr1630		47576530	NM_001000092.1	chr15	26938943	26939911	-	1	mouse
Or4k2	0	Olr1608		47576480	NM_001000093.1	chr15	27000876	27001829	-	1	mouse
Or4k6	0	Olr1609		47576482	NM_001000973.1	chr15	27031521	27032498	-	1	mouse
Or4n4	0	Olr1611		672077900	XM_003751458.3	chr15	27076237	27077160	-	1	mouse
Or4m1	0	Olr1612		47576488	NM_001000096.1	chr15	27139719	27140657	-	1	mouse
Or4q3-ps	1	Olr1878		672077975	XM_008770653.1	chr15	27163525	27164621	-	1	mouse
Or11j4	0	Olr1614		47576490	NM_001000841.1	chr15	27207645	27208580	+	1	mouse
Or11g1	0	Olr1615		47576492	NM_001001003.1	chr15	27243268	27244200	+	1	mouse
Or11g24	0	Olr1616		47576494	NM_001000840.1	chr15	27266444	27267379	+	1	mouse
Or11g26b	0	Olr1617		47576498	NM_001000839.1	chr15	27279819	27280751	+	2	mouse
Or11g26	0	LOC103693383		672077901	XM_008770625.1	chr15	27330558	27331490	+	1	mouse
Or11g27	0	Olr1619		47576502	NM_001000521.1	chr15	27346731	27347663	+	1	mouse
Or11g2	0	Olr1620		47576508	NM_001000097.1	chr15	27400717	27401688	+	1	mouse
Or11h6	0	Olr1621		672028463	XM_223986.7	chr15	27422068	27422937	+	1	mouse
Or11h23b	0	Olr1622		47576510	NM_001000838.1	chr15	27438853	27439788	+	2	mouse
Or11h23-ps	1	LOC103690352		672077903	XM_008768107.1	chr15	27456876	27457814	+	1	mouse
Or11h4c	0	Olr1631		47576534	NM_001000837.1	chr15	27484668	27485639	-	2	mouse
Or11h4d	0	Olr1632		47576536	NM_001000836.1	chr15	27499027	27499998	-	2	mouse
Or11h4	0	Olr1635		47576542	NM_001000970.1	chr15	27548765	27549748	-	1	mouse
Or6s1	0	Olr1637		47576544	NM_001000503.1	chr15	27996818	27997810	-	1	mouse
Or5au1	0	Olr1638		47576546	NM_001000834.1	chr15	28445853	28446785	-	1	mouse
Or10g3c	0	Olr1639		47576548	NM_001000833.1	chr15	28785156	28786094	-	2	mouse
Or10g3	0	Olr1640		47576552	NM_001000099.1	chr15	28805814	28806755	-	1	mouse
Or10g1b	0	Olr1641		47576554	NM_001000100.1	chr15	28834843	28835796	-	2	mouse
Or10g1	0	Olr1642		47576556	NM_001000832.1	chr15	28852629	28853582	-	1	mouse
Or4e2	0	Olr1643		47576558	NM_001000535.1	chr15	28894627	28895550	+	1	mouse
Or4e1	0	Olr1644		47576560	NM_001000101.1	chr15	28909345	28910274	-	1	mouse
Or4e5	0	Olr1645		47576564	NM_001000102.1	chr15	28934268	28935269	-	1	mouse
Or6e1	0	Olr1646		47576566	NM_001000103.1	chr15	32924732	32925673	-	1	mouse
Or8g35b	0	Olr1297		47576272	NM_001000461.1	chr15	35504845	35505786	+	2	mouse
Or8ak1-ps	1	Olr1296-ps		46485606	NG_003857.1	chr15	35517185	35518255	+	5	mouse
Or8g28	0	Olr1295		47576276	NM_001000598.1	chr15	35533953	35534894	+	1	mouse
Or8g30	0	Olr1294		47576274	NM_001000597.1	chr15	35548980	35549912	+	1	mouse
Or8g26	0	Olr1293		47576280	NM_001000460.1	chr15	35571052	35572044	+	1	mouse
Or8g18c	0	Olr1292		47576278	NM_001000960.1	chr15	35586351	35587259	+	2	mouse
Or8g26c	0	Olr1291		47576282	NM_001000797.1	chr15	35629687	35630643	+	2	mouse
Or8g18-ps	1	Olr1290-ps		46485409	NG_003458.1	chr15	35646445	35647386	+	1	mouse
Or8g18e	0	Olr1288		47576286	NM_001000798.1	chr15	35685009	35685950	+	2	mouse
Or8g34b	0	Olr1286		47576290	NM_001000799.1	chr15	35761379	35762344	+	2	mouse
Or8g34	0	Olr1285		47576288	NM_001000459.1	chr15	35789428	35790369	+	1	mouse
Or8g20e	0	Olr1283		47576292	NM_001000518.1	chr15	35813468	35814517	+	2	mouse
Or8g28b	0	Olr1281-ps		50811828	NG_004664.1	chr15	35843533	35844471	+	2	mouse
Or8g20b	0	Olr1280		47576294	NM_001000517.1	chr15	35889080	35890036	+	2	mouse
Or8g24	0	Olr1279		47576296	NM_001000961.1	chr15	35909279	35910223	+	1	mouse
Or8g23	0	LOC100909862		564336084	XM_006232222.1	chr15	35942770	35943702	+	1	mouse
Or8g17-ps	1	Olr1276-ps		46485601	NG_003851.1	chr15	35952860	35953447	+	1	mouse
Or8g22-ps	1	Olr1277-ps		46485602	NG_003852.1	chr15	35955653	35956242	+	1	mouse
Or8g39-ps	1	Olr1287-ps		46485245	NG_003580.1	chr15	36147225	36148366	-	4	rat
Or8g18f	0	Olr1288		47576286	NM_001000798.1	chr15	36157254	36158195	-	2	mouse
Or8g18b-ps	1	Olr1290-ps		46485409	NG_003458.1	chr15	36195816	36196757	-	2	mouse
Or8g26d	0	Olr1291		47576282	NM_001000797.1	chr15	36212710	36213666	-	2	mouse
Or8g18d	0	Olr1292		47576278	NM_001000960.1	chr15	36286788	36287696	-	2	mouse
Or8g26b	0	Olr1293		47576280	NM_001000460.1	chr15	36302004	36302996	-	2	mouse
Or10ax2-ps	1	Olr1865-ps		46485764	NG_004048.1	chr15	107179110	107179928	-	4	rat
Or14p1	0	Olr1653		47576574	NM_001000104.1	chr17	2690005	2691006	+	1	mouse
Or9s18	0	Olr1652		47576572	NM_001001122.1	chr17	2704200	2705123	-	1	mouse
Or2b2	0	Olr1654		11177905	NM_021860.1	chr17	44852492	44853430	-	1	mouse
Or2b2c-ps	1	Olr1655-ps		46485181	NG_003470.1	chr17	44889372	44890482	+	2	mouse
Or2w6b	0	Olr1656-ps	LOC102557552	672082141	NG_003603.1	chr17	44909922	44910857	+	2	mouse
Or2w6	0	Olr1657		47576578	NM_001000536.1	chr17	44947497	44948432	-	1	mouse
Or2w2	0	Olr1658		47576580	NM_001000105.1	chr17	45003123	45004040	+	1	mouse
Or1f12-ps	1	Olr1659-ps		46485267	NG_003602.1	chr17	45070016	45071153	+	1	mouse
Or2ad1	0	Olr1660		47576586	NM_001000106.1	chr17	45670284	45671219	+	1	mouse
Or2w1	0	Olr1662		688954888	NM_001000107.2	chr17	45687105	45688058	-	1	mouse
Or2w1c	0	LOC100912958		672030141	XM_008771778.1	chr17	45726196	45727146	-	2	mouse
Or2p2	0	Olr1664		47576592	NM_001001007.1	chr17	45801528	45802475	+	1	mouse
Or5bf1-ps	1	Olr1665-ps		46485445	NG_003437.1	chr17	55936119	55936718	+	5	mouse
Or10al17-ps	1	Olr1860-ps		46485759	NG_004042.1	chr18	88022071	88022911	+	4	rat
Or10al18-ps	1	Olr1860-ps		46485759	NG_004042.1	chr18	88029600	88030439	+	4	mouse
Or10k2	0	Olr1667		47576598	NM_001000537.1	chr19	24670699	24671640	+	1	mouse
Or7c19	0	Olr1666		47576596	NM_001000108.1	chr19	27534857	27535792	-	1	mouse
Or2ag16b	0	Olr206		47576840	NM_001000193.1	chr2	4800365	4801309	+	2	mouse
Or2ag19b	0	Olr205		47576838	NM_001001018.1	chr2	4820016	4820963	+	2	mouse
Or2ag16	0	Olr204		47576834	NM_001000192.1	chr2	4858907	4859851	+	1	mouse
Or10al23-ps	1	Olr1803-ps	Olr1813-ps	46485706	NG_003974.1	chr2	20984806	20985198	+	4	rat
Or10bc2-ps	1	Olr1807-ps	Olr1802-ps	46485710	NG_003979.1	chr2	21088947	21089192	+	4	rat
Or8d23	0	LOC100909885		564335145	XM_003749179.2	chr2	35178507	35179433	+	1	mouse
Or8d1b-ps	1	Olr1272-ps		46485250	NG_003581.1	chr2	35185953	35186744	+	2	mouse
Or10d1c	0	Olr1273		47576304	NM_001000458.1	chr2	35191583	35192515	-	2	mouse
Or8g21	0	Olr1274		47576300	NM_001000801.1	chr2	35209672	35210601	-	1	mouse
Or8g17c	0	LOC100910041		672041382	XM_006226990.1	chr2	35228421	35229353	-	2	mouse
Or8b55	0	Olr1264		47577728	NM_001000456.1	chr2	35285910	35286842	+	1	mouse
Or8b56	0	Olr1265		47577730	NM_001000457.1	chr2	35298335	35299285	+	1	mouse
Or8b56e	0	Olr1266a		47577726		chr2	35310104	35311120	+	2	mouse
Or8d2-ps	1	Olr1267-ps		46485165	NG_003486.1	chr2	35324245	35325171	+	1	mouse
Or10ar1-ps	1	Olr1270-ps		46485600	NG_003850.1	chr2	35359751	35360629	+	5	mouse
Or10d1j	0	Olr1273		47576304	NM_001000458.1	chr2	35397948	35398880	-	2	mouse
Or8g21f	0	Olr1274		47576300	NM_001000801.1	chr2	35416038	35416967	-	2	mouse
Or8g17b	0	Olr1275		47576302	NM_001000800.1	chr2	35434787	35435719	-	2	mouse
Or8g23c	0	LOC100910467		392345330	XM_003749189.1	chr2	35497826	35498758	-	2	mouse
Or8g24c	0	Olr1279		47576296	NM_001000961.1	chr2	35531341	35532285	-	2	mouse
Or8g20d	0	Olr1280		47576294	NM_001000517.1	chr2	35549248	35550204	-	2	mouse
Or8b54c	0	Olr1262		47577732	NM_001000803.1	chr2	46140482	46141420	+	2	mouse
Or8b55c	0	Olr1264		47577728	NM_001000456.1	chr2	46186105	46187037	+	2	mouse
Or8b56f	0	Olr1265		47577730	NM_001000457.1	chr2	46203776	46204726	+	2	mouse
Or8b56b	0	Olr1265		47577730	NM_001000457.1	chr2	46210713	46211663	+	2	mouse
Or8b56c	0	Olr1265		47577730	NM_001000457.1	chr2	46223006	46223956	+	2	mouse
Or10ag62-ps	1	Olr389-ps		46485248	NG_003579.1	chr2	92874426	92875668	-	4	rat
Or8g20c	0	Olr1280		47576294	NM_001000517.1	chr2	115074344	115075300	+	2	mouse
Or8g24b	0	Olr1279		47576296	NM_001000961.1	chr2	115092263	115093207	+	2	mouse
Or8g23b	0	LOC103693054		672061503	XM_008766107.1	chr2	115125790	115126722	+	2	mouse
Or10d1d	0	Olr1273		47576304	NM_001000458.1	chr2	115152736	115153668	+	2	mouse
Or8d1g-ps	1	Olr1272-ps		46485250	NG_003581.1	chr2	115158507	115159430	-	2	mouse
Or8g17d	0	LOC100910010		672042176	XM_003749260.3	chr2	115188518	115189450	+	2	mouse
Or8g21b	0	Olr1274		47576300	NM_001000801.1	chr2	115207270	115208199	+	2	mouse
Or10d1e	0	Olr1273		47576304	NM_001000458.1	chr2	115225356	115226288	+	2	mouse
Or8d1-ps	1	Olr1272-ps		46485250	NG_003581.1	chr2	115231127	115232050	-	1	mouse
Or8d23f	0	LOC100909885		564335145	XM_003749179.2	chr2	115238438	115239364	-	2	mouse
Or8g21c	0	Olr1274		47576300	NM_001000801.1	chr2	115272156	115273085	+	2	mouse
Or10d1f	0	Olr1273		47576304	NM_001000458.1	chr2	115290243	115291175	+	2	mouse
Or8d1c-ps	1	Olr1272-ps		46485250	NG_003581.1	chr2	115296014	115296937	-	2	mouse
Or8d23c	0	LOC100910162		564336088	XM_003749263.2	chr2	115303325	115304251	-	2	mouse
Or10aw1-ps	1	Olr1837-ps		46485739	NG_004017.1	chr2	158898504	158899343	-	5	mouse
Or10al36-ps	1	Olr1801-ps		46485704	NG_003972.1	chr2	160041610	160041879	-	4	rat
Or10ay4-ps	1	Olr1811-ps		46485714	NG_003985.1	chr2	160761822	160762652	-	4	rat
Or8al1-ps	1	Olr1784-ps	Olr1783-ps	46485690	NG_003954.1	chr2	161035721	161036226	+	5	rat
Or10ba2-ps	1	Olr1805-ps		46485708	NG_003977.1	chr2	161908841	161909678	-	4	rat
Or10ba3-ps	1	Olr1824-ps		46485730	NG_004002.1	chr2	161914544	161915381	-	4	rat
Or10al19-ps	1	Olr1836-ps		46485738	NG_004016.1	chr2	162211260	162212127	-	4	mouse
Or10al35-ps	1	Olr1780-ps	Olr1775-ps	46485686	NG_003948.1	chr2	162694080	162694448	-	4	rat
Or10au1-ps	1	Olr1776-ps	Olr1781-ps	46485682	NG_003944.1	chr2	162964392	162965229	-	5	mouse
Or10al20-ps	1	Olr1791-ps		46485696	NG_003962.1	chr2	163904725	163905555	-	4	mouse
Or10al21-ps	1	Olr1846-ps		46485747	NG_004028.1	chr2	196735096	196735926	-	4	rat
Or10ax1-ps	1	Olr1864-ps		46485763	NG_004047.1	chr2	196798569	196799387	-	5	mouse
Or13l2	0	Olr390		47577250	NM_001000558.1	chr2	199528905	199529864	-	1	mouse
Or11i1	0	Olr392		47577254	NM_001000914.1	chr2	209581680	209582627	-	1	mouse
Or2n1m	0	Olr1679		47576620	NM_001000892.1	chr20	34407	35342	-	2	mouse
Or2n1e	0	Olr1668		47576600	NM_001000267.1	chr20	321988	322926	-	2	mouse
Or2j5-ps	1	Olr1669-ps		46485650	NG_003902.1	chr20	367259	367699	+	4	rat
Or2n1h	0	Olr1670		47576604	NM_001000895.1	chr20	386421	387356	+	2	mouse
Or2j3	0	Olr1671		47576606	NM_001000266.1	chr20	399034	399969	-	1	mouse
Or2n1f-ps	1	Olr1672-ps		46485263	NG_003598.1	chr20	407914	409053	-	2	mouse
Or2n1g	0	Olr1673		47576610	NM_001000268.1	chr20	421529	422464	-	2	mouse
Or2h16-ps	1	Olr1674-ps		46485651	NG_003903.1	chr20	427670	428686	+	4	mouse
Or2n1n	0	Olr1678		47576618	NM_001000893.1	chr20	472636	473571	-	2	mouse
Or2n1l	0	Olr1679		47576620	NM_001000892.1	chr20	486337	487272	-	2	mouse
Or2n1k	0	Olr1680		47576626	NM_001000891.1	chr20	498883	499923	-	2	mouse
Or2n1j	0	Olr1681		47576630	NM_001001006.1	chr20	514025	514960	-	2	mouse
Or2n1i	0	Olr1682		47576632	NM_001000890.1	chr20	528089	529135	-	2	mouse
Or2n1	0	Olr1683		47576636	NM_001000269.1	chr20	556047	556982	-	1	mouse
Or2h15	0	Olr1684		47576638	NM_001000270.1	chr20	572454	573392	+	1	mouse
Or2y3-ps	1	Olr1685-ps		46485177	NG_003474.1	chr20	628751	629470	+	1	mouse
Or2g7	0	Olr1686		47777729	NM_001001373.1	chr20	637863	638813	-	1	mouse
Or10al7	0	Olr1687		47576642	NM_001000508.1	chr20	649555	650544	+	1	mouse
Or14j5e	0	Olr1688		47576644	NM_001000275.1	chr20	734642	735643	+	2	mouse
Or14j5c	0	Olr1689		47576646	NM_001000889.1	chr20	752888	753856	-	2	mouse
Or14j5	0	Olr1690		47576652	NM_001000274.1	chr20	775504	776472	-	1	mouse
Or14j5b	0	Olr1691		47576656	NM_001000273.1	chr20	794318	795286	-	2	mouse
Or14j6	0	Olr1692		47576658	NM_001000888.1	chr20	820367	821332	-	1	mouse
Or14j1	0	Olr1693		47576662	NM_001000557.1	chr20	830488	831447	-	1	mouse
Or2b4	0	Olr1694		47576664	NM_001001110.1	chr20	847288	848229	-	1	mouse
Or2g1	0	Olr1695		47576668	NM_001000272.1	chr20	859147	860109	-	1	mouse
Or10al6-ps	1	Olr1696		54635059	NM_206850.1	chr20	878463	879422	-	1	mouse
Or2y3b-ps	1	Olr1685-ps		46485177	NG_003474.1	chr20	896914	897633	+	2	mouse
Or2g7b	0	Olr1686		47777729	NM_001001373.1	chr20	906026	906976	-	2	mouse
Or14j5f	0	Olr1688		47576644	NM_001000275.1	chr20	915079	916080	+	2	mouse
Or14j5d	0	Olr1689		47576646	NM_001000889.1	chr20	933692	934660	-	2	mouse
Or10al27-ps	1	LOC103689944		672085511	XM_006255858.2	chr20	978787	979587	-	4	mouse
Or10al5-ps	1	LOC100910739		564396486	XM_003751909.2	chr20	987843	988604	-	1	mouse
Or14j3b	0	Olr1704		47576682	NM_001000271.1	chr20	1012042	1012989	+	2	mouse
Or14j10b	0	Olr1705		47576684	NM_001000887.1	chr20	1021552	1022529	+	2	mouse
Or14j10-ps	1	Olr1706-ps		46485261	NG_003596.1	chr20	1033496	1034633	+	1	mouse
Or10al4c	0	Olr1697		47576670	NM_001001111.1	chr20	1052333	1053295	-	2	mouse
Or10al4	0	Olr1698-ps	SCR D-2	46485652	NG_003904.1	chr20	1061729	1062691	-	1	mouse
Or10al4b	0	Olr1699		47576674	NM_001001112.1	chr20	1079477	1080439	-	2	mouse
Or10al3	0	Olr1700	SCR D-7	47576676	NM_001001113.1	chr20	1089166	1090128	-	1	mouse
Or10al5b	0	Olr1701		47576678	NM_001001114.1	chr20	1098383	1099372	-	2	mouse
Or2g25	0	Olr1702		47777725	NM_001001374.1	chr20	1110773	1111723	+	1	mouse
Or2ay1-ps	1	Olr1703-ps		46485653	NG_003905.1	chr20	1117096	1117652	-	5	rat
Or14j3c	0	Olr1704		47576682	NM_001000271.1	chr20	1124157	1125104	+	2	mouse
Or14j10c	0	Olr1705		47576684	NM_001000887.1	chr20	1133667	1134644	+	2	mouse
Or14j3	0	Olr1707		47576688	NM_001001115.1	chr20	1164821	1165756	+	1	mouse
Or14j3d	0	Olr1708		47576690	NM_001000276.1	chr20	1172891	1173802	+	2	mouse
Or14j3e	0	Olr1709		47576694	NM_001000509.1	chr20	1185036	1186046	+	2	mouse
Or14j15	0	Olr1710		47576698	NM_001000886.1	chr20	1197671	1198681	+	1	mouse
Or14j11-ps	1	Olr1711-ps		46485654	NG_003906.1	chr20	1216310	1217434	+	4	rat
Or14j10e-ps	1	Olr1712-ps		46485433	NG_003445.1	chr20	1224540	1225475	-	2	mouse
Or11a8-ps	1	Olr1715-ps		46485656	NG_003908.1	chr20	1287020	1287802	-	4	mouse
Or1o11	0	Olr1714		47523961	NM_214456.1	chr20	1299570	1300496	+	1	mouse
Or11a7-ps	1	Olr1713-ps		46485655	NG_003907.1	chr20	1302626	1303443	-	4	rat
Or12d17	0	Olr1868		47523369	NM_213731.1	chr20	1322453	1323415	+	1	mouse
Or1o2f-ps	1	Olr1716-ps		46485265	NG_003600.1	chr20	1505142	1505696	-	2	mouse
Or1o1	0	Olr1718		47523969	NM_214460.1	chr20	1515464	1516393	-	1	mouse
Or11a9-ps	1	Olr1719-ps		46485658	NG_003910.1	chr20	1527537	1528291	+	4	mouse
Or11a11-ps	1	Olr1721-ps		46485659	NG_003911.1	chr20	1545165	1545476	+	4	rat
Or1o2c	0	Olr1722		47576708	NM_001001117.1	chr20	1546897	1547823	-	2	mouse
Or1o11b-ps	1	Olr1726		47576712	NM_001000896.1	chr20	1577657	1578590	-	2	mouse
Or11a4b-ps	1	Olr1723-ps		46485174	NG_003475.1	chr20	1598986	1599796	+	2	mouse
Or1o11c-ps	1	Olr1724		47576710	NM_001000277.1	chr20	1601134	1602056	-	2	mouse
Or12d14b-ps	1	Olr1729		564396541	XM_006255881.1	chr20	1612301	1613230	-	2	mouse
Or12d14	0	Olr1876		293344818	XM_001058586.2	chr20	1622073	1622918	-	1	mouse
Or5v1b	0	Olr1730		47576716	NM_001000279.1	chr20	1647469	1648422	+	2	mouse
Or11a10-ps	1	Olr1732-ps		46485662	NG_003914.1	chr20	1692325	1693150	+	4	rat
Or1o2b	0	Olr1733		47576718	NM_001000510.1	chr20	1694457	1695383	-	2	mouse
Or12d13	0	Olr1734		47576720	NM_001001119.1	chr20	1736391	1737329	+	1	mouse
Or12d2	0	Olr1735		47777347	NM_001001397.1	chr20	1749716	1750639	+	1	mouse
Or12d2b	0	Olr1736		47834343	NM_001001421.1	chr20	1764858	1765784	+	2	mouse
Or12d2c	0	Olr1737		47834338	NM_001001422.1	chr20	1781320	1782243	+	2	mouse
Or12d14c	0	Olr1738		54635061	NM_001006599.1	chr20	1787346	1788233	+	2	mouse
Or1o2e	0	Olr1739		47834340	NM_001001423.1	chr20	1809154	1810080	+	2	mouse
Or1o2d	0	Olr1740-ps		46485663	NG_003915.1	chr20	1825885	1826805	+	2	mouse
Or11b1-ps	1	Olr1741-ps		46485664	NG_003917.1	chr20	1829378	1830288	-	1	mouse
Or1o2	0	Olr1742		47834336	NM_001001424.1	chr20	1838064	1838990	+	1	mouse
Or11a4	0	Olr1743		47834332	NM_001001425.1	chr20	1845213	1846151	-	1	mouse
Or10c1	0	Olr1744		47834334	NM_001001426.1	chr20	1861288	1862223	+	1	mouse
Or2h2c	0	Olr1746		47834328	NM_001001427.1	chr20	1889382	1890587	+	2	mouse
Or2h1c-ps	1	Olr1747-ps		46485268	NG_003599.1	chr20	1904641	1905576	+	2	mouse
Or2h1b-ps	1	Olr1748		47834330	NM_001001428.1	chr20	1930890	1931830	+	2	mouse
Or2h1	0	Olr1749		47834325	NM_001001429.1	chr20	1936438	1937373	+	1	mouse
Or2h2	0	Olr1750		47058969	NM_212493.1	chr20	1944872	1945801	+	1	mouse
Or1u2-ps	1	Olr393-ps		46485373	NG_003711.1	chr3	15617755	15618818	+	4	human
Or1j8-ps	1	Olr394-ps		46485307	NG_003643.1	chr3	15643829	15644963	+	1	mouse
Or1j13b	0	Olr395		47577260	NM_001000559.1	chr3	15688992	15689927	+	2	mouse
Or1j8b	0	Olr396		47577262	NM_001000831.1	chr3	15749691	15750626	+	2	mouse
Or1j16b	0	Olr397		47577266	NM_001000380.1	chr3	15788481	15789704	+	2	mouse
Or1j22	0	Olr398		47577268	NM_001000830.1	chr3	15823220	15824146	+	1	mouse
Or1j10	0	Olr399		47577272	NM_001000560.1	chr3	15856289	15857209	+	1	mouse
Or1j15b	0	Olr400		47577278	NM_001000379.1	chr3	15895191	15896117	+	2	mouse
Or1j13	0	Olr401		47577282	NM_001000829.1	chr3	15930518	15931453	+	1	mouse
Or1j14	0	Olr402		47577284	NM_001001014.1	chr3	16001207	16002142	+	1	mouse
Or1j15	0	Olr403		47577288	NM_001000381.1	chr3	16039249	16040169	+	1	mouse
Or1j16	0	Olr404		47577290	NM_001000382.1	chr3	16117228	16118163	+	1	mouse
Or1j24-ps	1	Olr405-ps		46485310	NG_003642.1	chr3	16163324	16164444	+	4	mouse
Or1j12b	0	Olr406		47577294	NM_001000383.1	chr3	16183322	16184254	+	2	mouse
Or1j12	0	Olr407		47577298	NM_001000828.1	chr3	16241573	16242508	+	1	mouse
Or1j13c	0	Olr408		47577300	NM_001000384.1	chr3	16287047	16287991	+	2	mouse
Or1j19	0	Olr409		47577302	NM_001000827.1	chr3	16311578	16312516	+	1	mouse
Or1j21	0	Olr410		47577308	NM_001000969.1	chr3	16318429	16319367	+	1	mouse
Or1j1	0	Olr411		47577310	NM_001000385.1	chr3	20852770	20853708	-	1	mouse
Or1v2-ps	1	Olr412-ps		46485469	NG_003712.1	chr3	20866965	20867928	+	4	mouse
Or1j4	0	Olr413		47577314	NM_001000826.1	chr3	20878701	20879636	+	1	mouse
Or1n1	0	Olr414		9910253	NM_020106.1	chr3	20882324	20883259	-	1	mouse
Or1j20	0	Olr415		47577318	NM_001000386.1	chr3	20893187	20894131	+	1	mouse
Or1n1b	0	Olr416		47577320	NM_001000387.1	chr3	20913671	20914603	-	2	mouse
Or1n2	0	Olr417		47577324	NM_001000388.1	chr3	20965751	20966701	+	1	mouse
Or1l8	0	Olr418		47577326	NM_001000825.1	chr3	20981649	20982578	-	1	mouse
Or1ak2	0	Olr419		47577330	NM_001000968.1	chr3	20993205	20994149	+	1	mouse
Or1q1	0	Olr420		47577336	NM_001000389.1	chr3	21016266	21017189	+	1	mouse
Or12k5	0	Olr421		47577340	NM_001000824.1	chr3	21026958	21027947	-	1	mouse
Or12k7b	0	Olr422		47577342	NM_001000390.1	chr3	21060120	21061070	-	2	mouse
Or12k7	0	Olr423		47577346	NM_001000391.1	chr3	21114856	21115839	+	1	mouse
Or12k8	0	Olr424		47577348	NM_001000392.1	chr3	21130503	21131492	-	1	mouse
Or1b1	0	Olr425		47577352	NM_001000393.1	chr3	21147947	21148915	-	1	mouse
Or1l4b	0	Olr427		47577354	NM_001000823.1	chr3	21208600	21209520	+	2	mouse
Or1l4	0	Olr428		47577358	NM_001000394.1	chr3	21276213	21277145	+	1	mouse
Or1af1	0	Olr429		47577360	NM_001000395.1	chr3	21292026	21292952	+	1	mouse
Or5c1	0	Olr434		47577364	NM_001000397.1	chr3	21363285	21364265	+	1	mouse
Or6c247-ps	1	Olr435-ps		46485468	NG_003715.1	chr3	31819602	31820249	-	4	rat
Or5ak4	0	Olr436		47577366	NM_001000688.1	chr3	72739593	72740519	-	1	mouse
Or5ai2-ps	1	Olr437-ps		46485473	NG_003716.1	chr3	72751576	72752436	-	4	mouse
Or5ak26-ps	1	Olr438-ps		46485277	NG_003612.1	chr3	72760550	72761664	-	4	mouse
Or5ak22	0	Olr439		47577370	NM_001000281.1	chr3	72768986	72769912	-	1	mouse
Or5ak24	0	Olr441		47577380	NM_001000283.1	chr3	72807484	72808425	-	1	mouse
Or5ak25	0	Olr442		47577382	NM_001000284.1	chr3	72817899	72818843	-	1	mouse
Or5g27	0	Olr443		47577386	NM_001000285.1	chr3	72974274	72975215	+	1	mouse
Or5g27b	0	Olr444		47577388	NM_001001123.1	chr3	72990358	72991299	+	2	mouse
Or5g28	0	Olr445		47577392	NM_001001049.1	chr3	72997805	72998746	+	1	mouse
Or5g29	0	Olr446		47577394	NM_001001050.1	chr3	73003106	73004047	+	1	mouse
Or5g24	0	Olr447		47577396	NM_001000286.1	chr3	73010786	73011727	+	1	mouse
Or5g25	0	Olr448		47577398	NM_001000287.1	chr3	73039096	73040049	-	1	mouse
Or9f1-ps	1	Olr449-ps		46485470	NG_003717.1	chr3	73045515	73046416	+	5	mouse
Or9g4	0	Olr450		47577404	NM_001000288.1	chr3	73048316	73049305	-	1	mouse
Or8k16	0	LOC684539		392346449	XM_002729186.2	chr3	73064092	73065030	+	1	mouse
Or5bi1-ps	1	Olr452-ps		46485475	NG_003718.1	chr3	73077398	73078030	-	1	mouse
Or5g9	0	Olr453		47577408	NM_001000289.1	chr3	73089269	73090210	+	1	mouse
Or9g10	0	Olr454		47577410	NM_001000290.1	chr3	73115052	73115984	+	1	mouse
Or9g3	0	Olr455		47577414	NM_001000291.1	chr3	73123712	73124644	-	1	mouse
Or9g19	0	Olr456		47577416	NM_001000687.1	chr3	73138229	73139140	+	1	mouse
Or9g8-ps	1	Olr457-ps		46485426	NG_003446.1	chr3	73145983	73146906	+	1	mouse
Or9g4b	0	Olr458		47577420	NM_001000292.1	chr3	73161632	73162567	+	2	mouse
Or9g20	0	Olr459		47577424	NM_001000293.1	chr3	73177659	73178585	-	1	mouse
Or2ah1	0	Olr461		47577430	NM_001000294.1	chr3	73204446	73205378	+	1	mouse
Or5ar1	0	Olr462		47577434	NM_001000295.1	chr3	73225698	73226627	-	1	mouse
Or5ap2	0	Olr463		47577436	NM_001000934.1	chr3	73235594	73236544	+	1	mouse
Or5ap2b	0	Olr464		47577438	NM_001000296.1	chr3	73249653	73250660	+	2	mouse
Or5m10b	0	Olr465		47577440	NM_001000297.1	chr3	73254546	73255490	+	2	mouse
Or5m10	0	Olr466		47577444	NM_001000298.1	chr3	73274422	73275354	+	1	mouse
Or5m12b-ps	1	Olr467-ps	Olr9-ps	46485427	NG_003447.1	chr3	73283606	73284767	-	2	mouse
Or5m13	0	Olr468		47577448	NM_001001124.1	chr3	73302571	73303506	+	1	mouse
Or5m13b	0	Olr469		47577450	NM_001000299.1	chr3	73307900	73308820	+	2	mouse
Or5m11c	0	LOC684683		672046177	XM_003749504.2	chr3	73327828	73328838	+	2	mouse
Or5m11	0	Olr470		47577456	NM_001000300.1	chr3	73335125	73336120	+	1	mouse
Or5m5	0	Olr471		47577460	NM_001001125.1	chr3	73344429	73345382	+	1	mouse
Or5m8	0	Olr472		47577462	NM_001000301.1	chr3	73352352	73353332	+	1	mouse
Or5m3	0	Olr473		47577466	NM_001000302.1	chr3	73366155	73367084	+	1	mouse
Or5m9	0	Olr475		47577468	NM_001000686.1	chr3	73390268	73391197	+	1	mouse
Or8u10	0	Olr476		47577470	NM_001000303.1	chr3	73400112	73401074	-	1	mouse
Or8u3	0	Olr477		47577472	NM_001000304.1	chr3	73425801	73426757	+	1	mouse
Or5al5-ps	1	Olr478-ps		46485477	NG_003720.1	chr3	73437895	73438749	-	1	mouse
Or5al5b	0	Olr479		47577476	NM_001000305.1	chr3	73455634	73456572	-	2	mouse
Or5al1	0	Olr480		47577482	NM_001000685.1	chr3	73474670	73475608	-	1	mouse
Or5al7	0	Olr481		47577486	NM_001000684.1	chr3	73483735	73484676	-	1	mouse
Or8u9	0	Olr482		47577488	NM_001000561.1	chr3	73492680	73493621	-	1	mouse
Or8u8	0	Olr483		47577490	NM_001000683.1	chr3	73509059	73510015	-	1	mouse
Or8j3	0	Olr484		47577492	NM_001000306.1	chr3	73522102	73523043	-	1	mouse
Or8k1	0	Olr485		47577494	NM_001000307.1	chr3	73542141	73543088	-	1	mouse
Or8k3	0	Olr486		47577496	NM_001000682.1	chr3	73560667	73561623	-	1	mouse
Or8k17-ps	1	Olr487-ps		46485280	NG_003611.1	chr3	73567693	73568628	-	1	mouse
Or8k20	0	Olr488		47577498	NM_001000308.1	chr3	73579671	73580681	-	1	mouse
Or8j10-ps	1	Olr489-ps		46485474	NG_003721.1	chr3	73593027	73594121	+	4	rat
Or8k16b	0	Olr490		47577504	NM_001000933.1	chr3	73623581	73624519	-	2	mouse
Or8k22	0	Olr491		47577506	NM_001000932.1	chr3	73635607	73636542	-	1	mouse
Or8k53	0	Olfr1055		392346470	XM_002729195.2	chr3	73644560	73645435	-	1	mouse
Or8k23	0	Olr493		47577510	NM_001000309.1	chr3	73652645	73653583	-	1	mouse
Or8j3b	0	Olr495		47577514	NM_001000310.1	chr3	73668055	73668999	-	2	mouse
Or8k24	0	Olr496		47577518	NM_001000681.1	chr3	73676465	73677403	-	1	mouse
Or8ag1-ps	1	Olr497-ps		46485476	NG_003723.1	chr3	73681212	73682057	-	5	mouse
Or8k43-ps	1	Olr498-ps		46485481	NG_003724.1	chr3	73698959	73699950	-	4	human
Or8k27	0	Olr499		47577520	NM_001000931.1	chr3	73716803	73717741	-	1	mouse
Or8k25	0	Olr500		47577528	NM_001000680.1	chr3	73735321	73736304	-	1	mouse
Or8k30-ps	1	Olr501-ps		46485142	NG_003509.1	chr3	73742847	73743986	-	1	mouse
Or8k30b	0	Olr502		47577532	NM_001000311.1	chr3	73754572	73755510	-	2	mouse
Or8k31	0	Olr505		47577536	NM_001000679.1	chr3	73779044	73780048	-	1	mouse
Or8ai1-ps	1	Olr506-ps		46485483	NG_003726.1	chr3	73783764	73784602	-	5	mouse
Or8k32	0	Olr507		47577540	NM_001000678.1	chr3	73800533	73801471	-	1	mouse
Or8k33	0	Olr508		47577542	NM_001000677.1	chr3	73838589	73839527	-	1	mouse
Or8k38	0	Olr509-ps		46849746	NG_004055.1	chr3	73853467	73854363	-	1	mouse
Or5t7	0	Olr510		47577550	NM_001000312.1	chr3	73878718	73879647	-	1	mouse
Or8k3b-ps	1	Olr511-ps		46485480	NG_003727.1	chr3	73896094	73897234	-	2	mouse
Or5n2-ps	1	Olr512-ps		46485485	NG_003728.1	chr3	73912324	73913413	-	4	mouse
Or8k39	0	Olr513		47577554	NM_001000313.1	chr3	73933276	73934208	-	1	mouse
Or8k40	0	Olr514		47577558	NM_001000314.1	chr3	73949655	73950593	-	1	mouse
Or5t5	0	Olr515		47577560	NM_001000315.1	chr3	73988939	73989907	+	1	mouse
Or5t18	0	Olr516		47577562	NM_001000316.1	chr3	74013863	74014879	-	1	mouse
Or5t9	0	Olr517		47577564	NM_001000317.1	chr3	74058255	74059244	+	1	mouse
Or8h7b	0	Olr522		47577580	NM_001000562.1	chr3	74255123	74256067	-	2	mouse
Or8h6b-ps	1	Olr523-ps	Olr521-ps	47155572	NG_004069.1	chr3	74297729	74298673	+	2	mouse
Or5t15-ps	1	Olr524-ps	Olr520	47155558	NG_004067.1	chr3	74318431	74319354	+	1	mouse
Or5t5b	0	Olr519		47577570	NM_001000318.1	chr3	74341754	74342719	-	2	mouse
Or5t9b	0	Olr518		47577568	NM_001000676.1	chr3	74370438	74371487	-	2	mouse
Or8h10	0	Olr526		47777723	NM_001001375.1	chr3	74411584	74412630	+	1	mouse
Or8h6	0	Olr527		47577586	NM_001000675.1	chr3	74447335	74448279	-	1	mouse
Or8h7	0	Olr528		47577590	NM_001000319.1	chr3	74474564	74475502	-	1	mouse
Or8h9	0	Olr529		47577592	NM_001000674.1	chr3	74502165	74503106	-	1	mouse
Or8h10c	0	Olr530		47777717	NM_001001376.1	chr3	74523698	74524660	+	2	mouse
Or10ag59-ps	1	Olr531		47577596	NM_001001051.1	chr3	74544300	74545226	-	1	mouse
Or8h10b	0	Olr532		47577598	NM_001000563.1	chr3	74566723	74567685	-	2	mouse
Or5t16	0	Olr533		47577602	NM_001000673.1	chr3	74574078	74575010	-	1	mouse
Or5t17-ps	1	Olr534-ps		46485319	NG_003656.1	chr3	74585138	74585674	+	1	mouse
Or8h11	0	Olr535		47577606	NM_001000672.1	chr3	74589521	74590459	-	1	mouse
Or8i2	0	Olr536		47577608	NM_001000564.1	chr3	74596464	74597393	-	1	mouse
Or5be3	0	Olr537		47577612	NM_001000671.1	chr3	74606124	74607059	-	1	mouse
Or5j12-ps	1	Olr538-ps		46485145	NG_003508.1	chr3	74624498	74625617	-	4	dog
Or5j1	0	Olr539		47577616	NM_001000320.1	chr3	74630948	74631883	-	1	mouse
Or5aq1	0	Olr540		47577622	NM_001000321.1	chr3	74669457	74670392	-	1	mouse
Or5aq6	0	Olr541		47577626	NM_001000565.1	chr3	74700777	74701712	-	1	mouse
Or8k16c	0	Olr490		47577504	NM_001000933.1	chr3	74737428	74738366	-	2	mouse
Or8k22b	0	Olr491		47577506	NM_001000932.1	chr3	74749025	74749960	-	2	mouse
Or8k53b	0	Olr492-ps		46485143	NG_003510.1	chr3	74757978	74758853	-	2	mouse
Or8k23b	0	Olr493		47577510	NM_001000309.1	chr3	74766063	74767001	-	2	mouse
Or8ah1-ps	1	Olr494-ps		46485479	NG_003722.1	chr3	74776387	74777307	-	5	mouse
Or8j3d	0	Olr495		47577514	NM_001000310.1	chr3	74781473	74782417	-	2	mouse
Or8k24b	0	Olr496		47577518	NM_001000681.1	chr3	74789884	74790822	-	2	mouse
Or8k27b	0	Olr499		47577520	NM_001000931.1	chr3	74814571	74815509	-	2	mouse
Or5as1	0	Olr544		47577632	NM_001001052.1	chr3	74867640	74868575	-	1	mouse
Or10ag52b	0	Olr545		47577636	NM_001001053.1	chr3	74906027	74907025	-	2	mouse
Or5as2-ps	1	Olr549-ps		46485489	NG_003732.1	chr3	74932262	74932930	-	4	rat
Or5aq1b	0	Olr550		47577646	NM_001000322.1	chr3	74990233	74991168	-	2	mouse
Or5aq1c	0	Olr550		47577646	NM_001000322.1	chr3	74997161	74998096	-	2	mouse
Or5aq6b-ps	1	Olr547-ps		46485175	NG_003476.1	chr3	75019397	75020230	-	2	mouse
Or5aq7	0	Olr542		47577628	NM_001000566.1	chr3	75088129	75089064	-	1	mouse
Or10ag52c	0	Olr545		47577636	NM_001001053.1	chr3	75167459	75168457	-	2	mouse
Or5aq1d	0	Olr546		47577638	NM_001001054.1	chr3	75184082	75185017	-	2	mouse
Or5aq7b	0	Olr552		47577652	NM_001001055.1	chr3	75234504	75235439	-	2	mouse
Or12e1	0	Olr554		47577654	NM_001000323.1	chr3	75265525	75266472	+	1	mouse
Or10ag52	0	Olr555		47777719	NM_001001377.1	chr3	75299283	75300260	+	1	mouse
Or10ag54	0	Olr556		47577656	NM_001000929.1	chr3	75322884	75323804	+	1	mouse
Or10ag54b	0	Olr557		47577660	NM_001000669.1	chr3	75354222	75355256	+	2	mouse
Or12e8	0	Olr558		47577662	NM_001000324.1	chr3	75379397	75380368	+	1	mouse
Or12e9	0	Olr559		47577664	NM_001000668.1	chr3	75390030	75390971	+	1	mouse
Or10ag57	0	Olr560		47577666	NM_001000325.1	chr3	75412372	75413349	+	1	mouse
Or10ag2	0	Olr561		47577668	NM_001000511.1	chr3	75437833	75438801	+	1	mouse
Or10ag58	0	Olr562		47577670	NM_001000667.1	chr3	75465375	75466352	+	1	mouse
Or10ag59b	0	Olr563		47577672	NM_001000666.1	chr3	75477955	75478920	+	2	mouse
Or12e7b-ps	1	Olr564-ps		46485491	NG_003734.1	chr3	75489914	75490885	+	2	mouse
Or12e7	0	Olr566		47577674	NM_001000665.1	chr3	75518280	75519221	+	1	mouse
Or8w1b	0	Olr567		47577678	NM_001000326.1	chr3	75575256	75576179	-	2	mouse
Or5w22	0	Olr569		47577682	NM_001000664.1	chr3	75582317	75583243	+	1	mouse
Or8w5-ps	1	Olr570-ps		46485490	NG_003738.1	chr3	75589025	75589986	-	4	rat
Or5w1d-ps	1	Olr571-ps		46485495	NG_003739.1	chr3	75603107	75604244	-	2	mouse
Or5w1c-ps	1	Olr572-ps		46485424	NG_003448.1	chr3	75638147	75639283	-	2	mouse
Or5w22b-ps	1	Olr573-ps		46485492	NG_003740.1	chr3	75658292	75658732	+	2	mouse
Or5w1e-ps	1	Olr574-ps		46485425	NG_003449.1	chr3	75682354	75682965	-	2	mouse
Or5w11	0	Olr575		47577690	NM_001000327.1	chr3	75712483	75713409	+	1	mouse
Or8w1	0	Olr576		47577694	NM_001000328.1	chr3	75719376	75720338	-	1	mouse
Or5w1	0	Olr577		47577696	NM_001000567.1	chr3	75733035	75733970	-	1	mouse
Or5w12	0	Olr578		47577700	NM_001000568.1	chr3	75751572	75752501	-	1	mouse
Or5w19	0	Olr597		47578090	NM_001000331.1	chr3	75768699	75769628	+	1	mouse
Or5w20	0	Olr598		47575898	NM_001000332.1	chr3	75771589	75772518	+	1	mouse
Or5w14b	0	Olr579-ps		46485144	NG_003507.1	chr3	75793290	75794183	+	2	mouse
Or5w23-ps	1	Olr580-ps		46485147	NG_003506.1	chr3	75795237	75796349	+	4	rat
Or5w14	0	Olr581		47577706	NM_001000663.1	chr3	75809445	75810380	+	1	mouse
Or5w13b	0	Olr582		47577710	NM_001000662.1	chr3	75834770	75835699	+	2	mouse
Or5w13	0	Olr583		47577712	NM_001000928.1	chr3	75848904	75849833	+	1	mouse
Or5w15	0	Olr584		47577716	NM_001000661.1	chr3	75878781	75879716	-	1	mouse
Or5w16	0	Olr586		47577718	NM_001000660.1	chr3	75906945	75907877	+	1	mouse
Or5w17	0	Olr587		47577720	NM_001000659.1	chr3	75922865	75923956	-	1	mouse
Or5i1	0	Olr588		47575896	NM_001000329.1	chr3	75936795	75937736	+	1	mouse
Or5w18	0	Olr590		47578080	NM_001000658.1	chr3	75957580	75958521	+	1	mouse
Or12e10	0	Olr592		47578086	NM_001000330.1	chr3	75970560	75971525	+	1	mouse
Or12e13-ps	1	Olr593-ps		46485146	NG_003505.1	chr3	75980121	75980753	+	1	mouse
Or12e13b	0	Olr594		47578048	NM_001000657.1	chr3	75987763	75988728	+	2	mouse
Or12e14	0	Olr595		54635057	NM_001006596.1	chr3	75999481	76000383	+	1	mouse
Or5w8	0	Olr596		47578078	NM_001001056.1	chr3	76035198	76036121	+	1	mouse
Or5w19b	0	Olr597		47578090	NM_001000331.1	chr3	76044495	76045424	+	2	mouse
Or5w20b	0	Olr598		47575898	NM_001000332.1	chr3	76052230	76053159	+	2	mouse
Or5d16-ps	1	Olr600-ps		46485275	NG_003610.1	chr3	76079452	76080396	-	1	mouse
Or5l13	0	Olr601		47578088	NM_001000512.1	chr3	76085021	76085971	-	1	mouse
Or5l14b	0	Olr602		47576734	NM_001000333.1	chr3	76101847	76102791	-	2	mouse
Or5l14	0	Olr603-ps	LOC102555599	564341727	NG_004056.1	chr3	76113967	76114911	-	1	mouse
Or5d47	0	Olr604		47577578	NM_001000656.1	chr3	76134522	76135475	-	1	mouse
Or9m1-ps	1	Olr605-ps		46485149	NG_003504.1	chr3	76154819	76155589	+	1	mouse
Or5d35	0	LOC686677		564341730	XM_006234493.1	chr3	76179214	76180143	+	1	mouse
Or5d18	0	LOC686683		392346488	XM_003749514.1	chr3	76186107	76187045	-	1	mouse
Or9m1b	0	Olr606		47577484	NM_001000927.1	chr3	76237607	76238545	+	2	mouse
Or5d36b	0	Olr607		47577458	NM_001000334.1	chr3	76249893	76250840	-	2	mouse
Or5d36	0	LOC100912605		564341729	XM_003749515.2	chr3	76255182	76256129	-	1	mouse
Or5d37	0	Olr608		47577378	NM_001000655.1	chr3	76278127	76279104	-	1	mouse
Or5d20	0	Olr609		47577280	NM_001000335.1	chr3	76288443	76289390	-	1	mouse
Or5d41	0	Olr610		47577204	NM_001000336.1	chr3	76314458	76315403	-	1	mouse
Or5bo1-ps	1	Olr612-ps		46485496	NG_003744.1	chr3	76340849	76341750	-	5	mouse
Or5w8b	0	Olr613		47577010	NM_001000654.1	chr3	76345267	76346196	-	2	mouse
Or5d40	0	Olr614		47576966	NM_001000337.1	chr3	76367962	76368909	-	1	mouse
Or5d45-ps	1	Olr616-ps		46485148	NG_003503.1	chr3	76399386	76399982	-	1	mouse
Or4p7	0	Olr619		47576762	NM_001000338.1	chr3	76468294	76469262	+	1	mouse
Or4p19b-ps	1	Olr620-ps		46485324	NG_003657.1	chr3	76484282	76485408	-	2	mouse
Or5d41b	0	Olr611		47577132	NM_001000926.1	chr3	76495330	76496283	-	2	mouse
Or4p24-ps	1	Olr622-ps		46485498	NG_003746.1	chr3	76531874	76532950	+	4	mouse
Or4c99	0	Olr624		47578082	NM_001000650.1	chr3	76591975	76592886	+	1	mouse
Or4p20	0	Olr625		47578084	NM_001000649.1	chr3	76625673	76626605	-	1	mouse
Or4c31f-ps	1	Olr627-ps		46485151	NG_003502.1	chr3	76662044	76662952	+	2	mouse
Or8i7-ps	1	Olr628-ps		46485505	NG_003747.1	chr3	76683018	76684099	-	4	human
Or4p18	0	Olr629		47577772	NM_001001058.1	chr3	76695160	76696107	-	1	mouse
Or4p19	0	Olr630		47578092	NM_001001059.1	chr3	76707495	76708430	-	1	mouse
Or4p20b	0	Olr631		47577722	NM_001000339.1	chr3	76717767	76718684	-	2	mouse
Or4p25-ps	1	Olr632-ps		46485502	NG_003748.1	chr3	76734241	76735015	+	4	rat
Or4c31	0	Olr633		47577714	NM_001000648.1	chr3	76751603	76752511	+	1	mouse
Or4p22d	0	Olr634		47577708	NM_001000647.1	chr3	76768051	76768989	+	2	mouse
Or4c31b	0	Olr635		47577702	NM_001000646.1	chr3	76790027	76791112	+	2	mouse
Or4p22e	0	Olr636		47577698	NM_001000645.1	chr3	76842898	76843836	+	2	mouse
Or4c31c	0	Olr637		47577692	NM_001001126.1	chr3	76862322	76863248	+	2	mouse
Or4c130-ps	1	Olr638-ps		46485507	NG_003749.1	chr3	76870000	76870896	-	4	rat
Or4p22	0	Olr639		47577688	NM_001000340.1	chr3	76890792	76891730	+	1	mouse
Or4c31e	0	Olr640		47577680	NM_001000644.1	chr3	76917717	76918643	+	2	mouse
Or4c129	0	Olr641		47577676	NM_001000643.1	chr3	76925246	76926151	-	4	rat
Or4j1-ps	1	Olr642-ps		46485504	NG_003750.1	chr3	76959253	76960221	-	5	mouse
Or4c133-ps	1	Olr643-ps		46485150	NG_003501.1	chr3	76968848	76969642	+	4	mouse
Or4c101-ps	1	Olr644-ps		619534225	NG_003500.2	chr3	76975869	76977184	+	1	mouse
Or4c135-ps	1	Olr645-ps		46485152	NG_003499.1	chr3	76999759	77000271	+	4	rat
Or4c102	0	Olr646		47577658	NM_001000642.1	chr3	77018186	77019103	+	1	mouse
Or4c134-ps	1	Olr647-ps		46485278	NG_003609.1	chr3	77038631	77038942	+	4	mouse
Or4p4	0	Olr648		47577650	NM_001000641.1	chr3	77047466	77048398	+	1	mouse
Or4s2	0	Olr649		47577644	NM_001000640.1	chr3	77072389	77073342	+	1	mouse
Or4c103b	0	Olr650		47577642	NM_001000639.1	chr3	77094712	77095635	-	2	mouse
Or4c103	0	Olr651		47577640	NM_001000341.1	chr3	77109908	77110831	-	1	mouse
Or4a66c	0	Olr652	Olr658	672046191	NM_001000638.1	chr3	77126264	77127211	-	2	mouse
Or4c105b	0	Olr653		47577630	NM_001000637.1	chr3	77152425	77153351	+	2	mouse
Or4a66	0	Olr654		47577624	NM_001000636.1	chr3	77169156	77170085	-	1	mouse
Or4p23	0	LOC103691843		672046193	XM_008762006.1	chr3	77226113	77227036	-	1	mouse
Or4c31d	0	Olr637		47577692	NM_001001126.1	chr3	77261334	77262260	+	2	mouse
Or4c132-ps	1	Olr638-ps		46485507	NG_003749.1	chr3	77269012	77269908	-	4	mouse
Or4p22c	0	Olr639		47577688	NM_001000340.1	chr3	77289805	77290743	+	2	mouse
Or4c131-ps	1	Olr638-ps		46485507	NG_003749.1	chr3	77316905	77317801	-	4	mouse
Or4p22b	0	Olr639		47577688	NM_001000340.1	chr3	77337698	77338636	+	2	mouse
Or4c104	0	Olr657		47577614	NM_001000343.1	chr3	77388592	77389521	-	1	mouse
Or4a66b	0	Olr658		47577610	NM_001000344.1	chr3	77401650	77402579	-	2	mouse
Or4c105	0	Olr659		47577604	NM_001000345.1	chr3	77414999	77415925	+	1	mouse
Or4c11	0	Olr660		47577600	NM_001000635.1	chr3	77431389	77432309	+	1	mouse
Or4p8	0	Olr661		47577594	NM_001000925.1	chr3	77482399	77483322	-	1	mouse
Or4c29	0	Olr662		47577588	NM_001001060.1	chr3	77493179	77494108	-	1	mouse
Or4c15	0	Olr663		47577584	NM_001000346.1	chr3	77524586	77525554	-	1	mouse
Or4c107	0	Olr664		47577582	NM_001000347.1	chr3	77584990	77585922	+	1	mouse
Or4c108	0	Olr665		47577572	NM_001000634.1	chr3	77605027	77605962	-	1	mouse
Or4c109b	0	Olr666		47577566	NM_001000924.1	chr3	77617586	77618518	-	2	mouse
Or4c107b-ps	1	Olr667-ps		46485422	NG_003450.1	chr3	77653468	77654298	+	2	mouse
Or4c108b-ps	1	Olr668		47577556	NM_001000348.1	chr3	77660931	77661599	-	2	mouse
Or4c109	0	Olr669		47577552	NM_001000349.1	chr3	77676417	77677349	-	1	mouse
Or4c110	0	Olr670		47577548	NM_001000633.1	chr3	77695362	77696294	-	1	mouse
Or4c111	0	Olr671		47577544	NM_001001061.1	chr3	77709248	77710180	-	1	mouse
Or4c112	0	Olr672		47577538	NM_001000350.1	chr3	77725907	77726818	-	1	mouse
Or4c114	0	Olr674		47577530	NM_001000352.1	chr3	77799205	77800137	-	1	mouse
Or4c112b	0	Olr675		47577522	NM_001000632.1	chr3	77825574	77826506	-	2	mouse
Or4c114b-ps	1	Olr676-ps		46485273	NG_003608.1	chr3	77846819	77847950	-	2	mouse
Or4c115	0	Olr677		47577516	NM_001001062.1	chr3	77882138	77883067	-	1	mouse
Or4c116	0	Olr678		47577512	NM_001000353.1	chr3	77892715	77893647	-	1	mouse
Or4c117	0	Olr679		47577508	NM_001000354.1	chr3	77910629	77911561	-	1	mouse
Or4c128-ps	1	Olr680-ps		46485509	NG_003751.1	chr3	77921605	77922656	+	4	rat
Or4c117b	0	Olr681		47577500	NM_001000631.1	chr3	77927296	77928228	-	2	mouse
Or4c119	0	Olr682-ps		46485155	NG_003498.1	chr3	77961060	77962010	-	1	mouse
Or4a71	0	Olr684		47777713	NM_001001378.1	chr3	77984970	77985884	+	1	mouse
Or4c120	0	Olr686		47577478	NM_001000355.1	chr3	78009498	78010430	+	1	mouse
Or4c121	0	Olr687		47577474	NM_001000356.1	chr3	78015977	78016942	-	1	mouse
Or4c122	0	Olr689		47577464	NM_001000997.1	chr3	78044447	78045388	-	1	mouse
Or4c15b	0	Olr690		47577446	NM_001000569.1	chr3	78065191	78066123	-	2	mouse
Or4p18b	0	Olr691		47577442	NM_001000630.1	chr3	78086943	78087890	+	2	mouse
Or8i14-ps	1	Olr692-ps		46485513	NG_003755.1	chr3	78093553	78094397	+	4	rat
Or4c123	0	Olr693		47577432	NM_001000629.1	chr3	78105416	78106330	-	1	mouse
Or4c1	0	Olr694		47577428	NM_001000357.1	chr3	78111844	78112770	-	1	mouse
Or4c124	0	LOC687065		672046253	XM_003749526.3	chr3	78133979	78135046	-	1	mouse
Or4c124b	0	Olr695		47577422	NM_001000628.1	chr3	78153772	78154770	-	2	mouse
Or4c125	0	Olr696		47577418	NM_001001063.1	chr3	78192564	78193481	-	1	mouse
Or4a15	0	Olr697		47577412	NM_001001064.1	chr3	78215418	78216338	-	1	mouse
Or4a15b	0	Olr698		47577406	NM_001000513.1	chr3	78234816	78235847	-	2	mouse
Or4o1-ps	1	Olr699-ps		46485510	NG_003757.1	chr3	78242957	78243593	-	5	mouse
Or4a39-ps	1	Olr700-ps		46485276	NG_003607.1	chr3	78262830	78263982	-	1	mouse
Or4a2	0	Olr701		47577390	NM_001000627.1	chr3	78270961	78271875	-	1	mouse
Or4a68	0	Olr702		672017423	XM_001077079.3	chr3	78278288	78279193	-	1	mouse
Or4a77c	0	Olr713		47577334	NM_001000360.1	chr3	78339847	78340788	-	2	mouse
Or4a80	0	Olr714		47577328	NM_001000923.1	chr3	78361170	78362120	-	1	mouse
Or4a69	0	Olr704		47577372	NM_001000626.1	chr3	78408343	78409263	-	1	mouse
Or4a70	0	Olr705		47577368	NM_001000570.1	chr3	78428666	78429583	-	1	mouse
Or4af1-ps	1	Olr706-ps		46485515	NG_003758.1	chr3	78435795	78436570	-	5	mouse
Or4a72-ps	1	Olr707		47577362	NM_001001065.1	chr3	78493143	78494067	-	1	mouse
Or4a72b-ps	1	Olr708-ps	Olr707	46485512	NG_003759.1	chr3	78508563	78509291	-	2	mouse
Or4a73	0	Olr709		47577356	NM_001001066.1	chr3	78525081	78526022	-	1	mouse
Or4a77e	0	Olr710		47577350	NM_001000571.1	chr3	78544194	78545135	-	2	mouse
Or4a77b	0	Olr711		47577344	NM_001000625.1	chr3	78554589	78555530	-	2	mouse
Or4a78	0	Olr712		47577338	NM_001000624.1	chr3	78570765	78571715	-	1	mouse
Or4a77	0	Olr715		47577322	NM_001000623.1	chr3	78594858	78595778	-	1	mouse
Or4a77d	0	Olr717		47577312	NM_001000621.1	chr3	78639314	78640261	-	2	mouse
Or4a81	0	Olr718		47577306	NM_001000361.1	chr3	78662666	78663607	-	1	mouse
Or4c12b-ps	1	Olr719-ps		46485423	NG_003451.1	chr3	78696775	78697897	+	2	mouse
Or4a47	0	Olr720		47577296	NM_001001067.1	chr3	78716475	78717401	-	1	mouse
Or4c58	0	Olr721		47577292	NM_001000362.1	chr3	78725063	78725950	-	1	mouse
Or4c10b	0	Olr722		47577286	NM_001000572.1	chr3	78748001	78748930	+	2	mouse
Or4c10-ps	1	Olr1258		672046259	XM_003749527.2	chr3	78772857	78773444	+	1	mouse
Or4c12	0	Olr724		47577270	NM_001000573.1	chr3	78789774	78790766	-	3	human
Or4c35	0	Olr725		47577264	NM_001000514.1	chr3	78835929	78836858	+	1	mouse
Or4c127	0	Olr727		47577256	NM_001000619.1	chr3	78862070	78863020	+	1	mouse
Or4c52	0	Olr728		47577252	NM_001000363.1	chr3	78876612	78877541	+	1	mouse
Or4c3	0	Olr729		47577248	NM_001000574.1	chr3	78885173	78886096	-	1	mouse
Or4x11b-ps	1	Olr730-ps		46485172	NG_003477.1	chr3	78934378	78935415	+	2	mouse
Or4c3e	0	Olr731		47577238	NM_001000364.1	chr3	78941630	78942535	-	phylogeny
Or4x11	0	Olr733		47577232	NM_001000618.1	chr3	78973705	78974631	-	1	mouse
Or4x11c	0	Olr734		47577226	NM_001000617.1	chr3	78982730	78983659	-	2	mouse
Or4x5	0	Olr735		47577216	NM_001000922.1	chr3	79009437	79010363	-	3	dog
Or4x6	0	Olr736		47777715	NM_001001384.1	chr3	79017561	79018487	-	1	mouse
Or4b1d	0	Olr737		47577214	NM_001000616.1	chr3	79050180	79051103	-	2	mouse
Or4b13	0	Olr740-ps		46485154	NG_003497.1	chr3	79089722	79090636	-	1	mouse
Or4b1	0	Olr741		47577196	NM_001000575.1	chr3	79120697	79121686	-	1	mouse
Or4b13b	0	Olr742		47577192	NM_001000576.1	chr3	79132755	79133669	-	2	mouse
Or4b1b-ps	1	Olr743-ps		46485157	NG_003496.1	chr3	79151114	79152239	-	2	mouse
Or4b1c	0	Olr744		47577186	NM_001000577.1	chr3	79164778	79165698	-	2	mouse
Or4x13	0	Olr745		47577184	NM_001000578.1	chr3	79187055	79187981	+	1	mouse
Or8g56-ps	1	Olr746-ps		46485156	NG_003495.1	chr3	99453515	99454629	+	4	mouse
Or4f52	0	Olr747		47577174	NM_001001068.1	chr3	102431544	102432479	-	1	mouse
Or4f53	0	Olr748		47577168	NM_001000365.1	chr3	102456938	102457873	+	1	mouse
Or4f53b	0	Olr749		47577164	NM_001000615.1	chr3	102471249	102472184	+	2	mouse
Or4k35	0	Olr750		47577152	NM_001000366.1	chr3	102483609	102484517	-	1	mouse
Or4f54	0	LOC691368		392346561	XM_001077914.3	chr3	102510339	102511274	+	1	mouse
Or4g16	0	Olr752		47577146	NM_001000367.1	chr3	102529178	102530113	+	1	mouse
Or4k36	0	Olr753		47577142	NM_001000921.1	chr3	102553317	102554231	+	1	mouse
Or4k37	0	Olr754		47577138	NM_001000368.1	chr3	102579446	102580360	+	1	mouse
Or4k38-ps	1	Olr755-ps		688955701	NG_004058.2	chr3	102588125	102588798	-	1	mouse
Or4k77	0	Olr756		47577126	NM_001000614.1	chr3	102619672	102620586	+	1	mouse
Or4g17	0	Olr757		47577120	NM_001000613.1	chr3	102630019	102630951	+	1	mouse
Or4g7	0	Olr758		47577114	NM_001000369.1	chr3	102658573	102659508	+	1	mouse
Or4k42b	0	Olr760		47577108	NM_001001069.1	chr3	102671359	102672294	-	2	mouse
Or4k42c	0	Olr762-ps		46485419	NG_003452.1	chr3	102690415	102691284	-	2	mouse
Or4f4b-ps	1	Olr763		62645530	XM_230402.2	chr3	102703433	102704404	+	2	mouse
Or4k42-ps	1	Olr764-ps		46485271	NG_003606.1	chr3	102708766	102709416	-	1	mouse
Or4k44	0	Olr766		47577098	NM_001000996.1	chr3	102740883	102741818	-	1	mouse
Or4k45	0	Olr767		47577094	NM_001000611.1	chr3	102772866	102773804	-	1	mouse
Or4k46	0	Olr768		47577088	NM_001000919.1	chr3	102801403	102802518	-	1	mouse
Or4k48	0	Olr769		47577084	NM_001000371.1	chr3	102825444	102826379	-	1	mouse
Or4k49	0	Olr770		47577078	NM_001000372.1	chr3	102841615	102842550	+	1	mouse
Or4k50	0	Olr771		47577072	NM_001000610.1	chr3	102859815	102860756	+	1	mouse
Or4k51	0	Olr772		47577066	NM_001000609.1	chr3	102925471	102926406	+	1	mouse
Or4k52	0	Olr773		47577060	NM_001000373.1	chr3	102947721	102948665	+	1	mouse
Or4f7b	0	Olr774		47577052	NM_001000918.1	chr3	102995379	102996314	-	2	mouse
Or4k48b	0	Olr775		47577046	NM_001000374.1	chr3	103042809	103043741	-	2	mouse
Or4f7c	0	Olr776		47577042	NM_001000608.1	chr3	103065457	103066392	-	2	mouse
Or4f7	0	Olr777		47577038	NM_001000579.1	chr3	103089455	103090390	-	1	mouse
Or4f56	0	Olr778		47577034	NM_001000607.1	chr3	103110872	103111795	-	1	mouse
Or4f14	0	Olr779		47577030	NM_001000917.1	chr3	103127308	103128243	-	1	mouse
Or4f14f	0	Olr780		47577024	NM_001000606.1	chr3	103140037	103140972	-	2	mouse
Or4f57	0	Olr781		47577020	NM_001000375.1	chr3	103151163	103152173	-	1	mouse
Or4f15	0	Olr782		47577014	NM_001000605.1	chr3	103171740	103172699	-	1	mouse
Or4f6	0	Olr783		47577006	NM_001000376.1	chr3	103202364	103203404	-	1	mouse
Or4f58	0	Olr784		47577000	NM_001000604.1	chr3	103216593	103217528	-	1	mouse
Or4f59	0	Olr785		47576996	NM_001000603.1	chr3	103223665	103224624	-	1	mouse
Or4f60b	0	Olr786		47576992	NM_001000916.1	chr3	103248396	103249328	+	2	mouse
Or4f61	0	Olr787-ps	LOC103691873	672046724	NG_003493.1	chr3	103264130	103265059	-	1	mouse
Or4f14e	0	Olr788		47576984	NM_001000602.1	chr3	103300453	103301394	-	2	mouse
Or4f61b	0	Olr789		47576980	NM_001000377.1	chr3	103344398	103345333	-	2	mouse
Or4f61d	0	Olr790		47576970	NM_001000915.1	chr3	103399337	103400272	-	2	mouse
Or4f14d	0	Olr791		47576962	NM_001000580.1	chr3	103446781	103447722	-	2	mouse
Or4f58b	0	Olr784		47577000	NM_001000604.1	chr3	103459594	103460529	-	2	mouse
Or4f60c	0	Olr786		47576992	NM_001000916.1	chr3	103462872	103463804	+	2	mouse
Or4f61c	0	Olr789		47576980	NM_001000377.1	chr3	103484871	103485806	-	2	mouse
Or4f47	0	Olr792		47576958	NM_001000378.1	chr3	103556674	103557621	+	1	mouse
Or4f62	0	LOC502660		672046726	XM_578154.5	chr3	103597194	103598153	+	1	mouse
Or4f58c-ps	1	Olr794-ps		46485516	NG_003763.1	chr3	103616218	103616592	+	2	mouse
Or4f6b	0	Olr795		47576952	NM_001000601.1	chr3	103637469	103638404	+	2	mouse
Or4f60	0	Olr796		47576948	NM_001000600.1	chr3	103657115	103658047	+	1	mouse
Or8b53c	0	Olr1258-ps		46485597	NG_003847.1	chr3	158781394	158782242	+	2	mouse
Or8b53	0	Olr1259		47577738	NM_001000455.1	chr3	158808793	158809737	+	1	mouse
Or8b53b	0	Olr1260		47577734	NM_001000962.1	chr3	158847203	158848132	+	2	mouse
Or8b53e	0	Olr1260		47577734	NM_001000962.1	chr3	158851436	158852365	+	2	mouse
Or8b54-ps	1	LOC102552923		564344218	XM_006235498.1	chr3	158884091	158884765	+	1	mouse
Or8b54b	0	Olr1261		47577736	NM_001000804.1	chr3	158887412	158888350	+	2	mouse
Or8b1d	0	Olr1252		47577752	NM_001000454.1	chr3	158919865	158920794	-	2	mouse
Or8b51	0	Olr1253		47577746	NM_001000805.1	chr3	158931303	158932232	-	1	mouse
Or8b52	0	Olr1254		47577748	NM_001001085.1	chr3	158936043	158936972	-	1	mouse
Or8b3b-ps	1	Olr1255-ps		46485596	NG_003846.1	chr3	158943655	158944533	-	2	mouse
Or8g51	0	Olr1257		47577742	NM_001000596.1	chr3	158984882	158985820	-	1	mouse
Or8c18c	0	Olr1226		47577868	NM_001000442.1	chr4	1355820	1356758	+	2	mouse
Or8c19	0	Olr1227		47577806	NM_001000443.1	chr4	1363730	1364659	+	1	mouse
Or8c9	0	Olr1228		47577808	NM_001000964.1	chr4	1371401	1372339	+	1	mouse
Or8c10b	0	Olr1229		47577802	NM_001000444.1	chr4	1400277	1401239	+	2	mouse
Or8c20	0	Olr1230		47577798	NM_001000595.1	chr4	1417537	1418478	+	1	mouse
Or8b3c	0	Olr1231		47577800	NM_001000813.1	chr4	1430882	1431895	+	2	mouse
Or8b44b	0	Olr1232		47577794	NM_001000445.1	chr4	1436254	1437183	+	2	mouse
Or8c10	0	Olr1233		47577796	NM_001001084.1	chr4	1447812	1448753	+	1	mouse
Or8c11-ps	1	Olr1234		47577790	NM_001000446.1	chr4	1459681	1460301	+	1	mouse
Or8b3	0	Olr1235		47577792	NM_001000447.1	chr4	1470641	1471654	+	1	mouse
Or8b42	0	Olr1236		47577786	NM_001000812.1	chr4	1482486	1483418	+	1	mouse
Or8b43b	0	Olr1237		47577788	NM_001000963.1	chr4	1496941	1497867	+	2	mouse
Or8b43	0	Olr1238		47577782	NM_001001013.1	chr4	1508590	1509516	+	1	mouse
Or8b51b	0	Olr1239		47577784	NM_001000811.1	chr4	1513759	1514688	+	2	mouse
Or8b1b	0	Olr1240		47577778	NM_001000448.1	chr4	1521241	1522170	+	2	mouse
Or8b1c	0	Olr1241		47577780	NM_001000449.1	chr4	1535100	1536029	+	2	mouse
Or8b1	0	Olr1242		47577774	NM_001000450.1	chr4	1557599	1558531	+	1	mouse
Or8b44	0	Olr1243		47577776	NM_001000451.1	chr4	1566448	1567377	+	1	mouse
Or8b45	0	Olr1244		47577766	NM_001000810.1	chr4	1584083	1585012	+	1	mouse
Or8b47	0	Olr1245		47577768	NM_001000809.1	chr4	1591444	1592373	+	1	mouse
Or8b46d	0	Olr1246		47577762	NM_001000808.1	chr4	1601652	1602581	+	2	mouse
Or8b46c	0	Olr1247		47577764	NM_001000807.1	chr4	1611053	1611970	+	2	mouse
Or8b46	0	Olr1248		47577758	NM_001000452.1	chr4	1625754	1626683	+	1	mouse
Or8b46b	0	Olr1249		47577760	NM_001001020.1	chr4	1640318	1641247	+	2	mouse
Or8b49	0	Olr1250		47577756	NM_001000806.1	chr4	1658278	1659207	+	1	mouse
Or8b50	0	Olr1251		47577750	NM_001000453.1	chr4	1671269	1672195	+	1	mouse
Or8b1g	0	Olr1252		47577752	NM_001000454.1	chr4	1685916	1686845	-	2	mouse
Or8b51e	0	Olr1253		47577746	NM_001000805.1	chr4	1697354	1698283	-	2	mouse
Or8b52c	0	Olr1254		47577748	NM_001001085.1	chr4	1702094	1703023	-	2	mouse
Or8b3e-ps	1	Olr1255-ps		46485596	NG_003846.1	chr4	1709706	1710584	-	2	mouse
Or8b59	0	Olr1256		47577744	NM_001001086.1	chr4	1730194	1731123	+	4	mouse
Or8g51c	0	Olr1257		47577742	NM_001000596.1	chr4	1751616	1752554	-	2	mouse
Or6c208b	0	Olr987		47576146	NM_001000590.1	chr4	13564882	13565994	-	2	mouse
Or6c239-ps	1	Olr988-ps		46485283	NG_003618.1	chr4	13584798	13585944	-	4	rat
Or6c203c	0	Olr917		47777695	NM_001001354.1	chr4	13644416	13645348	+	2	mouse
Or10al29-ps	1	Olr1786-ps		46485692	NG_003958.1	chr4	33123956	33124795	+	4	rat
Or10ap2-ps	1	Olr1757-ps	Olr1758-ps	46485669	NG_003924.1	chr4	33139948	33140609	+	4	rat
Or9a7-ps	1	Olr798-ps		46485251	NG_003586.1	chr4	68375763	68376701	-	1	mouse
Or9a4	0	Olr799		47576940	NM_001000854.1	chr4	68804661	68805602	+	1	mouse
Or2r11	0	Olr801		47576928	NM_001001004.1	chr4	71869332	71870273	-	1	mouse
Or2r3	0	Olr802		47576920	NM_001000977.1	chr4	71880714	71881652	-	1	mouse
Or2r3b	0	Olr803		47576916	NM_001000853.1	chr4	71892368	71893306	-	2	mouse
Or10ac1	0	Olr804		47576912	NM_001000852.1	chr4	71957824	71958774	-	1	mouse
Or2f5-ps	1	Olr805-ps		46485521	NG_003764.1	chr4	72194875	72195316	+	4	rat
Or2f1-ps	1	Olr806		47576902	NM_001000976.1	chr4	72221979	72222500	+	1	mouse
Or2f1b	0	Olr807		47576896	NM_001000851.1	chr4	72239942	72240889	+	2	mouse
Or2f2	0	Olr808		47576892	NM_001000850.1	chr4	72272809	72273762	+	1	mouse
Or13m2	0	Olr809		47576888	NM_001000849.1	chr4	72292261	72293193	+	1	mouse
Or2q1	0	Olr810		47576882	NM_001000975.1	chr4	72307807	72308805	+	1	mouse
Or6b1	0	Olr811		47576876	NM_001000848.1	chr4	72332481	72333422	+	1	mouse
Or2a5	0	Olr812		47576872	NM_001000847.1	chr4	72480540	72481469	+	1	mouse
Or2a25	0	Olr813		47576866	NM_001000846.1	chr4	72502935	72503873	+	1	mouse
Or2a12-ps	1	Olr814-ps		46485254	NG_003585.1	chr4	72523492	72524100	+	1	mouse
Or2a14	0	Olr816		47576856	NM_001000845.1	chr4	72566790	72567719	+	1	mouse
Or2a52	0	Olr437		157819272	NM_001109347.1	chr4	72589565	72590491	+	1	mouse
Or2a7-ps	1	Olr818		47576852	NM_001000844.1	chr4	72603494	72604171	+	1	mouse
Or2a51	0	Olr819		47576846	NM_001000843.1	chr4	72637035	72637973	+	1	mouse
Or2a20	0	Olr820		47576842	NM_001000974.1	chr4	72656125	72657084	+	1	mouse
Or2a57	0	Olr821		47576836	NM_001000842.1	chr4	72670543	72671502	+	1	mouse
Or6c235-ps	1	Olr822-ps		46485523	NG_003766.1	chr4	101350008	101351074	-	4	mouse
Or13a1	0	Olr823		47576826	NM_001000992.1	chr4	148476943	148477866	+	1	mouse
Or6d12	0	Olr824		47576818	NM_001000905.1	chr4	148519816	148520796	+	1	mouse
Or6d13b	0	Olr825		47576812	NM_001000904.1	chr4	148544958	148545938	+	2	mouse
Or6d13	0	Olr826		47576806	NM_001000903.1	chr4	148567386	148568366	+	1	mouse
Or6d12b	0	Olr827		47576802	NM_001000902.1	chr4	148589144	148590124	+	2	mouse
Or6d13c	0	Olr828		47576796	NM_001000991.1	chr4	148623713	148624750	+	2	mouse
Or6d12c	0	Olr829		47576792	NM_001000901.1	chr4	148649223	148650203	+	2	mouse
Or6d14	0	Olr830		47576786	NM_001000900.1	chr4	148664950	148665909	+	1	mouse
Or6d15	0	Olr831		47576782	NM_001000899.1	chr4	148690069	148690998	-	1	mouse
Or6d15b	0	Olr832		47576778	NM_001000898.1	chr4	148710901	148711830	-	2	mouse
Or13e8	0	Olr833		47576772	NM_001000408.1	chr5	59197703	59198650	-	1	mouse
Or13j1	0	Olr834		47576768	NM_001000407.1	chr5	59207123	59208058	-	1	mouse
Or13d31-ps	1	Olr835-ps		46485520	NG_003767.1	chr5	59259436	59260249	-	1	mouse
Or13c7d	0	Olr836		47576756	NM_001000406.1	chr5	59265337	59266293	-	2	mouse
Or13c7e	0	Olr837		47576752	NM_001000897.1	chr5	59278266	59279210	-	2	mouse
Or13c7b	0	Olr838		47576748	NM_001000581.1	chr5	59291991	59292944	-	2	mouse
Or13c7c	0	Olr839		47576740	NM_001000415.1	chr5	59312736	59313689	-	2	mouse
Or13c7	0	Olr840		47576728	NM_001000414.1	chr5	59326803	59327759	+	1	mouse
Or13f5b	0	Olr841	LOC500460	392347987	NM_001000405.1	chr5	64614758	64615714	-	2	mouse
Or13f5	0	Olr841		47576722	NM_001000405.1	chr5	64621410	64622267	-	1	mouse
Or13c3f	0	Olr848		47576686	NM_001000402.1	chr5	68619193	68620152	+	2	mouse
Or8i8-ps	1	Olr843-ps		46485525	NG_003768.1	chr5	69156429	69157244	-	4	human
Or13c3b	0	LOC100912327		672019313	XM_006225291.2	chr5	69170361	69171320	-	2	mouse
Or13c3	0	LOC103690011		672052637	XM_008763720.1	chr5	69178118	69179077	-	1	mouse
Or13c3d	0	LOC100912374		672052639	XM_006238174.2	chr5	69214939	69215898	+	2	mouse
Or13c3c	0	Olr847		47576692	NM_001000403.1	chr5	69276833	69277792	-	2	mouse
Or13c3e	0	Olr844		672052640	XM_008763721.1	chr5	69305181	69306140	+	2	mouse
Or13c3g	0	Olr845	Olr846-ps	47576700	NM_001000404.1	chr5	69477296	69478255	-	2	mouse
Or13c3h	0	Olr850		47576672	NM_001000401.1	chr5	69516330	69517286	-	2	mouse
Or13c25	0	Olr851		47576666	NM_001000400.1	chr5	69577502	69578458	-	1	mouse
Or13c9	0	Olr852		47576660	NM_001000399.1	chr5	69751367	69752314	-	1	mouse
Or13d1	0	Olr853		47576654	NM_001000398.1	chr5	69784806	69785741	+	1	mouse
Or2k2	0	Olr854		47576648	NM_001000582.1	chr5	75909454	75910392	-	1	mouse
Or10ay1-ps	1	Olr1811-ps		46485714	NG_003985.1	chr5	121142060	121142890	-	5	mouse
Or10bf1-ps	1	Olr1778-ps	Olr1808-ps	46485684	NG_003946.1	chr5	121282067	121282312	-	5	rat
Or13p10	0	Olr855		47576640	NM_001000409.1	chr5	137497581	137498525	+	1	mouse
Or13p9	0	Olr856		47576634	NM_001000515.1	chr5	137514755	137515690	-	1	mouse
Or13p4-ps	1	Olr857		47576628	NM_001000583.1	chr5	137527228	137528176	-	1	mouse
Or13p3	0	Olr858		47576622	NM_001000584.1	chr5	137546860	137547795	+	1	mouse
Or13p8	0	LOC100912529		392348283	XM_003750010.1	chr5	137564541	137565557	+	1	mouse
Or13p5	0	Olr859	LOC100910682	564305990	NM_001000585.1	chr5	137574717	137575661	+	1	mouse
Or10ak14b	0	Olr860	LOC100366222	293347593	NM_001000822.1	chr5	137583664	137584665	-	2	mouse
Or10ak14	0	Olr862		47576602	NM_001001071.1	chr5	137602533	137603471	-	1	mouse
Or10ak11	0	LOC679803		564306057	XM_006238755.1	chr5	137635016	137635972	-	1	mouse
Or13p10b	0	Olr855		47576640	NM_001000409.1	chr5	137708631	137709575	+	2	mouse
Or13p9b	0	Olr856		47576634	NM_001000515.1	chr5	137725398	137726333	-	2	mouse
Or13p4b-ps	1	Olr857		47576628	NM_001000583.1	chr5	137738298	137739246	-	2	mouse
Or13p3b	0	Olr858		47576622	NM_001000584.1	chr5	137757938	137758873	+	2	mouse
Or13p8b	0	LOC686209		392348297	XM_003750016.1	chr5	137775735	137776751	+	2	mouse
Or13p5b	0	Olr859	LOC100910682	564305990	NM_001000585.1	chr5	137785908	137786852	+	2	mouse
Or10ak7b-ps	1	Olr865		47576594	NM_001000410.1	chr5	137812062	137813009	-	2	mouse
Or10ak7f	0	Olr866		47576588	NM_001000411.1	chr5	137845492	137846484	-	2	mouse
Or10ak13	0	Olr867		47576582	NM_001000412.1	chr5	137873745	137874692	-	1	mouse
Or10ak7e	0	Olr868		47576576	NM_001000821.1	chr5	137900646	137901614	-	2	mouse
Or10ak7	0	Olr869		47576568	NM_001000413.1	chr5	137927163	137928131	-	1	mouse
Or10ak7d-ps	1	Olr870-ps		46485417	NG_003453.1	chr5	137942485	137943423	-	2	mouse
Or10ak7c-ps	1	Olr871-ps		46485249	NG_003584.1	chr5	137957341	137957862	-	2	mouse
Or10ak7g-ps	1	Olr872-ps		46485317	NG_003654.1	chr5	137986268	137986786	-	2	mouse
Or10bb3-ps	1	Olr1856-ps		46485756	NG_004038.1	chr6	17081467	17081712	-	4	rat
Or5ak28-ps	1	Olr873-ps		46485522	NG_003769.1	chr6	69497617	69498282	-	4	rat
Or5t20-ps	1	Olr874-ps		46485527	NG_003770.1	chr6	142646086	142646973	-	4	mouse
Or10p22	0	Olr875	Olr876	47576538	NM_001000054.1	chr7	3425912	3426847	+	1	mouse
Or6c63	0	Olr877		47576526	NM_001000707.1	chr7	3450053	3450988	-	1	mouse
OR6c8	0	Olr878		47576520	NM_001000497.1	chr7	3498771	3499823	-	1	mouse
Or6c38	0	Olr879		47576512	NM_001000586.1	chr7	3706291	3707226	-	1	mouse
Or6c2b	0	Olr880		47576500	NM_001000055.1	chr7	3751199	3752155	-	2	mouse
Or6c201	0	Olr881		47576496	NM_001000056.1	chr7	3804091	3805023	-	1	mouse
Or6c202b-ps	1	Olr882-ps	Olr911-ps	46485524	NG_003771.1	chr7	3821945	3822919	-	2	mouse
Or6c203b-ps	1	Olr883		47777709	NM_001001358.1	chr7	3874135	3875070	-	2	mouse
Or6c35e	0	LOC103689923		672057669	XM_008765069.1	chr7	3900228	3901160	+	2	mouse
Or6c214c-ps	1	Olr993-ps		46485197	NG_003531.1	chr7	4004878	4005624	-	2	mouse
Or6c202d	0	Olr1845	Olr908	564357915	NM_001000696.1	chr7	4047306	4048256	+	2	mouse
Or6c203	0	Olr907		47777703	NM_001001357.1	chr7	4066547	4067479	-	1	mouse
Or10p23-ps	1	Olr888-ps		46485170	NG_003479.1	chr7	4116467	4117003	+	4	mouse
Or6c88	0	Olr889		47576470	NM_001000061.1	chr7	4182566	4183525	-	1	mouse
Or6c66b	0	Olr982		47576126	NM_001000702.1	chr7	4215901	4216833	-	2	mouse
Or6c2c	0	Olr983-ps		46485171	NG_003480.1	chr7	4236046	4236972	-	2	mouse
Or6c3	0	Olr984		47576136	NM_001001074.1	chr7	4292420	4293352	-	1	mouse
Or6c202f	0	Olr991		564308094	XM_001072422.4	chr7	4510855	4511730	+	2	mouse
Or6c240-ps	1	Olr992-ps		46485202	NG_003532.1	chr7	4537470	4538601	+	4	mouse
Or6c213e	0	Olr994-ps		46485169	NG_003482.1	chr7	4620033	4620968	+	2	mouse
Or6c5d-ps	1	Olr985-ps		46485168	NG_003481.1	chr7	4706518	4707476	+	2	mouse
Or6c3c	0	Olr984		47576136	NM_001001074.1	chr7	4713599	4714531	+	2	mouse
Or6c3g-ps	1	Olr978-ps		46485547	NG_003793.1	chr7	4761063	4761677	-	2	mouse
Or6c68b-ps	1	Olr973-ps		46485203	NG_003537.1	chr7	4814751	4815886	-	2	mouse
Or6c1c-ps	1	Olr975-ps		46485201	NG_003535.1	chr7	4853435	4854623	+	2	mouse
Or6c5b-ps	1	Olr976-ps		46485321	NG_003658.1	chr7	4871731	4872666	+	2	mouse
Or6c3h-ps	1	Olr978-ps		46485547	NG_003793.1	chr7	4916386	4917000	+	2	mouse
Or6c237-ps	1	Olr979-ps		46485544	NG_003794.1	chr7	4934636	4935722	+	4	rat
Or6c88c-ps	1	Olr980-ps		672057679	NG_003534.1	chr7	5023528	5024031	-	2	mouse
Or6ad1-ps	1	Olr890-ps		46485526	NG_003773.1	chr7	5081361	5082276	-	5	mouse
Or6c66f-ps	1	Olr891-ps		46485293	NG_003628.1	chr7	5086323	5087458	-	2	mouse
Or6c2	0	Olr892		47576450	NM_001000060.1	chr7	5105773	5106708	-	1	mouse
Or6c7c-ps	1	Olr893-ps		46485224	NG_003554.1	chr7	5147670	5148786	-	2	mouse
Or6c3d	0	Olr894		47576440	NM_001000940.1	chr7	5167970	5168902	-	2	mouse
Or6c236-ps	1	Olr895-ps		46485531	NG_003774.1	chr7	5175037	5175989	-	4	rat
Or6c1h	0	Olr896		47576428	NM_001000059.1	chr7	5195008	5195955	-	2	mouse
Or6c208	0	Olr898		47576414	NM_001000058.1	chr7	5250508	5251464	-	1	mouse
Or6c230-ps	1	Olr899-ps		46485219	NG_003553.1	chr7	5265643	5266783	-	4	rat
Or6c1g-ps	1	Olr900-ps		46485533	NG_003776.1	chr7	5315501	5316645	-	2	mouse
Or6c231-ps	1	Olr902-ps		46485222	NG_003552.1	chr7	5347914	5349052	+	4	mouse
Or6c35	0	Olr903		47777705	NM_001001361.1	chr7	5401508	5402440	+	1	mouse
Or6c210-ps	1	Olr904-ps		46485296	NG_003627.1	chr7	5422890	5424009	+	1	mouse
Or6c206f	0	Olr905		47777707	NM_001001355.1	chr7	5450327	5451262	-	2	mouse
Or6c5-ps	1	Olr918-ps		46485460	NG_003431.1	chr7	5573065	5574151	-	1	mouse
Or6c203d	0	Olr917		47777695	NM_001001354.1	chr7	5593735	5594667	+	2	mouse
Or6c202e	0	Olr916	Olr908	47576342	NM_001000587.1	chr7	5624406	5625356	+	2	mouse
Or6c213-ps	1	Olr914-ps		46485220	NG_003550.1	chr7	5699994	5701113	+	1	mouse
Or6c233-ps	1	Olr913-ps		46485291	NG_003626.1	chr7	5719934	5721085	+	4	rat
Or6c6-ps	1	Olr912-ps		46485217	NG_003551.1	chr7	5741417	5742561	-	1	mouse
Or6c1f-ps	1	Olr884-ps		46485298	NG_003629.1	chr7	5786507	5787644	+	2	mouse
Or6c210b	0	Olr885-ps		46485529	NG_003772.1	chr7	5796873	5797904	-	2	mouse
Or6c35f	0	Olr886		47777711	NM_001001382.1	chr7	5817684	5818625	-	2	mouse
Or6c244-ps	1	Olr968-ps		46485208	NG_003538.1	chr7	5856677	5857381	+	4	rat
Or6c243-ps	1	Olr1008-ps		46485377	NG_003465.1	chr7	6029174	6029944	-	4	mouse
Or6c6b	0	Olr1007		47578068	NM_001000076.1	chr7	6068004	6068951	+	2	mouse
Or6c68	0	Olr1006		47578066	NM_001000075.1	chr7	6096588	6097637	+	1	mouse
Or6c202	0	Olr954		47576010	NM_001000703.1	chr7	6157327	6158277	+	1	mouse
Or6c202c	0	Olr954		47576010	NM_001000703.1	chr7	6165151	6166101	+	2	mouse
Or6c69b	0	Olr1002		47777755	NM_001001371.1	chr7	6215743	6216678	+	2	mouse
Or6c66d-ps	1	Olr887-ps		46485221	NG_003555.1	chr7	6492738	6493841	-	2	mouse
Or6c35g-ps	1	Olr967-ps		46485288	NG_003619.1	chr7	6547206	6547802	+	2	mouse
Or6c207b-ps	1	Olr966-ps		46485205	NG_003539.1	chr7	6571549	6572172	+	2	mouse
Or6c234-ps	1	Olr965-ps		46485383	NG_003463.1	chr7	6602444	6603516	-	4	rat
Or6c1	0	Olr964		47576052	NM_001001073.1	chr7	6625347	6626285	-	1	mouse
Or6c3e-ps	1	Olr963-ps		46485210	NG_003540.1	chr7	6633540	6634472	-	2	mouse
Or6c6h	0	Olr962		47576046	NM_001000487.1	chr7	6644637	6645584	+	2	mouse
Or6c232-ps	1	Olr961-ps		46485285	NG_003620.1	chr7	6665870	6667119	-	4	rat
Or6c213f	0	Olr959	Olr1000	47576026	NM_001000486.1	chr7	6690741	6691679	-	2	mouse
Or6c76c-ps	1	Olr957-ps	Olr958-ps	46485290	NG_003621.1	chr7	6716543	6717250	+	2	mouse
Or6c69e	0	Olr956		47777681	NM_001001381.1	chr7	6753414	6754349	-	2	mouse
Or6c229-ps	1	Olr955-ps		46485207	NG_003541.1	chr7	6765413	6766563	-	4	mouse
Or6c1d-ps	1	Olr953-ps		46485212	NG_003542.1	chr7	6845170	6846305	+	2	mouse
Or6c212b-ps	1	Olr999-ps		46485746	NG_003799.1	chr7	6865103	6865579	-	2	mouse
Or6c213c-ps	1	Olr1000		47578070	NM_001000077.1	chr7	6884662	6885598	-	2	mouse
Or6c1i	0	Olr997-ps		672021433	NG_003797.1	chr7	6935739	6936677	-	2	mouse
Or6c3f-ps	1	Olr963-ps		46485210	NG_003540.1	chr7	6943932	6944864	-	2	mouse
Or6c213g	0	Olr960	Olr1000	47576036	NM_001000589.1	chr7	6970619	6971557	-	2	mouse
Or6c5f-ps	1	Olr1005-ps		46485550	NG_003800.1	chr7	7025517	7026633	+	2	mouse
Or6c228-ps	1	Olr1011-ps		46485198	NG_003528.1	chr7	7047342	7048443	+	4	mouse
Or6c7	0	Olr1012		47578064	NM_001000071.1	chr7	7068631	7069638	+	1	mouse
Or6c75b-ps	1	Olr1013-ps		46485553	NG_003802.1	chr7	7083780	7084637	+	2	mouse
Or6c226-ps	1	Olr1015-ps		46485193	NG_003527.1	chr7	7178795	7179978	+	4	rat
Or10p1	0	Olr1016		47578060	NM_001000070.1	chr7	7188679	7189689	-	1	mouse
Or6af2-ps	1	Olr1017-ps		46485196	NG_003526.1	chr7	7220364	7221493	-	4	rat
Or6c35c-ps	1	Olr1019-ps		46485313	NG_003650.1	chr7	7290464	7291613	+	2	mouse
Or6c211	0	Olr1020		47578054	NM_001000069.1	chr7	7310316	7311272	-	1	mouse
Or6c241-ps	1	Olr1025-ps		46485557	NG_003806.1	chr7	7380805	7381409	-	4	rat
Or6c3b	0	Olr1022	Olr952	47578052	NM_001001075.1	chr7	7533634	7534569	-	2	mouse
Or6c6d-ps	1	Olr1023-ps		46485556	NG_003805.1	chr7	7573363	7574512	+	2	mouse
Or6c212	0	Olr950		47777679	NM_001001370.1	chr7	7616525	7617499	-	1	mouse
Or6c213b-ps	1	Olr949-ps		46485287	NG_003622.1	chr7	7635416	7636546	-	2	mouse
Or6c225-ps	1	Olr1026-ps		46485191	NG_003525.1	chr7	7667177	7668292	-	4	rat
Or6c65-ps	1	Olr1027-ps		46485286	NG_003617.1	chr7	7674781	7675930	+	1	mouse
Or6c242-ps	1	Olr1028-ps		46485194	NG_003524.1	chr7	7695944	7697067	+	4	rat
Or6c69d	0	Olr1029		47777751	NM_001001366.1	chr7	7753043	7753978	-	2	mouse
Or6c223-ps	1	Olr1030-ps		46485187	NG_003523.1	chr7	7765270	7766424	-	4	mouse
Or6c5g-ps	1	Olr944-ps		46485214	NG_003544.1	chr7	7821977	7823106	+	2	mouse
Or6c206c-ps	1	Olr1032-ps		46485133	NG_003521.1	chr7	7832375	7833513	+	2	mouse
Or6c224-ps	1	Olr1033-ps		46485188	NG_003520.1	chr7	7839650	7840802	-	4	rat
Or6c238-ps	1	Olr1034-ps		46485558	NG_003807.1	chr7	7863484	7864443	+	4	rat
Or6c222-ps	1	Olr1035-ps		46485135	NG_003519.1	chr7	7889233	7890341	+	4	rat
Or6c206d-ps	1	Olr1032-ps		46485133	NG_003521.1	chr7	7901990	7903117	+	2	mouse
Or6c5e-ps	1	Olr1031-ps		46485192	NG_003522.1	chr7	7970071	7971205	+	2	mouse
Or6af1-ps	1	Olr942-ps		46485539	NG_003784.1	chr7	8037947	8038956	-	5	mouse
Or6c66e-ps	1	Olr941-ps		46485292	NG_003623.1	chr7	8059326	8060473	-	2	mouse
Or6c35b-ps	1	Olr940-ps		46485289	NG_003624.1	chr7	8117469	8118602	+	2	mouse
Or10p1b-ps	1	Olr1046-ps		46485563	NG_003812.1	chr7	8240166	8240630	-	2	mouse
Or6c66-ps	1	Olr1048-ps		46485139	NG_003515.1	chr7	8275947	8277082	-	3	human
Or6c1j	0	Olr939-ps		46485211	NG_003545.1	chr7	8356534	8357409	-	2	mouse
Or6c227-ps	1	Olr1010-ps		46485195	NG_003529.1	chr7	8436587	8437723	+	4	mouse
Or6c5c-ps	1	Olr1036-ps		46485281	NG_003616.1	chr7	8451701	8452840	+	2	mouse
Or6c245	0	Olr1037-ps		46485316	NG_003649.1	chr7	8463994	8464848	+	4	rat
Or6c7b-ps	1	Olr1038-ps		46485134	NG_003518.1	chr7	8478641	8479777	+	2	mouse
Or6c75-ps	1	Olr1014		47578062	NM_001000699.1	chr7	8504405	8505349	+	1	mouse
Or6c66c-ps	1	Olr1041-ps		46485136	NG_003516.1	chr7	8562077	8563211	+	2	mouse
Or6ad2-ps	1	Olr1042-ps		46485560	NG_003809.1	chr7	8567727	8568589	+	4	rat
Or6c88b-ps	1	Olr1043-ps		46485284	NG_003615.1	chr7	8609911	8611074	+	2	mouse
Or6c213d-ps	1	Olr1050-ps		46485138	NG_003514.1	chr7	8748842	8749970	-	2	mouse
Or6c214b	0	Olr937		47777689	NM_001001387.1	chr7	8809717	8810649	-	2	mouse
Or6c76-ps	1	Olr935-ps	Olr1053-ps	46485458	NG_003433.1	chr7	8882215	8882988	-	1	mouse
Or6c69f-ps	1	Olr930-ps		46485532	NG_003781.1	chr7	9027281	9027778	-	2	mouse
Or6c69	0	Olr1058		47578036	NM_001000066.1	chr7	9103784	9104719	-	1	mouse
Or6c215	0	Olr1059		47777743	NM_001001362.1	chr7	9135538	9136515	-	1	mouse
Or6c219	0	Olr1060		47578032	NM_001000698.1	chr7	9173377	9174330	-	1	mouse
Or10u3	0	Olr1061		47578034	NM_001000065.1	chr7	9192182	9193141	-	1	mouse
Or10a51-ps	1	Olr1062-ps		46485567	NG_003816.1	chr7	9212817	9213864	+	4	dog
Or6c33	0	Olr1063		47578030	NM_001000064.1	chr7	9262979	9263917	+	1	mouse
Or6c74	0	Olr1064		47578026	NM_001001076.1	chr7	9279620	9280555	+	1	mouse
Or6c33c	0	Olr1065		47578028	NM_001000498.1	chr7	9294706	9295644	+	2	mouse
Or6c69c	0	Olr1066-ps		46485396	NG_003462.1	chr7	9341613	9342548	+	2	mouse
Or9r3b	0	Olr1067		47578024	NM_001000697.1	chr7	9392336	9393280	-	2	mouse
Or9r3	0	Olr1068		47578020	NM_001001077.1	chr7	9426562	9427506	-	1	mouse
Or9r3c	0	Olr1069		47578022	NM_001000522.1	chr7	9464586	9465527	-	2	mouse
Or9k2	0	Olr1070		47578018	NM_001000591.1	chr7	9484974	9485930	-	3	human
Or9k2b	0	Olr1071		47578012	NM_001000063.1	chr7	9591062	9592000	-	2	mouse
Or9k7	0	Olr1072		47578014	NM_001000062.1	chr7	9629646	9630719	-	1	mouse
Or7a44	0	Olr1073		47578010	NM_001000998.1	chr7	13378338	13379270	+	4	dog
Or7a41	0	Olr1075		47578006	NM_001000421.1	chr7	13403902	13404873	-	1	mouse
Or7a35	0	Olr1076		47578008	NM_001000712.1	chr7	13424358	13425311	-	1	mouse
Or7a36	0	Olr1077		47578002	NM_001000941.1	chr7	13460479	13461405	-	1	mouse
Or7a37	0	Olr1078		46485414	NM_207597.1	chr7	13466347	13467348	-	1	mouse
Or7a38d	0	Olr1079		47578004	NM_001000711.1	chr7	13488208	13489137	-	2	mouse
Or7a38b	0	Olr1081	Olr1082	47577996	NM_001000592.1	chr7	13530573	13531526	-	2	mouse
Or7a38c	0	Olr1082		27545435	NM_173335.1	chr7	13553010	13553963	-	2	mouse
Or7a38	0	Olr1083		47577998	NM_001000710.1	chr7	13587479	13588411	-	1	mouse
Or7a39	0	Olr1084		47577992	NM_001000709.1	chr7	13631972	13632904	+	1	mouse
Or7a38e	0	Olr1085		47577994	NM_001000420.1	chr7	13673925	13674863	+	2	mouse
Or7c70	0	Olr1086		47577988	NM_001000419.1	chr7	13698647	13699606	+	1	mouse
Or1i2	0	Olr1087		47577990	NM_001000418.1	chr7	13996819	13997904	+	1	mouse
Or10h1d	0	Olr1095		47577980	NM_001000416.1	chr7	15621950	15622942	+	2	mouse
Or10h1	0	Olr1091		47577984	NM_001000593.1	chr7	15628626	15629597	+	1	mouse
Or10h1c	0	Olr1094-ps	Olr1092	683524051	NG_003454.2	chr7	15705940	15706893	-	2	mouse
Or10h28	0	LOC100909683		672058092	XM_003750291.3	chr7	15722180	15723232	-	1	mouse
Or6c207	0	Olr996		47576190	NM_001000700.1	chr7	16009642	16010658	-	1	mouse
Or6c35d	0	Olr921		47777691	NM_001001385.1	chr7	16035253	16036185	-	2	mouse
Or6c6g	0	Olr922		47576324	NM_001000705.1	chr7	16067882	16068829	-	2	mouse
Or6c1e-ps	1	Olr923-ps		46485215	NG_003549.1	chr7	16095835	16096968	-	2	mouse
Or6c6e-ps	1	Olr925-ps		46485218	NG_003548.1	chr7	16129860	16130969	-	2	mouse
Or10u3b	0	Olr927		47575974	NM_001000588.1	chr7	16304954	16305913	+	2	mouse
Or6c219b-ps	1	Olr926-ps		46485457	NG_003432.1	chr7	16325093	16326248	+	2	mouse
Or6c70	0	Olr931	Olr1057	47575958	NM_001000704.1	chr7	16404763	16405698	+	1	mouse
Or6c76b	0	Olr932		47777693	NM_001001386.1	chr7	16431803	16432738	-	2	mouse
Or6c216	0	Olr1055		47578042	NM_001000067.1	chr7	16461899	16462840	+	1	mouse
Or6c215b-ps	1	Olr933-ps		46485537	NG_003782.1	chr7	16475047	16475988	+	2	mouse
Or6c246-ps	1	Olr934-ps	Olr1054-ps	46485534	NG_003783.1	chr7	16492701	16493126	+	4	mouse
Or2z10-ps	1	Olr1097-ps		46485569	NG_003818.1	chr7	18890542	18891618	+	4	m
Or8i9-ps	1	Olr1100-ps		46485571	NG_003821.1	chr7	88671187	88671753	-	4	rat
Or10ad1-ps	1	Or10ad1		672022455	XM_008765883.1	chr7	139781775	139782794	-	1	mouse
Or8s16	0	Olr1104		47577976	NM_001000906.1	chr7	139928939	139929895	-	1	mouse
Or8s5	0	Olr1105		47577972	NM_001001078.1	chr7	139953085	139953999	-	1	mouse
Or8s2	0	Olr1106		47577974	NM_001000423.1	chr7	139977995	139978921	-	1	mouse
Or8s10	0	Olr1107		47577968	NM_001000424.1	chr7	140032132	140033055	+	1	mouse
Or8s8	0	Olr1108		47577970	NM_001000993.1	chr7	140054529	140055524	+	1	mouse
Or5bs2-ps	1	Olr1109-ps		46485572	NG_003822.1	chr7	140079972	140080727	+	1	mouse
Or11m3	0	Olr1111		47577964	NM_001000425.1	chr7	140107488	140108417	+	1	mouse
Or7g21c-ps	1	Olr1112-ps		46485574	NG_003824.1	chr8	17727412	17727960	+	2	mouse
Or7g21b-ps	1	Olr1114-ps		46485576	NG_003826.1	chr8	17751402	17752008	+	2	mouse
Or7g23b	0	Olr1115		47577960	NM_001000885.1	chr8	17775426	17776424	-	2	mouse
Or7g23	0	Olr1117		47577958	NM_001000884.1	chr8	17832838	17833773	-	1	mouse
Or7g24	0	Olr1118		47577954	NM_001000883.1	chr8	17859386	17860348	-	1	mouse
Or7g23c	0	Olr1135		47577930	NM_001000878.1	chr8	17964483	17965418	-	2	mouse
Or7g37-ps	1	Olr1136-ps		46485314	NG_003646.1	chr8	17986323	17987477	-	4	rat
Or7g89	0	Olr1137		47577926	NM_001001079.1	chr8	18036848	18037774	-	4	mouse
Or7g25	0	Olr1138		47577928	NM_001001080.1	chr8	18050190	18051128	-	1	mouse
Or7g26	0	Olr1139		47577922	NM_001000427.1	chr8	18062000	18062971	-	1	mouse
Or7g28-ps	1	Olr1141-ps		46485259	NG_003594.1	chr8	18095140	18095895	-	1	mouse
Or7g25c	0	Olr1119		47577956	NM_001000988.1	chr8	18114512	18115456	-	2	mouse
Or7g39-ps	1	Olr1120-ps		46485577	NG_003827.1	chr8	18143855	18144921	+	4	rat
Or1m1	0	Olr1121		47577948	NM_001000516.1	chr8	18719447	18720385	-	1	mouse
Or7g16	0	Olr1122		47577950	NM_001000882.1	chr8	18761987	18762922	-	1	mouse
Or7g17	0	LOC686748		672022623	XM_006242580.2	chr8	18785139	18786083	+	1	mouse
Or7g18	0	Olr1124		47577944	NM_001000426.1	chr8	18795516	18796460	+	1	mouse
Or7g12	0	Olr1125		47577946	NM_001000881.1	chr8	18845552	18846514	+	1	mouse
Or7g41	0	Olr1126		47577942	NM_001000880.1	chr8	18909902	18910837	-	4	mouse
Or7g20	0	Olr1128		47577938	NM_001000987.1	chr8	18926418	18927350	+	1	mouse
Or7g42-ps	1	Olr1131-ps		46485579	NG_003829.1	chr8	18954518	18955067	-	4	rat
Or7g21	0	Olr1130		47577936	NM_001000428.1	chr8	18969469	18970413	+	1	mouse
Or7g22	0	Olr1129		47577940	NM_001000879.1	chr8	18992890	18993858	+	1	mouse
Or7g23e	0	Olr1132		47577932	NM_001000986.1	chr8	19019413	19020378	-	2	mouse
Or7g23d	0	Olr1135		47577930	NM_001000878.1	chr8	19081543	19082478	-	2	mouse
Or7g90	0	Olr1137		47577926	NM_001001079.1	chr8	19153906	19154832	-	4	mouse
Or7g25b	0	Olr1138		47577928	NM_001001080.1	chr8	19167240	19168178	-	2	mouse
Or7g26c	0	Olr1139		47577922	NM_001000427.1	chr8	19179050	19180021	-	2	mouse
Or7o1-ps	1	Olr1140-ps		46485309	NG_003645.1	chr8	19185911	19187034	+	5	mouse
Or7g28b-ps	1	Olr1141-ps		46485259	NG_003594.1	chr8	19213159	19213914	-	2	mouse
Or7g30	0	Olr1142	Olr1143	47577918	NM_001000877.1	chr8	19274455	19275390	+	1	mouse
Or7g31	0	Olr1144		47577914	NM_001000876.1	chr8	19332112	19333056	-	1	mouse
Or7g33c	0	Olr1145		47577916	NM_001000429.1	chr8	19385470	19386384	-	2	mouse
Or7g26b-ps	1	Olr1146		564309700	XM_001075891.3	chr8	19464307	19465242	+	2	mouse
Or7g29	0	Olr1147		47577910	NM_001000431.1	chr8	19526578	19527522	-	1	mouse
Or7g32	0	Olr1148		47577912	NM_001000875.1	chr8	19548482	19549423	+	1	mouse
Or7g34	0	Olr1149		47577906	NM_001000874.1	chr8	19585843	19586811	-	1	mouse
Or7g38-ps	1	Olr1150-ps		46485325	NG_003662.1	chr8	19624170	19625320	+	4	mouse
Or7g33	0	Olr1151		47577904	NM_001000432.1	chr8	19671816	19672730	-	1	mouse
Or7g43-ps	1	Olr1152-ps		46485582	NG_003832.1	chr8	19687132	19687670	+	4	rat
Or7g40-ps	1	Olr1153-ps		46485583	NG_003833.1	chr8	19717041	19717777	+	4	mouse
Or7g33b-ps	1	Olr1154-ps		46485584	NG_003834.1	chr8	19750215	19751331	-	2	mouse
Or7g34b	0	Olr1155		47577902	NM_001000433.1	chr8	19772308	19773252	-	2	mouse
Or7g35	0	Olr1156		47577900	NM_001000873.1	chr8	19810959	19811894	+	1	mouse
Or7g36-ps	1	Olr1157-ps		46485262	NG_003593.1	chr8	19849620	19850786	-	4	rat
Or7d12	0	Olr1158		47577896	NM_001000872.1	chr8	19916458	19917396	-	1	mouse
Or7e166	0	Olr1159		47577898	NM_001000871.1	chr8	19972763	19973719	+	1	mouse
Or7e171b	0	Olr1160		47577892	NM_001000985.1	chr8	19994668	19995594	+	2	mouse
Or7e171d	0	Olr1162		47577888	NM_001000870.1	chr8	20054308	20055348	+	2	mouse
Or7d10	0	Olr1163		47577890	NM_001000869.1	chr8	20172172	20173107	-	1	mouse
Or7e169c	0	Olr1164		47577884	NM_001000984.1	chr8	20213109	20214047	+	2	mouse
Or7e171	0	Olr1165		47577886	NM_001000868.1	chr8	20230082	20231008	+	1	mouse
Or7e173	0	Olr1166		47577882	NM_001000867.1	chr8	20265891	20266826	+	1	mouse
Or7e171c-ps	1	Olr1167-ps		46485586	NG_003836.1	chr8	20294092	20294955	+	2	mouse
Or7e179-ps	1	Olr1168-ps		46485257	NG_003592.1	chr8	20331888	20333011	+	4	mouse
Or7e169	0	Olr1169		47577880	NM_001000434.1	chr8	20358176	20359225	+	1	mouse
Or7q1-ps	1	Olr1170-ps		46485587	NG_003837.1	chr8	20392191	20393092	-	5	mouse
Or7e173d-ps	1	Olr1171		47577876	NM_001001005.1	chr8	20397609	20398529	-	2	mouse
Or7d11	0	Olr1172		47577878	NM_001000983.1	chr8	20442076	20443068	-	1	mouse
Or7e173b	0	LOC690764		672022556	XM_008766033.1	chr8	20480750	20481634	-	2	mouse
Or7d11c	0	Olr1174		47577874	NM_001001016.1	chr8	20535478	20536470	+	2	mouse
Or7d11b-ps	1	Olr1175-ps	Olr1867	46485260	NG_003591.1	chr8	20565764	20566903	+	2	mouse
Or7q2-ps	1	Olr1176-ps		46485588	NG_003838.1	chr8	20594841	20595728	-	4	rat
Or7e174	0	Olr1179		47577870	NM_001000864.1	chr8	20728808	20729743	+	1	mouse
Or7e176b	0	LOC690821		672022625	XM_008766034.1	chr8	20781122	20782006	+	2	mouse
Or7e176c-ps	1	Olr1181-ps		46485312	NG_003644.1	chr8	20842224	20843108	+	2	mouse
Or7e176e-ps	1	Olr1181-ps		46485312	NG_003644.1	chr8	20857975	20858859	+	2	mouse
Or7d9b-ps	1	Olr1182-ps		46485258	NG_003589.1	chr8	20870560	20871688	+	2	mouse
Or7e176d-ps	1	Olr1181-ps		46485312	NG_003644.1	chr8	20961409	20962293	+	2	mouse
Or7d9	0	Olr1186		47577864	NM_001000862.1	chr8	20979845	20980891	+	1	mouse
Or7e177	0	Olfr873		564362491	XM_002727007.4	chr8	20993734	20994618	-	1	mouse
Or7e169b	0	Olr1169		47577880	NM_001000434.1	chr8	21033693	21034742	+	2	mouse
Or7e173c	0	LOC690764		672022556	XM_008766033.1	chr8	21073845	21074729	-	2	mouse
Or7e176	0	Olr1185		68299784	NM_001000982.1	chr8	21164040	21164963	+	1	mouse
Or7h8	0	LOC100361194		564362497	XM_003754375.2	chr8	21271190	21272125	+	1	mouse
Or7h7b	0	Olr1193		47577860	NM_001000594.1	chr8	21305250	21306209	+	2	mouse
Or7h7	0	Olr1192		47577858	NM_001000859.1	chr8	21340472	21341431	-	1	mouse
Or8a1b	0	Olr1194		47577854	NM_001000820.1	chr8	40191905	40192915	-	2	mouse
Or8a1	0	Olr1195		47577856	NM_001001081.1	chr8	40219070	40219996	-	1	mouse
Or8b12	0	Olr1196		47577850	NM_001000435.1	chr8	40258985	40259914	+	1	mouse
Or8b12d	0	Olr1197	Olr1198	47577852	NM_001001120.1	chr8	40262831	40263760	+	2	mouse
Or8b12c	0	Olr1199	LOC102551757	564363029	NM_001000819.1	chr8	40285637	40286569	+	2	mouse
Or8b9	0	Olr1200		47577838	NM_001000966.1	chr8	40345160	40346092	+	1	mouse
Or8b8	0	Olr1201		47577840	NM_001000818.1	chr8	40383991	40384926	+	1	mouse
Or8b4	0	Olr1202		47577834	NM_001000817.1	chr8	40410700	40411626	+	1	mouse
Or8b101b	0	Olr1203		47577836	NM_001001082.1	chr8	40448952	40449896	+	2	mouse
Or8b35	0	Olr1204		47577832	NM_001000437.1	chr8	40488792	40489733	+	1	mouse
Or8b36	0	Olr1205-ps		46485252	NG_003583.1	chr8	40505439	40506284	+	1	mouse
Or8b37	0	Olr1206		47577830	NM_001000816.1	chr8	40524733	40525656	+	1	mouse
Or8b38-ps	1	Olr1209-ps		46485247	NG_003582.1	chr8	40591215	40592343	+	1	mouse
Or8c22-ps	1	Olr1212-ps		46485594	NG_003844.1	chr8	40679845	40680829	+	4	mouse
Or8b101	0	Olr1213		47577826	NM_001000815.1	chr8	40691521	40692462	+	1	mouse
Or8b101c	0	Olr1217		47577820	NM_001000439.1	chr8	40764921	40765850	+	2	mouse
Or8b101d	0	Olr1218		47577822	NM_001000488.1	chr8	41235156	41236085	+	2	mouse
Or8c13	0	Olr1219		47577816	NM_001000965.1	chr8	41247536	41248486	+	1	mouse
Or8c16c	0	Olr1220		47577812	NM_001000814.1	chr8	41252456	41253394	+	2	mouse
Or8c23	0	LOC103693049		672061455	XM_008766089.1	chr8	41272707	41273723	+	4	rat
Or8c15b	0	Olr1222		47577814	NM_001000440.1	chr8	41285315	41286385	+	2	mouse
Or8c16	0	Olr1223		47577810	NM_001000441.1	chr8	41302631	41303569	+	1	mouse
Or8c15-ps	1	Olr1224-ps		46485305	NG_003640.1	chr8	41315490	41316677	+	1	mouse
Or8c17	0	Olr1225		47577866	NM_001001083.1	chr8	41336283	41337320	+	1	mouse
Or8c18	0	Olr1226		47577868	NM_001000442.1	chr8	41350403	41351341	+	1	mouse
Or8c19c	0	Olr1227		47577806	NM_001000443.1	chr8	41358313	41359242	+	2	mouse
Or8c9c	0	Olr1228		47577808	NM_001000964.1	chr8	41365984	41366922	+	2	mouse
Or8c10d	0	Olr1229		47577802	NM_001000444.1	chr8	41394860	41395822	+	2	mouse
Or8b101e	0	Olr1218		47577822	NM_001000488.1	chr8	41898624	41899553	+	2	mouse
Or8c13c	0	Olr1219		47577816	NM_001000965.1	chr8	41911004	41911954	+	2	mouse
Or8c16e	0	Olr1220		47577812	NM_001000814.1	chr8	41915924	41916862	+	2	mouse
Or8c15c	0	Olr1222		47577814	NM_001000440.1	chr8	41936824	41937894	+	2	mouse
Or8c16b	0	Olr1223		47577810	NM_001000441.1	chr8	41954140	41955078	+	2	mouse
Or8c17b	0	Olr1225		47577866	NM_001001083.1	chr8	41987792	41988829	+	2	mouse
Or8c18b	0	Olr1226		47577868	NM_001000442.1	chr8	42001912	42002850	+	2	mouse
Or8c19b	0	Olr1227		47577806	NM_001000443.1	chr8	42009822	42010751	+	2	mouse
Or8c9b	0	Olr1228		47577808	NM_001000964.1	chr8	42017493	42018431	+	2	mouse
Or8c10c	0	Olr1229		47577802	NM_001000444.1	chr8	42046369	42047331	+	2	mouse
Or8c13b	0	Olr1219		47577816	NM_001000965.1	chr8	42260375	42261325	+	2	mouse
Or8c16d	0	Olr1220		47577812	NM_001000814.1	chr8	42265295	42266233	+	2	mouse
Or8b43d	0	Olr1237		47577788	NM_001000963.1	chr8	42284654	42285580	+	2	mouse
Or8b43c	0	Olr1238		47577782	NM_001001013.1	chr8	42296303	42297229	+	2	mouse
Or8b51c	0	Olr1239		47577784	NM_001000811.1	chr8	42301472	42302401	+	2	mouse
Or8b1h	0	Olr1240		47577778	NM_001000448.1	chr8	42308954	42309883	+	2	mouse
Or8b1i	0	Olr1241		47577780	NM_001000449.1	chr8	42322813	42323742	+	2	mouse
Or8b46e	0	Olr1247		47577764	NM_001000807.1	chr8	42347811	42348728	+	2	mouse
Or8b1e-ps	1	LOC100909736		392349976	XM_003750485.1	chr8	42360433	42361275	-	2	mouse
Or8b1f	0	Olr1252		47577752	NM_001000454.1	chr8	42364890	42365819	-	2	mouse
Or8b51d	0	Olr1253		47577746	NM_001000805.1	chr8	42376328	42377257	-	2	mouse
Or8b52b	0	Olr1254		47577748	NM_001001085.1	chr8	42381068	42381997	-	2	mouse
Or8b3d-ps	1	Olr1255-ps		46485596	NG_003846.1	chr8	42388680	42389558	-	2	mouse
Or8g51b	0	Olr1257		47577742	NM_001000596.1	chr8	42429996	42430934	-	2	mouse
Or8b53g	0	Olr1258-ps		46485597	NG_003847.1	chr8	42484374	42485222	+	2	mouse
Or8b53d	0	Olr1259		47577738	NM_001000455.1	chr8	42511520	42512464	+	2	mouse
Or8b53f	0	Olr1260		47577734	NM_001000962.1	chr8	42549930	42550859	+	2	mouse
Or8aj1-ps	1	Olr1263-ps		46485598	NG_003848.1	chr8	42571658	42572725	+	5	mouse
Or8b55b	0	Olr1264		47577728	NM_001000456.1	chr8	42613601	42614533	+	2	mouse
Or8b56d	0	Olr1265		47577730	NM_001000457.1	chr8	42650438	42651388	+	2	mouse
Or8b56g	0	Olr1266		47577726	NM_001000802.1	chr8	42663549	42664565	+	2	mouse
Or8d2c-ps	1	Olr1267-ps		46485165	NG_003486.1	chr8	42682592	42683518	+	2	mouse
Or8d1h-ps	1	Olr1268-ps		46485599	NG_003849.1	chr8	42688959	42689513	+	2	mouse
Or8d23b-ps	1	Olr1269-ps		46485328	NG_003661.1	chr8	42712918	42714047	+	2	mouse
Or8d23d	0	LOC100910294		564336090	XM_006232223.1	chr8	42779545	42780471	+	2	mouse
Or8d1d-ps	1	Olr1272-ps		46485250	NG_003581.1	chr8	42786859	42787782	+	2	mouse
Or10d1g	0	Olr1273		47576304	NM_001000458.1	chr8	42792621	42793553	-	2	mouse
Or8d23g	0	LOC100910120		564363156	XM_003750489.2	chr8	42817141	42818064	+	2	mouse
Or10d1h	0	Olr1273		47576304	NM_001000458.1	chr8	42833019	42833951	+	2	mouse
Or8d1e-ps	1	Olr1272-ps		46485250	NG_003581.1	chr8	42838790	42839713	-	2	mouse
Or8d23e	0	LOC100910224		672061505	XM_008766109.1	chr8	42846099	42847025	-	2	mouse
Or8g17h	0	Olr1275		47576302	NM_001000800.1	chr8	42870827	42871759	-	2	mouse
Or8g17e	0	Olr1275		47576302	NM_001000800.1	chr8	42885573	42886505	+	2	mouse
Or8g21d	0	Olr1274		47576300	NM_001000801.1	chr8	42943141	42944070	-	2	mouse
Or8g17f	0	Olr1275		47576302	NM_001000800.1	chr8	42978373	42979305	-	2	mouse
Or8g17g	0	Olr1275		47576302	NM_001000800.1	chr8	43006458	43007390	-	2	mouse
Or8d1f-ps	1	Olr1272-ps		46485250	NG_003581.1	chr8	43017863	43018786	+	2	mouse
Or10d1i	0	Olr1273		47576304	NM_001000458.1	chr8	43023625	43024557	-	2	mouse
Or8g21e	0	Olr1274		47576300	NM_001000801.1	chr8	43043097	43044026	-	2	mouse
Or8g36c	0	Olr1303		47576264	NM_001000796.1	chr8	43082025	43082948	-	2	mouse
Or8g28c-ps	1	Olr1299-ps		46485408	NG_003460.1	chr8	43141815	43142306	-	2	mouse
Or8g28d-ps	1	Olr1299-ps		46485408	NG_003460.1	chr8	43143806	43144297	-	2	mouse
Or8ak2-ps	1	Olr1300-ps		46485608	NG_003860.1	chr8	43157367	43157843	-	4	rat
Or8g35-ps	1	Olr1301		392350007	NM_001000462.1	chr8	43167161	43167664	-	1	mouse
Or8g20	0	Olr1302		47576262	NM_001000463.1	chr8	43191969	43192910	-	1	mouse
Or8g36d	0	Olr1303		47576264	NM_001000796.1	chr8	43208316	43209239	-	2	mouse
Or8g36	0	Olr1304		47576258	NM_001000464.1	chr8	43234276	43235208	-	1	mouse
Or8g36b	0	Olr1305		47576260	NM_001000959.1	chr8	43248937	43249887	-	2	mouse
Or10d3	0	Olr1306		47576254	NM_001000465.1	chr8	43282831	43283766	-	1	mouse
Or10d1	0	Olr1307		47576256	NM_001000519.1	chr8	43303628	43304560	-	1	mouse
Or10n1	0	Olr1308		47576250	NM_001000795.1	chr8	43348973	43349902	+	1	mouse
Or10d4b	0	Olr1309		47576252	NM_001000466.1	chr8	43355006	43356001	+	2	mouse
Or10d4c	0	Olr1311		47576248	NM_001000467.1	chr8	43382176	43383117	+	2	mouse
Or10n9-ps	1	Olr1312-ps		46485610	NG_003862.1	chr8	43398589	43399235	+	4	mouse
Or10d4	0	Olr1313		47576246	NM_001000794.1	chr8	43408635	43409567	+	1	mouse
Or10n7	0	Olr1314		47576242	NM_001000468.1	chr8	43442617	43443531	-	1	mouse
Or10d1b	0	Olr1315		47576244	NM_001000469.1	chr8	43469445	43470377	-	2	mouse
Or8g52	0	Olr1316		47576240	NM_001000793.1	chr8	43566788	43567723	+	1	mouse
Or8g50b-ps	1	Olr1318		665505960	NM_001001087.2	chr8	43590380	43591183	+	2	mouse
Or8g52b	0	Olr1319		47576238	NM_001000470.1	chr8	43606676	43607611	+	2	mouse
Or8g50	0	Olr1320		47576232	NM_001000471.1	chr8	43628182	43629117	+	1	mouse
Or8g4	0	Olr1321		47576234	NM_001000792.1	chr8	43644822	43645751	+	1	mouse
Or8g37	0	LOC100362319		672061537	XM_006243144.2	chr8	43660731	43661666	+	1	mouse
Or8g37c	0	Olr1323		47576230	NM_001000472.1	chr8	43675950	43676882	+	2	mouse
Or8g54-ps	1	Olr1324-ps		46485308	NG_003639.1	chr8	43705116	43705702	+	1	mouse
Or8g2c	0	Olr1325		47576226	NM_001000473.1	chr8	43722228	43723148	+	2	mouse
Or10d5j	0	Olr1331,Olr1326		47576215	NM_001000790.1	chr8	43733545	43734480	+	2	mouse
Or8g37b	0	Olr1327		47576222	NM_001000475.1	chr8	43747548	43748480	+	2	mouse
Or8g2	0	Olr1328		47576224	NM_001000599.1	chr8	43763790	43764779	+	1	mouse
Or8d6	0	Olr1329		47576218	NM_001000791.1	chr8	43781870	43782850	+	1	mouse
Or10d5	0	Olr1330		47576220	NM_001000476.1	chr8	43795298	43796224	-	1	mouse
Or10d5b	0	Olr1332		47576216	NM_001000477.1	chr8	43815280	43816365	-	2	mouse
Or10g7-ps	1	Olr1333-ps		46485410	NG_003459.1	chr8	43835126	43836058	+	1	mouse
Or10g9	0	Olr1334		47576212	NM_001000478.1	chr8	43848058	43848993	-	1	mouse
Or10g9b	0	Olr1335		47576208	NM_001000479.1	chr8	43853833	43854765	-	2	mouse
Or10s1	0	Olr1337		47576210	NM_001000480.1	chr8	43872716	43873678	+	1	mouse
Or8b57	0	Olr1338		47576204	NM_001000789.1	chr8	43907970	43908914	-	1	mouse
Or4d5	0	Olr1339		47576206	NM_001000481.1	chr8	43919479	43920420	-	1	mouse
Or8d4	0	Olr1340		564309851	XM_003750514.2	chr8	43969462	43970538	-	1	mouse
Or6x1	0	Olr1341		47576202	NM_001000482.1	chr8	44043045	44043980	+	1	mouse
Or2ag21-ps	1	Olr212-ps		46485345	NG_003682.1	chr9	3989423	3990025	+	4	rat
Or5ak27-ps	1	Olr1342-ps		46485612	NG_003864.1	chr9	91433023	91433580	-	4	rat
Or6b2	0	Olr1343		47576198	NM_001001088.1	chr9	99658490	99659854	-	1	mouse
Or6b2b	0	Olr1344		47576200	NM_001000483.1	chr9	99666757	99667689	-	2	mouse
Or6b3	0	Olr1345		47576194	NM_001000753.1	chr9	99680044	99680979	-	1	mouse
Or9s23b	0	Olr1346		47576196	NM_001000520.1	chr9	99720856	99721824	+	2	mouse
Or9s23	0	Olr1347		47576192	NM_001001121.1	chr9	99735011	99735979	+	1	mouse
Or9s27	0	Olr1349		47576186	NM_001000484.1	chr9	99745639	99746670	+	1	mouse
Or9s15	0	Olr1350		47576188	NM_001000752.1	chr9	99753099	99754067	+	1	mouse
Or9s14b	0	Olr1351		47576180	NM_001000751.1	chr9	99763768	99764730	+	2	mouse
Or9s14	0	Olr1352		47576182	NM_001000953.1	chr9	99776886	99777851	+	1	mouse
Or9s13	0	Olr1353		47576178	NM_001000750.1	chr9	99795678	99796676	+	1	mouse
Or52n5	0	Olr177-ps		46485341	NG_003678.1	chr9	101250754	101251641	+	1	mouse
Or52e18	0	Olr178		47576754	NM_001000179.1	chr9	101268827	101269840	+	1	mouse
Or5p78b-ps	1	Olr265-ps		46485299	NG_003634.1	chrUn_AABR07024042v1	32080	33207	+	2	mouse
Or52n4d	0	Olr168		47576650	NM_001000174.1	chrUn_KL568409v1	159212	160168	+	2	mouse
Or52n1	0	Olr170		47576696	NM_001000175.1	chrUn_KL568409v1	179289	180251	-	1	mouse
Or52n3	0	Olr171		47576702	NM_001000176.1	chrUn_KL568409v1	237800	238834	+	1	mouse
Or52n2	0	Olr172		47576714	NM_001000177.1	chrUn_KL568409v1	245603	246556	-	1	mouse
Or52n2d-ps	1	Olr173-ps		46485344	NG_003677.1	chrUn_KL568409v1	260706	261524	-	2	mouse
Or52n2f	0	Olr174		47576724	NM_001001028.1	chrUn_KL568409v1	264365	265318	-	2	mouse
Or52n2b	0	Olr175		47576730	NM_001001029.1	chrUn_KL568409v1	310502	311464	-	2	mouse
Or52n2e	0	Olr176		47576750	NM_001000178.1	chrUn_KL568409v1	318309	319262	-	2	mouse
Or6c206b-ps	1	Olr919-ps		46485294	NG_003625.1	chrUn_KL568438v1	110580	111712	+	2	mouse
Or6c206e	0	Olr905		47777707	NM_001001355.1	chrUn_KL568439v1	10985	11920	+	2	mouse
Or1aa2	0	Olr1751		47576726	NM_001000492.1	chrUn_KL568460v1	62647	63582	-	1	mouse
Or6c214	0	Olr1051		47777749	NM_001001364.1	chrUn_KL568463v1	4922	5854	-	1	mouse
Or5an9	0	Olr329		47577128	NM_001000251.1	chrUn_KL568468v1	108681	109631	+	1	mouse
Or5bb12	0	Olr327		47577124	NM_001000249.1	chrUn_KL568473v1	24000	24965	-	1	mouse
Or2ae2-ps	1	Olr1574-ps		46485186	NG_003467.1	chrUn_KL568482v1	67962	69047	-	4	human
Or6b14-ps	1	Olr1753-ps		46485162	NG_003492.1	chrX	86661053	86661809	-	4	rat
Or5ae1b	0	Olr10		47578056	NM_001000115.1	chrX	95344825	95345769	+	2	mouse
Or5ae1	0	Olr11		47577844	NM_001000114.1	chrX	95352397	95353341	+	1	mouse
Or10ap1-ps	1	Olr1759-ps	Olr1758-ps	433288477	NG_003927.2	chrX	117256298	117256959	+	5	rat
Or11q2	0	Olr1764-ps		46485274	NG_003605.1	chrX	136715568	136716554	+	1	mouse
Or5o1	0	Olr1765		47576736	NM_001000489.1	chrX	136736795	136737874	-	1	mouse
Or11n2	0	Olr1766		47576738	NM_001000490.1	chrX	136892141	136893094	-	1	mouse
Or5bh3	0	Olr1767		47576742	NM_001000491.1	chrX	137014346	137015266	-	1	mouse
Or10al37-ps	1	Olr1761-ps		46485672	NG_003930.1	chrX	150485256	150485699	+	4	rat
Or7r1	0	Olr1768		47576746	NM_001000264.1	chrX	156210002	156210937	+	1	mouse
Or10al31-ps	1	Olr1754-ps		46485666	NG_003920.1	chrY_KL568148v1_random	1364770	1365155	+	4	rat
Or10al28-ps	1	Olr1762-ps		433660846	NG_003932.3	chrY_KL568163v1_random	138033	138591	-	4	rat
Or10al10-ps	1	Olr1825-ps	Olr1826-ps	46485727	NG_004003.1	chrY_KL568163v1_random	441122	441665	+	4	rat

## Sheet: dog
symbol	pseudo	previous symbol	chr	start	end	strand	MMS step	BeH_species
OR5BW1P	1	cOR5BW1P	chr1	101208219	101209134	-	4	mouse
OR6Z8P	1		chr1	101268241	101268932	+	4	mouse
OR6Z3	0	cOR6Z3	chr1	101283616	101284656	+	3	mouse
OR6Z2	0	cOR6Z2	chr1	101292827	101293831	-	4	mouse
OR6Z1	0	cOR6Z1	chr1	101309377	101310312	-	3	mouse
OR10AM6P	1		chr1	101320241	101321328	-	4	rat
OR13S1P	1		chr1	101336194	101337145	-	5	dog
OR6U3P	1	cOR6U3	chr10	37141	37848	+	4	human
OR10P24P	1	cOR12H1P	chr10	50608	51535	+	4	human
OR6C45P	1		chr10	16015493	16016424	-	4	human
OR6C38	0	cOR6C38	chr10	16037169	16038104	-	4	human
OR6C1MP	1	cOR6C12	chr10	16051294	16052228	-	2	human
OR6C253P	1		chr10	16076750	16077696	-	4	human
OR6C2IP	1	cOR6C26	chr10	16101202	16102148	+	2	human
OR6C259P	1		chr10	16134046	16134980	+	4	human
OR6C35	0	cOR6C35	chr10	16158082	16159017	+	3	rat
OR6C17	0	cOR6C17	chr10	16191235	16192167	+	4	human
OR11G28P	1		chr10	16238513	16239402	-	4	dog
OR4Q8P	1		chr10	16269862	16270567	+	4	human
OR4F33P	1		chr10	16277974	16278813	-	4	mouse
OR4K14	0	cOR4K20	chr10	16284341	16285303	-	1	human
OR6C6K	0		chr10	16453422	16454327	+	2	human
OR6C49P	1	cOR6C49	chr10	16465860	16466533	-	4	human
OR6C20P	1		chr10	16497237	16498146	+	4	human
OR6C78P	1		chr10	16503996	16504929	-	4	human
OR9O1P	1	cOR9K9P	chr10	16522803	16523877	-	5	rat
OR2T26	0	cOR2T26	chr11	306161	307108	-	3	mouse
OR2V1	0	cOR2V4	chr11	340617	341561	-	1	human
OR2AI2	0	cOR2AI2	chr11	975718	976647	-	4	human
OR1AD1	0	cOR1AD1	chr11	2709380	2710315	-	3	mouse
OR1X2	0	cOR1X2	chr11	2864624	2865562	+	4	human
OR13E1	0	cOR13E3	chr11	52389315	52390292	-	1	human
OR13J1	0	cOR13J2	chr11	52399132	52400088	-	1	human
OR13C11B	0		chr11	52449407	52450363	-	2	human
OR13C7F	0	cOR13C19	chr11	52461705	52462661	-	2	human
OR13C7	0	cOR13C22	chr11	52470626	52471582	-	1	human
OR13C7H	0	cOR13C12	chr11	52485042	52485992	-	2	human
OR13C7G	0	cOR13C28P	chr11	52491725	52492678	-	2	human
OR13C7I	0	cOR13C14	chr11	52503297	52504238	+	2	human
OR13F1	0	cOR13F5	chr11	60467150	60468130	+	1	human
OR13C4	0	cOR13C16	chr11	60492683	60493636	-	1	human
OR13C3	0	cOR13C27;cOR13C11	chr11	60508850	60509800	-	1	human
OR13C8	0	cOR13C25	chr11	60531372	60532328	+	1	human
OR13D2	0	cOR13D7	chr11	60558285	60559220	+	1	human
OR13F1B	0	cOR13F2P;cOR13F4	chr11	60565462	60566400	-	2	human
OR13C2B	0	cOR13C9	chr11	60575223	60576194	-	2	human
OR13C2	0	cOR13C26;cOR13C23	chr11	60587679	60588632	-	1	human
OR13C1	0	cOR13C13	chr11	60626791	60627750	-	1	human
OR13D1	0	cOR13D1	chr11	60643804	60644739	+	1	human
OR13D1B	0	cOR13D8;cOR13D5	chr11	60678099	60679049	+	2	human
OR13D3	0	cOR13D4	chr11	60691604	60692545	+	1	human
OR2K2	0	cOR2K2	chr11	66032140	66033087	-	1	human
OR6C15P	1	cOR6C15	chr14	6484	7420	+	4	human
OR6C1L	0	cOR6C40P	chr14	30955	31890	+	2	human
OR6F1	0		chr14	1184172	1185131	+	1	human
OR13G1	0	cOR13G1	chr14	1233712	1234635	+	1	human
OR2AK3	0	cOR2AK3	chr14	1297331	1298182	+	4	human
OR2L3B	0	cOR2L19P	chr14	1341101	1342036	-	2	human
OR2L17	0	cOR2L17	chr14	1387378	1388310	-	4	human
OR2L5C	0	cOR2L16	chr14	1419376	1420311	-	2	human
OR2AJ8P	1		chr14	1496101	1496761	+	4	human
OR2T16	0	cOR2T16	chr14	1501305	1502246	-	4	human
OR2AJ7	0		chr14	1538264	1539199	-	4	human
OR2W3	0	cOR2W12;cOR2W10	chr14	1572131	1573072	-	1	human
OR11L2	0	cOR11L2	chr14	1625799	1626815	+	4	human
OR6AB1P	1		chr14	1661957	1662761	-	5	human
OR6AN1P	1		chr14	1678794	1679747	-	5	human
OR6AN2P	1		chr14	1711999	1712929	+	4	dog
OR2AZ1	0	cOR2AZ1	chr14	1731654	1732586	-	4	rat
OR2AV11	0		chr14	1844899	1845891	+	4	dog
OR2AV2	0	cOR2AV2	chr14	1896389	1897354	+	4	dog
OR2AV12	0		chr14	1956981	1957937	+	4	rat
OR2AV1	0	cOR2AV1	chr14	1993715	1994650	+	4	rat
OR2L5	0	cOR2L20	chr14	2051218	2052162	+	1	human
OR2L3	0	cOR2L21	chr14	2072699	2073634	+	1	human
OR2AK4P	1		chr14	2088434	2089337	+	4	human
OR2T24	0	cOR2T24	chr14	2104120	2105055	+	4	human
OR2T15	0	cOR2T15	chr14	2127409	2128401	+	4	human
OR2T13	0	cOR2T13	chr14	2146081	2147055	+	4	human
OR2L13	0	cOR2L15	chr14	2180540	2181529	-	1	human
OR2T22	0	cOR2T22	chr14	2222431	2223372	+	4	human
OR2T20	0	cOR2T20	chr14	2271769	2272758	+	4	human
OR2M9	0	cOR2M9	chr14	2351637	2352569	-	4	human
OR2M8P	1		chr14	2372214	2373135	+	4	human
OR2M11P	1	cOR2M11	chr14	2400682	2401626	+	4	human
OR2M10P	1	cOR2M10P	chr14	2422677	2423615	+	4	human
OR2T4C	0	cOR2T36	chr14	2466120	2467079	+	2	human
OR2T4G	0		chr14	2482980	2483936	+	phylogeny
OR2T4	0	cOR2T14	chr14	2527049	2528008	+	1	human
OR2T6	0	cOR2T23	chr14	2595008	2595964	+	1	human
OR2T1	0	cOR2T38;cOR2T1	chr14	2613990	2614943	+	1	human
OR2T27	0	cOR2T25	chr14	2650695	2651645	+	1	human
OR2T2	0	cOR2T21	chr14	2663502	2664473	+	1	human
OR2T11	0	cOR2T18	chr14	2695311	2696267	+	1	human
OR2T4B	0	cOR2T17;cOR2T19P	chr14	2712137	2713096	-	2	human
OR2T4D	0	cOR2T37	chr14	2763588	2764547	-	2	human
OR14I2	0	cOR5BU2	chr14	2783882	2784823	-	4	human
OR2G6	0	cOR2G5	chr14	2848252	2849196	+	1	human
OR2AX2	0	cOR2AX2	chr14	2869791	2870900	+	4	dog
OR2AX1	0	cOR2AX1	chr14	2910616	2911557	+	4	dog
OR13P2	0	cOR13P2	chr15	235915	236850	-	4	mouse
OR13P4	0	cOR13P4	chr15	257720	258664	-	3	mouse
OR13P3	0	cOR13P3	chr15	278072	279010	+	3	mouse
OR13P5	0	cOR13P5	chr15	299839	300783	+	3	mouse
OR4N2	0	cOR4N6	chr15	17225348	17226268	-	1	human
OR4N2B	0	cOR4N7	chr15	17248138	17249061	-	2	human
OR4Q3B	0	cOR4Q7	chr15	17288511	17289455	+	2	human
OR4H12	0	cOR4H14	chr15	17321383	17322309	-	1	human
OR4M1	0	cOR4M3	chr15	17336337	17337284	+	1	human
OR4Q3	0		chr15	17350091	17351035	-	1	human
OR11H24P	1		chr15	17363784	17364674	+	4	human
OR4H12B	0	cOR4H13	chr15	17373216	17374082	-	2	human
OR11H12	0	cOR11H9	chr15	17396655	17397731	+	1	human
OR11G11	0	cOR11G11	chr15	17415748	17416713	+	4	human
OR11K2	0	cOR11K4	chr15	17430822	17431787	+	1	human
OR11K3P	1		chr15	17460942	17461893	+	4	human
OR11J6	0	cOR11J3	chr15	17475522	17476487	+	1	human
OR11J4	0	cOR11J4P	chr15	17495921	17496859	+	4	human
OR11G5	0	cOR11G5	chr15	17513915	17514850	+	4	human
OR11G2B	0	cOR11G1	chr15	17530843	17531775	+	2	human
OR11G7	0	cOR11G7	chr15	17555361	17556320	+	4	human
OR11G2	0	cOR11G3;cOR11G10	chr15	17567898	17568830	+	1	human
OR11H5P	1	cOR11H10	chr15	17582838	17583782	+	1	human
OR11H6	0	cOR11H8;cOR11G4	chr15	17592372	17593361	+	1	human
OR11H7	0	cOR11H7	chr15	17597760	17598755	+	1	human
OR11G9	0	cOR11G9	chr15	17610006	17610947	-	4	human
OR11H4	0	cOR11H11	chr15	17624173	17625147	+	1	human
OR6S1	0	cOR6S2	chr15	17934184	17935176	-	1	human
OR4E2	0	cOR4E3	chr15	18641193	18642116	+	1	human
OR4E1	0	cOR4E1	chr15	18645942	18646886	-	1	human
OR2A9B	0	cOR2A39	chr16	5692470	5693408	-	2	human
OR2A9	0	cOR2A35	chr16	5712226	5713164	-	1	human
OR2A7	0	cOR2A7P	chr16	5725754	5726683	-	1	human
OR2A59P	1		chr16	5737960	5738679	-	4	human
OR2A58	0		chr16	5750583	5751512	-	4	human
OR2A13	0	cOR2A13P;cOR2A34P	chr16	5781390	5782316	-	1	human
OR2A37	0	cOR2A37	chr16	5790124	5791053	-	4	rat
OR2A14	0	cOR2A32;cOR2A40	chr16	5795912	5796841	-	1	human
OR2A12	0	cOR2A38;cOR2A36	chr16	5809672	5810601	-	1	human
OR2A25	0	cOR2A43	chr16	5826285	5827214	-	1	human
OR2A5	0	cOR2A33	chr16	5842192	5843121	-	1	human
OR6B1	0	cOR6B5	chr16	5884857	5885780	-	1	human
OR2Q1	0	cOR2Q1	chr16	5903913	5904851	-	1	human
OR2Q2	0	cOR13M2	chr16	5918921	5919853	-	4	human
OR2F1D	0	cOR2F3;cOR13M3	chr16	5942882	5943916	-	2	human
OR2F1	0	cOR2F4P	chr16	5966899	5967849	-	1	human
OR2F1C	0	cOR13M1P	chr16	5992679	5993767	-	2	human
OR13M5P	1		chr16	6000132	6000632	-	5	human
OR2F2	0	cOR13M4	chr16	6016467	6017417	-	1	human
OR10AC1	0	cOR10AC2	chr16	6188097	6189059	+	1	human
OR2R1	0	cOR13Q3;cOR13Q4	chr16	6214126	6215064	+	1	human
OR2R10P	1		chr16	6221988	6222583	+	4	opossum
OR6W1	0	cOR6W1	chr16	6558867	6559811	+	1	human
OR6V1	0	cOR6V2	chr16	6567626	6568645	-	1	human
OR9A8	0	cOR9A8	chr16	6578449	6579387	+	4	human
OR9A4C	0		chr16	7279520	7280461	-	2	human
OR9A7	0	cOR9A7	chr16	7293649	7294590	-	4	human
OR9A14P	1		chr16	7318262	7319139	-	4	human
OR2Z2	0	cOR2Z2	chr16	13547361	13548236	+	3	mouse
OR2AV3P	1	cOR2AV3P	chr16	14082569	14083496	-	4	rat
OR13AM1P	1		chr17	57933040	57933913	+	5	human
OR13L1P	1		chr17	57969211	57970184	+	4	rat
OR13L2	0	cOR13L2	chr17	57996386	57997342	+	4	human
OR4K13BP	1	cOR4L4	chr18	25231302	25232237	+	2	human
OR10V5	0	cOR10V5	chr18	37037166	37038191	-	4	human
OR10V10	0	cOR10Q3	chr18	37052457	37053482	-	4	dog
OR10V1	0	cOR10V6	chr18	37071666	37072592	+	1	human
OR10V4	0	cOR10V4	chr18	37099565	37100500	+	4	human
OR4D9D	0	cOR4Z5	chr18	37214521	37215453	-	2	human
OR4D9	0	cOR4Z2	chr18	37225147	37226079	-	1	human
OR4D11	0	cOR4D11	chr18	37235629	37236561	-	1	human
OR4D9C	0	cOR4Z1P	chr18	37249664	37250596	-	2	human
OR4D9B	0	cOR4Z4P	chr18	37266589	37267581	-	2	human
OR4D6	0	cOR4Z3	chr18	37275089	37276021	-	1	human
OR5A1	0	cOR5A5	chr18	37290624	37291580	-	1	human
OR5A2	0	cOR5A2	chr18	37313831	37314877	+	1	human
OR5AN1	0	cOR5AN7	chr18	37329690	37330625	+	1	human
OR5AN1E	0	cOR5AN4	chr18	37358094	37359029	+	2	human
OR5AN5P	1		chr18	37362565	37363518	+	4	human
OR5A2B	0	cOR5A6	chr18	37392199	37393155	+	2	human
OR5AN1FP	1		chr18	37406922	37407659	+	2	human
OR5AN1D	0	cOR5AN3P	chr18	37432769	37433704	+	2	human
OR5AN13P	1		chr18	37440547	37441479	+	4	human
OR5AN2	0	cOR5AN2	chr18	37474234	37475205	+	1	human
OR5AN6	0	cOR5AN6	chr18	37496829	37497782	+	3	mouse
OR5A3	0	cOR5A3	chr18	37513461	37514507	+	4	human
OR5B21	0	cOR5R2	chr18	37867192	37868139	+	1	human
OR5B12	0	cOR5B25	chr18	37892221	37893162	+	1	human
OR5B134P	1		chr18	37906102	37906970	+	4	dog
OR5B24	0	cOR5B24	chr18	37925044	37925979	+	3	rat
OR5B131P	1		chr18	37942558	37943408	-	4	human
OR5B3B	0	cOR5B30P	chr18	37955781	37956716	-	2	human
OR5B133P	1		chr18	37961884	37962607	+	4	mouse
OR5B2B	0	cOR5B34	chr18	37968095	37969036	-	2	human
OR5B29P	1	cOR5B29	chr18	37988649	37989589	+	4	human
OR5B2	0	cOR5B26	chr18	37994324	37995265	+	1	human
OR5B132P	1		chr18	38009343	38010236	+	4	human
OR5B3	0	cOR5B27	chr18	38021824	38022759	+	1	human
OR5B31	0	cOR5B31	chr18	38041418	38042362	+	4	human
OR5B35	0	cOR5B35	chr18	38058133	38059074	+	4	human
OR5B33	0	cOR5B33P	chr18	38073624	38074565	+	4	human
OR5B32	0	cOR5BC3	chr18	38085574	38086524	+	4	human
OR10Q2	0	cOR10Q5	chr18	38098986	38099942	+	1	human
OR10W1	0		chr18	38111105	38112046	+	1	human
OR10Q1	0	cOR10Q1	chr18	38127332	38128288	+	1	human
OR1S1P	1	cOR1S3P	chr18	38141622	38142556	+	1	human
OR9Q3	0	cOR9Q3	chr18	38151625	38152626	-	4	human
OR9Q4	0	cOR9Q4	chr18	38162450	38163382	-	4	human
OR9I2	0	cOR9I2	chr18	38218146	38219126	-	3	mouse
OR9I1	0	cOR9I5	chr18	38240309	38241250	+	1	human
OR9I4P	1		chr18	38253465	38254357	+	4	human
OR6Q1	0	cOR6Q2	chr18	38284205	38285155	-	1	human
OR5AZ2	0	cOR12G1	chr18	38325710	38326594	+	4	human
OR5BA1	0	cOR5BA2	chr18	38374156	38375112	+	1	human
OR5AK6	0	cOR5AK6P	chr18	39017524	39018450	-	4	rat
OR5AK8	0	cOR5AK8	chr18	39025540	39026466	-	4	rat
OR5AK7	0	cOR5AK7	chr18	39037859	39038785	-	4	human
OR5G3	0	cOR5G3	chr18	39139414	39140361	+	1	human
OR5G31P	1		chr18	39155921	39156827	+	4	human
OR5G5	0	cOR5G8	chr18	39168192	39169133	+	1	human
OR5G1B	0	cOR5G9	chr18	39181765	39182706	+	2	human
OR5G1	0	cOR5G1	chr18	39198595	39199533	+	1	human
OR9G10	0	cOR9G10	chr18	39226510	39227442	+	4	human
OR9G4	0	cOR9G4	chr18	39241055	39241990	+	1	human
OR9G3	0	cOR9G7	chr18	39243796	39244728	-	1	human
OR9G1B	0	cOR9G8	chr18	39257364	39258278	-	2	human
OR2AH1	0	cOR13R2	chr18	39275079	39276008	-	1	human
OR9G1	0	cOR9G1P	chr18	39295827	39296741	+	1	human
OR2AH1B	0	cOR13R1	chr18	39326662	39327591	+	2	human
OR5AR1	0	cOR5AR1	chr18	39337259	39338191	-	1	human
OR5AP2	0	cOR5AP3	chr18	39349882	39350832	+	1	human
OR5AP1	0	cOR5AP4	chr18	39356976	39357911	+	1	human
OR5M10C	0	cOR5M19	chr18	39372523	39373578	+	2	human
OR5M10	0	cOR5M23	chr18	39382810	39383844	+	1	human
OR5M12	0	cOR5M12	chr18	39387179	39388159	-	1	human
OR5M13C	0	cOR5M24P	chr18	39399392	39400324	+	2	human
OR5M13	0	cOR5M13	chr18	39412932	39413864	+	1	human
OR5M11	0	cOR5M16	chr18	39424000	39424965	+	1	human
OR5M5	0		chr18	39436581	39437534	+	1	human
OR5M8	0	cOR5M8	chr18	39449735	39450667	+	1	human
OR5M3C	0	cOR5M18;cOR5M22	chr18	39458538	39459467	+	2	human
OR5M3	0	cOR5M20	chr18	39465504	39466433	+	1	human
OR5M9	0	cOR5M17P	chr18	39471348	39472274	+	1	human
OR8U10	0	cOR8U10	chr18	39476820	39477773	-	3	mouse
OR8U3	0	cOR8U6	chr18	39498517	39499473	+	1	human
OR5AL1	0	cOR5AL1	chr18	39505564	39506550	-	1	human
OR5AL2	0	cOR5AL3	chr18	39515821	39516759	-	1	human
OR8U9	0	cOR8U2;cOR8U4P	chr18	39527366	39528322	-	1	human
OR8U8	0	cOR8U3;cOR8U7	chr18	39534872	39535831	-	1	human
OR8J3	0	cOR8J7	chr18	39543988	39544914	-	1	human
OR8K1	0	cOR8K1	chr18	39559284	39560240	-	1	human
OR8K5	0	cOR8K7;cOR8K6P	chr18	39566147	39567088	-	1	human
OR5J2	0	cOR5J3	chr18	39577430	39578365	+	1	human
OR5J2B	0	cOR5J4	chr18	39586114	39587067	+	2	human
OR8K54	0		chr18	39594731	39595669	-	4	human
OR8K86	0	cOR8V6	chr18	39606588	39607517	-	4	mouse
OR8K7	0	cOR8V11	chr18	39621926	39622864	-	4	human
OR8AO1P	1		chr18	39631161	39631734	-	5	human
OR8K55P	1		chr18	39636755	39637694	-	4	human
OR8J2B	0		chr18	39648936	39649880	-	2	human
OR8K71	0	cOR8V4;cOR8V9	chr18	39660201	39661148	-	4	human
OR8J2	0	cOR8J5	chr18	39678837	39679781	-	1	human
OR8K52	0	cOR8V2	chr18	39690187	39691170	-	4	human
OR8J2C	0	cOR8J4P	chr18	39702179	39703123	-	2	human
OR5T2	0	cOR5T7	chr18	39711400	39712317	-	1	human
OR5T1	0	cOR5T5	chr18	39732423	39733406	+	1	human
OR5T1B	0	cOR5T9P	chr18	39740883	39741884	-	2	human
OR5T2B	0	cOR5T6	chr18	39752170	39753105	+	2	human
OR8H4	0	cOR8H4	chr18	39761897	39762829	-	4	human
OR8I2P	1	cOR8I3	chr18	39776405	39777334	-	1	human
OR5BE4	0		chr18	39789373	39790440	-	4	human
OR5J1	0	cOR5J1	chr18	39798482	39799417	-	1	human
OR5AQ1	0	cOR5AQ2	chr18	39813076	39814005	-	1	human
OR5AS1	0		chr18	39827654	39828628	-	1	human
OR5F2	0	cOR5F3	chr18	39846318	39847286	+	1	human
OR10AG63	0	cOR12E1	chr18	39859981	39860934	+	4	human
OR5T8	0	cOR5T8	chr18	39866540	39867511	-	4	human
OR10AG64	0	cOR12E3;cOR12E2	chr18	39885304	39886233	+	4	human
OR10AG1	0	cOR10AG2	chr18	39894988	39895935	+	1	human
OR10BJ1P	1		chr18	39902312	39903189	+	5	human
OR10AG65	0	cOR12E4	chr18	39914721	39915683	+	4	human
OR10AG68	0	cOR10n;cOR12E8	chr18	39924676	39925647	-	4	human
OR10AG66	0	cOR12E5	chr18	39941615	39942661	+	4	human
OR5I1	0	cOR5I1	chr18	39968630	39969571	+	1	human
OR10AG67	0	cOR12E7	chr18	39980198	39981130	+	4	human
OR5I1B	0	cOR5I2	chr18	39999907	40000848	+	2	human
OR5W2B	0	cOR5W8	chr18	40007739	40008668	+	2	human
OR5W7	0	cOR5W7;cOR5W9P	chr18	40017360	40018292	+	4	human
OR5W2	0	cOR8W1	chr18	40028989	40029918	+	1	human
OR5W6	0	cOR5W6	chr18	40038233	40039204	+	4	human
OR5BU1P	1		chr18	40049135	40049934	+	5	human
OR5W1	0	cOR5W4	chr18	40059477	40060412	+	3	rat
OR9M1	0	cOR5BG2	chr18	40065362	40066363	-	1	human
OR5L1B	0	cOR5L4	chr18	40078759	40079715	-	2	human
OR5L1C	0	cOR5L7P;cOR5L1P	chr18	40086170	40087102	-	2	human
OR5L1	0	cOR5L5;cOR5L6	chr18	40096521	40097453	-	1	human
OR5D18	0	cOR5D21	chr18	40105458	40106396	-	1	human
OR5D14	0	cOR5D14	chr18	40114902	40115948	-	1	human
OR5D15	0	cOR5D19	chr18	40123549	40124490	-	1	human
OR5D13P	1		chr18	40131982	40132925	-	1	human
OR5D17	0	cOR5D20	chr18	40144915	40145862	-	1	human
OR5D3	0	cOR5D23	chr18	40154673	40155542	-	1	human
OR4P7	0	cOR4P7	chr18	40176964	40177893	+	3	mouse
OR4P6	0	cOR4P6	chr18	40198720	40199709	+	4	human
OR4P11	0	cOR4P11	chr18	40203220	40204158	-	4	human
OR4P4C	0	cOR4P5	chr18	40216241	40217221	-	2	human
OR4P26P	1		chr18	40228055	40228970	-	4	human
OR4P4	0	cOR4P9	chr18	40239348	40240322	-	1	human
OR4C147P	1		chr18	40251509	40252410	+	4	human
OR4P32	0	cOR4Y1	chr18	40257701	40258633	-	4	human
OR4A27	0	cOR4A27P	chr18	40269773	40270699	-	4	human
OR4C10F	0	cOR4C63P	chr18	40284436	40285362	+	2	human
OR4P30	0	cOR4Y4	chr18	40292665	40293591	-	4	human
OR4P31	0	cOR4Y2P	chr18	40309146	40310054	-	4	human
OR4A83	0		chr18	40319099	40320025	-	4	rat
OR4C11E	0	cOR4C20P	chr18	40341886	40342815	+	2	human
OR4C11I	0	cOR4C37	chr18	40355259	40356188	+	2	human
OR4C62P	1		chr18	40373281	40374208	+	4	human
OR4C11D	0	cOR4C18	chr18	40380935	40381921	+	2	human
OR4C11G	0	cOR4C33P	chr18	40390964	40391893	+	2	human
OR4C10E	0	cOR4C60P	chr18	40415007	40415933	+	2	human
OR4P28P	1		chr18	40428926	40429846	-	4	human
OR4P10	0	cOR4V2P	chr18	40445845	40446753	-	4	human
OR4A82	0		chr18	40454726	40455652	-	4	human
OR4C11F	0	cOR4C11;cOR4C51a	chr18	40472104	40473033	+	2	human
OR4C10D	0	cOR4C55;cOR4C39	chr18	40499425	40500351	+	2	human
OR4C11J	0	cOR4C44P	chr18	40520711	40521640	+	2	human
OR4C11K	0	cOR4C61P	chr18	40532741	40533670	-	2	human
OR4C11L	0	cOR4C64P	chr18	40606644	40607573	-	2	human
OR4A84	0		chr18	40633142	40634068	+	4	mouse
OR4P27P	1		chr18	40642246	40643158	+	4	human
OR4C11H	0	cOR4C36	chr18	40669777	40670706	+	2	human
OR4S2	0	cOR4S6;cOR4S8	chr18	40689144	40690076	+	1	human
OR4P12P	1		chr18	40695702	40696591	-	4	rat
OR4C146	0	cOR4C29a	chr18	40710934	40711863	-	4	human
OR4C137	0		chr18	40723798	40724727	-	4	human
OR4C142P	1		chr18	40747637	40748559	+	4	human
OR4C138	0		chr18	40755756	40756667	-	4	human
OR4C139	0		chr18	40775589	40776500	-	4	human
OR4P8	0	cOR4P8	chr18	40793972	40794895	-	3	rat
OR4C29	0	cOR4C29	chr18	40808893	40809822	-	3	mouse
OR4C6	0	cOR4C66P;cOR4C25P	chr18	40828545	40829468	+	1	human
OR4C42	0	cOR4C42P	chr18	40837007	40837918	-	4	mouse
OR4C30	0	cOR4C30P	chr18	40855931	40856842	-	4	mouse
OR4C28	0	cOR4C28P	chr18	40885064	40885975	-	4	human
OR4C32	0	cOR4C32P	chr18	40921093	40922004	-	4	mouse
OR4C38	0	cOR4C38P	chr18	40943107	40944018	-	4	mouse
OR4C140P	1		chr18	40966262	40967172	-	4	human
OR4C31	0	cOR4C31	chr18	40992046	40992957	-	4	human
OR4C27	0	cOR4C27	chr18	41010787	41011698	-	4	human
OR4C15	0	cOR4C34;cOR4C56	chr18	41020080	41021120	-	1	human
OR4C59	0	cOR4C59	chr18	41031337	41032278	-	4	human
OR4C1	0	cOR4C1	chr18	41041596	41042516	-	1	human
OR4C136	0		chr18	41048650	41049579	-	4	human
OR4A15	0	cOR4A54;cOR4A35	chr18	41058817	41059767	-	1	human
OR4A39	0	cOR4A39	chr18	41074095	41075036	-	3	mouse
OR4A2	0	cOR4A26	chr18	41088250	41089164	-	1	human
OR4A47	0	cOR4A29;cOR4A30	chr18	41100905	41101831	-	1	human
OR4A47B	0	cOR4A34	chr18	41123151	41124212	-	2	human
OR4A47D	0	cOR4A53;cOR4A32P	chr18	41133212	41134138	-	2	human
OR4A47C	0	cOR4A55	chr18	41152682	41153617	-	2	human
OR4A47GP	1	cOR4A28	chr18	41178197	41179123	-	2	human
OR4C58	0	cOR4C58	chr18	41188392	41189303	-	3	mouse
OR4C10C	0	cOR4C54	chr18	41203382	41204308	+	2	human
OR4C12	0	cOR4C41	chr18	41208413	41209339	-	1	human
OR4C5	0	cOR4C35	chr18	41228979	41229989	+	1	human
OR4C45	0	cOR4C52	chr18	41241081	41242040	+	1	human
OR4C3	0	cOR4C53	chr18	41248990	41249895	-	1	human
OR4C143P	1		chr18	41266847	41267719	-	4	human
OR4A47EP	1		chr18	41315609	41316522	-	2	human
OR4A47FP	1		chr18	41341119	41342043	-	2	human
OR4C21	0	cOR4C21	chr18	41357847	41358821	-	4	human
OR4C10	0	cOR4C43P	chr18	41376440	41377366	+	1	human
OR4C12C	0	cOR4C24	chr18	41384212	41385138	-	2	human
OR4C45B	0		chr18	41400432	41401391	+	2	human
OR4C3B	0	cOR4C57	chr18	41421540	41422445	-	2	human
OR4S1	0	cOR4S5	chr18	41445056	41445982	-	1	human
OR4X15P	1		chr18	41471496	41472230	-	4	human
OR4B1	0	cOR4B1	chr18	41477123	41478049	-	1	human
OR4S1B	0	cOR4S4	chr18	41493200	41494126	-	2	human
OR4X5	0	cOR4X5P	chr18	41513021	41513947	-	3	rat
OR4X2	0	cOR4X6	chr18	41526401	41527327	-	1	human
OR4B1F	0	cOR4B4	chr18	41535359	41536285	-	2	human
OR4B1E	0	cOR4B3	chr18	41554208	41555134	-	2	human
OR4S7	0	cOR4S7	chr18	41570664	41571770	+	4	human
OR6C21P	1	cOR6C21	chr2	57450045	57450978	+	4	human
OR6C252P	1		chr2	57457259	57458002	-	4	human
OR6C6J	0	cOR6C62	chr2	57507663	57508604	+	2	human
OR4K13	0	cOR4K21P	chr2	57617001	57617936	-	1	human
OR1AB2	0	cOR1AB2P	chr20	46391448	46392392	-	4	human
OR1AB3	0	cOR1AB3	chr20	46407860	46408798	-	4	rat
OR2Z3	0	cOR2Z3	chr20	46432097	46432969	-	4	human
OR10H2	0	cOR10H9	chr20	46464193	46465149	+	1	human
OR10H4F	0	cOR10H7	chr20	46477679	46478524	+	2	human
OR10H4D	0	cOR10H20;cOR10H12P	chr20	46486639	46487565	+	2	human
OR10H4	0	cOR10H10	chr20	46494276	46495304	-	1	human
OR10H4C	0	cOR10H15P	chr20	46507601	46508527	-	2	human
OR10BI1P	1		chr20	46518027	46518607	-	5	human
OR10H4E	0	cOR10H18;cOR10H14P	chr20	46525196	46526116	+	2	human
OR10H4B	0	cOR10H16	chr20	46532526	46533545	+	2	human
OR10H5B	0	cOR10H6;cOR10H8	chr20	46543258	46544214	+	2	human
OR10H1	0	cOR10H21;cOR10H13	chr20	46558782	46559723	-	1	human
OR1AE1	0	cOR1AE1	chr20	46578650	46579582	-	5	human
OR1I1	0	cOR1I2	chr20	47037920	47038873	-	1	human
OR7C2	0	cOR7H6P	chr20	47145624	47146610	-	1	human
OR7C19	0	cOR7C19	chr20	47162139	47163074	-	3	mouse
OR7A26	0	cOR7A26	chr20	47178017	47179003	+	4	human
OR7A61	0	cOR7C41P	chr20	47186500	47187510	-	4	human
OR7A68	0	cOR7C32	chr20	47199052	47200062	-	4	human
OR7A56	0	cOR7C16	chr20	47222666	47223595	-	4	human
OR7C42P	1		chr20	47230000	47230922	-	4	human
OR7A71	0	cOR7C47	chr20	47242148	47243098	-	4	human
OR7A17	0	cOR7C20	chr20	47268252	47269181	+	1	human
OR7A52	0	cOR7C34	chr20	47291827	47292801	+	4	human
OR7A54	0	cOR7C28	chr20	47312985	47313950	-	4	human
OR7A53	0	cOR7C22	chr20	47323420	47324385	-	4	human
OR7U1P	1		chr20	47331950	47333093	-	5	human
OR7C1B	0	cOR7C33P;cOR7H4	chr20	47355220	47356179	+	2	human
OR7A59P	1	cOR7C36	chr20	47382523	47383461	+	4	human
OR7A65	0	cOR7C24	chr20	47407914	47408882	+	4	human
OR7A25P	1		chr20	47413036	47413903	+	4	human
OR7C1	0	cOR7C15	chr20	47424014	47425000	+	1	human
OR7A67	0	cOR7C38	chr20	47455639	47456568	+	4	human
OR7A280P	1		chr20	47478877	47479826	+	4	human
OR7A74	0	cOR71	chr20	47500000	47501016	-	4	human
OR7A66	0	cOR7C35	chr20	47522414	47523343	+	4	human
OR7T1P	1		chr20	47532183	47532759	-	5	human
OR7A58	0	cOR7C21	chr20	47541255	47542199	+	4	human
OR7A23	0	cOR7A23;cOR7C39	chr20	47562204	47563178	-	4	human
OR7A55	0	cOR7C30	chr20	47577999	47578949	+	4	human
OR7A60	0	cOR7C55	chr20	47602887	47603816	+	4	human
OR7A63	0	cOR7C6	chr20	47615175	47616140	+	4	human
OR7A29	0	cOR7A29P	chr20	47622131	47623096	+	4	human
OR7A62	0	cOR7C48;cOR7C11	chr20	47633604	47634605	+	4	human
OR7A64	0	cOR7C23	chr20	47644712	47645710	-	4	human
OR7A45	0		chr20	47679462	47680391	+	4	human
OR7A51	0	cOR7C37	chr20	47712079	47713008	+	4	human
OR7A57	0	cOR7C18	chr20	47728039	47728968	+	4	human
OR7A69	0	cOR7C17	chr20	47739262	47740227	+	4	human
OR7A72P	1	cOR7C8P	chr20	47748649	47749582	-	4	human
OR7A70	0	cOR7C27	chr20	47760468	47761397	-	4	human
OR7A24P	1		chr20	47773382	47774316	-	4	human
OR7A73	0	cOR7C7	chr20	47782881	47783798	-	4	human
OR7C29P	1		chr20	47800088	47801021	-	4	human
OR7D7	0	cOR7D7	chr20	51273954	51274886	+	4	human
OR7E180P	1		chr20	51384900	51385749	+	4	human
OR7E24	0	cOR7E152	chr20	51395297	51396286	+	1	human
OR7E153	0	cOR7E153	chr20	51404933	51405919	+	4	human
OR7E181	0	cOR7D5	chr20	51415939	51416973	+	4	human
OR7E154	0	cOR7E154	chr20	51426260	51427186	+	4	human
OR7H5P	1	cOR7H5	chr20	51432816	51433752	-	4	human
OR7D4	0	cOR7D4	chr20	51458190	51459275	-	1	human
OR7D2	0	cOR7D8	chr20	51472508	51473626	-	1	human
OR7H3	0	cOR7H3	chr20	51492521	51493531	+	4	human
OR7G10	0	cOR7G10	chr20	51529301	51530236	-	4	human
OR7G3	0	cOR7G12	chr20	51576528	51577532	+	1	human
OR7G5	0	cOR7G5	chr20	51579655	51580686	+	4	human
OR7G9	0	cOR7G9	chr20	51588067	51589092	+	4	human
OR7G14	0	cOR7G14	chr20	51612498	51613448	+	4	human
OR7G8	0	cOR7G8	chr20	51625532	51626467	+	4	human
OR7G13	0	cOR7G13	chr20	51634218	51635153	-	4	human
OR7G7	0	cOR7G7	chr20	51643689	51644642	-	4	human
OR7G6	0	cOR7G6;cOR7G11	chr20	51666810	51667745	-	4	human
OR1M1	0	cOR1M1	chr20	51695088	51696026	+	1	human
OR1M1B	0	cOR1M2	chr20	51719180	51720118	+	2	human
OR2Z1	0	cOR2Z6;cOR2Z4	chr20	53194425	53195363	+	1	human
OR2AT5P	1	cOR2AT5P	chr21	23408453	23409127	+	4	human
OR2AT8P	1		chr21	23415864	23416552	+	4	human
OR2AT2B	0	cOR2AT7	chr21	23430916	23431863	+	2	human
OR2AT2	0	cOR2AT6	chr21	23436132	23437067	+	1	human
OR55B1	0	cOR55B3P	chr21	26635533	26636507	-	1	human
OR55B4P	1	cOR55B4P	chr21	26646179	26647136	-	3	rat
OR52M1	0	cOR52M1	chr21	26695486	26696436	-	1	human
OR52B4	0	cOR52B7	chr21	26720445	26721404	-	1	human
OR52B4Q	0	cOR52B9	chr21	26733324	26734265	+	phylogeny
OR52B3	0	cOR52B10	chr21	26751570	26752526	+	1	human
OR51R1	0	cOR51R2	chr21	26796548	26797552	+	1	human
OR52P2	0	cOR52P4	chr21	26819312	26820256	-	1	human
OR52K1B	0	cOR52K5;cOR52K4	chr21	26847224	26848171	+	2	human
OR52K1	0	cOR52K6	chr21	26866134	26867075	+	1	human
OR52M2	0	cOR52M5	chr21	26889011	26889961	-	1	human
OR52M6P	1		chr21	26929432	26930308	+	4	human
OR52I1	0	cOR52I2	chr21	26977631	26978602	+	1	human
OR51D1	0	cOR51D2	chr21	27007970	27008983	+	1	human
OR51E1	0		chr21	27024045	27024995	+	1	human
OR51A21	0	cOR51A21;cOR51A20P	chr21	27045282	27046241	-	4	mouse
OR51A25	0	cOR51A25	chr21	27058120	27059187	-	3	mouse
OR51E2	0	cOR51E2	chr21	27080479	27081447	-	1	human
OR51F23	0	cOR51C4	chr21	27089142	27090083	-	4	human
OR51F1	0	cOR51F6	chr21	27108833	27109807	-	3	mouse
OR52R8P	1		chr21	27129116	27130061	-	4	human
OR52R1	0		chr21	27197392	27198375	-	1	human
OR52R1D	0		chr21	27225859	27226800	-	2	human
OR51F2	0	cOR51F2	chr21	27244177	27245172	+	1	human
OR51A8	0	cOR51A26;cOR51V4	chr21	27253488	27254444	+	1	human
OR51S1	0		chr21	27259735	27260697	-	1	human
OR51H5	0	cOR51H5	chr21	27286484	27287437	+	3	mouse
OR51H1	0	cOR51H3	chr21	27298944	27299894	-	3	mouse
OR51H2	0	cOR51H4	chr21	27312765	27313712	+	1	human
OR51T1	0	cOR51T2	chr21	27320531	27321565	+	1	human
OR51A6	0	cOR51V2P	chr21	27326405	27327337	-	3	mouse
OR51A7P	1		chr21	27344613	27345549	+	1	human
OR51G2	0	cOR51G2	chr21	27360388	27361326	-	1	human
OR51G1	0	cOR51G1	chr21	27369567	27370523	-	1	human
OR51A4	0	cOR51A16	chr21	27382002	27382940	-	1	human
OR51A23P	1		chr21	27396590	27397521	-	4	human
OR51A48P	1		chr21	27405920	27406797	-	4	human
OR51L1	0		chr21	27435760	27436719	+	1	human
OR51P1	0	cOR51P4;cOR51P3	chr21	27449266	27450204	+	1	human
OR51A18	0	cOR51A18	chr21	27460107	27461003	+	4	human
OR51W1P	1		chr21	27487689	27488233	+	5	human
OR52J3	0	cOR52J7	chr21	27494740	27495675	+	1	human
OR52J3C	0	cOR52J6	chr21	27507353	27508288	+	2	human
OR52E20	0	cOR52E20	chr21	27522680	27523663	+	4	human
OR52E2	0	cOR52E2	chr21	27539700	27540635	-	1	human
OR52E1	0	cOR52E23;cOR52E17;cOR52AF1	chr21	27551919	27552857	+	1	human
OR52S1	0	cOR52S3P	chr21	27557887	27558843	-	1	human
OR52E2B	0	cOR52E13	chr21	27570629	27571561	+	2	human
OR52J1	0	cOR52J5	chr21	27576048	27576980	+	1	human
OR52E11P	1		chr21	27589638	27590577	+	4	human
OR52E19	0	cOR52E19	chr21	27597825	27598760	+	3	mouse
OR52E22	0	cOR52E22	chr21	27613784	27614728	-	4	rat
OR52S2	0	cOR52S2	chr21	27628498	27629451	-	4	human
OR52S21P	1		chr21	27635491	27636421	-	4	rat
OR52J8	0	cOR52J8	chr21	27651209	27652288	+	4	human
OR52AB2	0	cOR52AB2	chr21	27666289	27667314	+	3	mouse
OR52AB4	0	cOR52AB4	chr21	27676547	27677491	+	3	mouse
OR52AD1	0	cOR52AD1	chr21	27689366	27690307	-	3	rat
OR52S6	0	cOR52S6	chr21	27699142	27700083	-	3	rat
OR52X3	0	cOR52X3	chr21	27709997	27710938	-	4	human
OR52AB3	0	cOR52AB3	chr21	27724137	27725084	+	4	mouse
OR51AJ5P	1	cOR51Z1P	chr21	27746640	27747149	+	4	dog
OR51L4	0	cOR51L4P	chr21	27750667	27751623	-	3	rat
OR51L2	0	cOR51L2P	chr21	27761489	27762475	-	4	mouse
OR51L5	0	cOR51L5	chr21	27776613	27777569	+	4	mouse
OR52Z4	0	cOR52Z4;cOR52AF2	chr21	27781923	27782918	-	4	human
OR51AJ4	0		chr21	27798146	27799090	-	5	human
OR52AA1BP	1	cOR52AA1P	chr21	27819615	27820515	+	4	human
OR52AB1P	1	cOR52AB1	chr21	27825914	27826515	-	4	human
OR51V22	0	cOR51X6;cOR51X5;cOR51V5P;cOR51X2	chr21	27839000	27839938	-	4	human
OR51G4	0	cOR51G4;cOR51W1	chr21	27846117	27847064	-	4	human
OR51AG3	0		chr21	27855017	27855961	-	4	mouse
OR51AA2	0	cOR51AA2;cOR51AA1	chr21	27877596	27878600	-	3	mouse
OR51AB4	0		chr21	27891543	27892496	+	4	mouse
OR51AC5P	1		chr21	27896930	27897843	-	4	rat
OR51AC4	0		chr21	27915141	27916091	-	4	mouse
OR52Z16P	1		chr21	27932575	27933478	+	4	rat
OR51V1B	0	cOR51V8;cOR51V6	chr21	27939774	27940715	-	2	human
OR52A18	0	cOR52A18	chr21	27955995	27956942	+	4	human
OR52A5C	0	cOR52A20	chr21	27968957	27969904	+	2	human
OR52A5	0	cOR52A19	chr21	27987233	27988180	+	1	human
OR52AE11P	1		chr21	27994776	27995730	-	4	rat
OR51V19P	1		chr21	28010439	28011380		4	human
OR52A24	0		chr21	28025759	28026706	+	4	human
OR52AE1	0	cOR52AE1	chr21	28033735	28034685	-	4	mouse
OR52A1	0	cOR52A15	chr21	28047098	28048033	-	1	human
OR52A5GP	1	cOR52A11	chr21	28054850	28055326	-	2	human
OR51V21	0	cOR51X4	chr21	28059472	28060410	+	4	human
OR52A6	0	cOR52A6	chr21	28068736	28069683	-	4	human
OR52A5HP	1		chr21	28076036	28076486	-	phylogeny
OR52A1BP	1		chr21	28097399	28098324	-	2	human
OR51A1	0	cOR51A19	chr21	28110356	28111336	-	1	human
OR52Z1	0	cOR52Z2;cOR52Z3	chr21	28122816	28123784	-	1	human
OR51V1	0	cOR51V7P	chr21	28137559	28138506	-	1	human
OR52Z1B	0	cOR52Z5;cOR52Z6	chr21	28149119	28150087	-	2	human
OR51V1CP	1	cOR51V9;cOR51V3	chr21	28165364	28166179	-	2	human
OR51B4P	1	cOR51B4P	chr21	28228168	28229064	-	3	rat
OR51B18	0		chr21	28241703	28242635	-	4	human
OR51B11P	1	cOR51B11P	chr21	28246817	28247829	-	4	human
OR51B10	0	cOR51B10	chr21	28254248	28255177	-	4	human
OR51B5	0	cOR51B7	chr21	28262177	28263112	-	1	human
OR51B6	0	cOR51B8	chr21	28281456	28282391	+	1	human
OR51B9	0	cOR51B9	chr21	28288140	28289090	+	4	human
OR51Q2P	1	cOR51Q2P	chr21	28295350	28296245	-	4	human
OR51M1	0	cOR51M1	chr21	28316079	28317068	+	1	human
OR51AI5	0		chr21	28325430	28326380	+	4	mouse
OR51K2	0	cOR51K2	chr21	28334699	28335631	+	3	mouse
OR51K7	0	cOR51J3	chr21	28347136	28348086	+	3	rat
OR51Q1F	0	cOR51Q3	chr21	28362197	28363141	+	2	human
OR51Q1	0	cOR51Q1	chr21	28368860	28369810	+	1	human
OR51K1	0	cOR51K1	chr21	28378528	28379469	-	1	human
OR52H1	0	cOR52H3;cOR52H12P	chr21	28395987	28396940	+	1	human
OR52H1B	0	cOR52H8P	chr21	28402271	28403224	+	2	human
OR52V2	0	cOR52V2	chr21	28423741	28424757	+	4	human
OR52D1	0	cOR52D1	chr21	28458140	28459093	-	1	human
OR52D1C	0	cOR52D4	chr21	28471668	28472621	-	2	human
OR51A24	0	cOR51A24	chr21	28484802	28485746	+	3	mouse
OR51A42P	1		chr21	28496086	28497023	+	phylogeny
OR51A10	0	cOR51A22	chr21	28513292	28514233	+	1	human
OR51I2P	1	cOR51I5	chr21	28525484	28526401	-	1	human
OR52H2	0	cOR52H2	chr21	28539575	28540519	-	1	human
OR52H1C	0	cOR52H5	chr21	28553059	28553997	-	2	human
OR52B23P	1		chr21	28566964	28567866	+	4	human
OR52H4	0	cOR52H4	chr21	28573467	28574414	-	4	human
OR52B6	0	cOR52B6	chr21	28583437	28584414	+	1	human
OR52B4BP	1		chr21	28622133	28623088	+	2	human
OR52H9	0	cOR52H9	chr21	28713667	28714833	+	3	mouse
OR52H7	0	cOR52H7	chr21	28725726	28726670	+	3	mouse
OR52D3	0	cOR52D3	chr21	28739234	28740181	+	3	rat
OR52U1	0	cOR52U4	chr21	28754431	28755405	+	1	human
OR52U1B	0	cOR52U3	chr21	28772779	28773753	+	2	human
OR52U1C	0	cOR52U5	chr21	28784671	28785645	+	2	human
OR52AC1	0	cOR52AC1	chr21	28795862	28796794	-	3	mouse
OR52P1	0	cOR52P1;cOR52P3	chr21	28815755	28816732	+	1	human
OR52N4F	0	cOR52N8	chr21	28823678	28824724	+	2	human
OR56B1	0	cOR56B12	chr21	28843683	28844651	+	1	human
OR52N4	0	cOR52N6	chr21	28865361	28866323	+	1	human
OR52N4G	0	cOR52N10	chr21	28877999	28878961	+	2	human
OR52N4K	0	cOR52N11P	chr21	28891911	28892783	+	phylogeny
OR56B2	0	cOR56B2	chr21	28902679	28903635	+	1	human
OR56B2C	0	cOR56B10;cOR56B7	chr21	28912883	28913839	+	2	human
OR56B2D	0	cOR56B5	chr21	28922232	28923188	+	2	human
OR52N1	0	cOR52N12	chr21	28943575	28944561	-	1	human
OR52N3	0	cOR52N7	chr21	28956591	28957547	+	1	human
OR52N2G	0	cOR52N9	chr21	28968885	28969844	+	2	human
OR52N2	0	cOR52N2	chr21	28980440	28981408	+	1	human
OR52AA1P	1		chr21	29002208	29002828	+	5	human
OR52E18P	1	cOR52E18P	chr21	29010675	29011627	+	3	rat
OR52E15	0	cOR52E15	chr21	29016900	29017838	-	3	mouse
OR52E8D	0	cOR52E16	chr21	29029181	29030116	-	2	human
OR52E8C	0	cOR52E12;cOR52E10	chr21	29039574	29040524	-	2	human
OR52E8	0	cOR52E8	chr21	29050074	29051012	-	1	human
OR52E4	0	cOR52E4	chr21	29056819	29057751	-	1	human
OR52E7	0	cOR52E21	chr21	29062927	29063868	+	3	rat
OR52E4B	0	cOR52E24	chr21	29070508	29071440	+	2	human
OR52E5	0	cOR52E25;cOR52E9	chr21	29083382	29084320	+	1	human
OR56A4	0	cOR56A4	chr21	29100838	29101776	+	1	human
OR56A6P	1		chr21	29108492	29109437	-	4	human
OR56A22	0	cOR56A22;cOR56A16	chr21	29124826	29125782	+	4	human
OR56A3C	0		chr21	29136562	29137506	-	2	human
OR56A9	0	cOR56A9	chr21	29155175	29156119	+	4	human
OR56A3FP	1		chr21	29172769	29173706	+	2	human
OR56A12	0	cOR56A12P	chr21	29194439	29195395	+	4	human
OR56A3E	0	cOR56A13	chr21	29217292	29218233	+	2	human
OR56A18	0	cOR56A18	chr21	29250949	29251905	+	4	human
OR56A3D	0	cOR56A21P;cOR56A10	chr21	29261238	29262182	+	2	human
OR56A3	0	cOR56A20	chr21	29284980	29285918	+	1	human
OR56A43P	1		chr21	29294153	29294821	-	4	rat
OR56A4C	0	cOR56A8;cOR56A24	chr21	29308595	29309551	-	2	human
OR56A4B	0	cOR56A15	chr21	29315474	29316478	-	2	human
OR56A1	0	cOR56A23;cOR56A25	chr21	29337853	29338794	-	1	human
OR56A1B	0	cOR56A11	chr21	29353733	29354674	-	2	human
OR52L2	0	cOR52L3P	chr21	29365112	29366062	-	1	human
OR56B6	0	cOR56B6;cOR56B13	chr21	29391306	29392268	+	4	human
OR52L1	0	cOR52L4	chr21	29421282	29422226	-	1	human
OR52X1	0	cOR52X2	chr21	29430200	29431156	-	1	human
OR56B39P	1		chr21	29444800	29445685	+	4	human
OR56B38P	1		chr21	29459389	29460293	+	4	human
OR56B40P	1		chr21	29478357	29479253	+	4	mouse
OR52B22P	1		chr21	29497216	29498140	-	4	human
OR52B2	0	cOR52B2P	chr21	29504629	29505594	-	1	human
OR52W1	0	cOR52W2	chr21	29536182	29537141	+	1	human
OR2D37	0	cOR13N4	chr21	30082563	30083483	+	4	human
OR2AG1	0	cOR2AG1	chr21	30093293	30094240	+	1	human
OR2AG1C	0		chr21	30102588	30103535	+	2	human
OR2AG2C	0	cOR2AG9	chr21	30124572	30125519	+	2	human
OR2AG2	0	cOR2AG8P	chr21	30140008	30140955	+	1	human
OR2AG1D	0	cOR2AG7	chr21	30150104	30151033	+	2	human
OR2D3G	0	cOR13N3	chr21	30160860	30161789	-	2	human
OR2D4	0	cOR2D4	chr21	30181583	30182503	-	3	mouse
OR6B9	0	cOR6B9	chr21	30222255	30223208	-	3	rat
OR6B6	0	cOR6B6	chr21	30243166	30244107	-	3	rat
OR6A2	0	cOR6A2	chr21	30254197	30255177	-	1	human
OR10A5	0	cOR10A5	chr21	30311174	30312328	+	1	human
OR10A5D	0	cOR10A10P;cOR10A12P	chr21	30332001	30332951	+	2	human
OR10A4	0	cOR10A17;cOR10A4P	chr21	30343737	30344708	+	1	human
OR2D2C	0	cOR2D11	chr21	30347012	30347944	-	2	human
OR2D3H	0	cOR2D8	chr21	30393696	30394562	+	2	human
OR10A5F	0	cOR10A13	chr21	30458180	30459130	+	2	human
OR10A5E	0	cOR10A11	chr21	30470105	30471055	+	2	human
OR10A53P	1		chr21	30483366	30484162	+	4	human
OR2D2DP	1	cOR2D10P	chr21	30486479	30487410	-	2	human
OR2D3	0	cOR13N1	chr21	30508243	30509184	+	1	human
OR2D3E	0	cOR2D12	chr21	30550413	30551354	+	2	human
OR2D3F	0	cOR2D5	chr21	30571208	30572149	+	2	human
OR2D2	0	cOR2D2P;cOR2D9	chr21	30613538	30614482	-	1	human
OR2D3D	0		chr21	30639803	30640744	+	2	human
OR5P5	0	cOR5P5	chr21	31359709	31360644	+	3	mouse
OR5P4	0	cOR5P4	chr21	31368594	31369529	+	1	human
OR10AB2	0	cOR10AB2	chr21	31378585	31379550	-	4	human
OR10AB3	0	cOR10AB3P	chr21	31395182	31396144	+	4	human
OR5P6	0	cOR5P6	chr21	31404663	31405604	-	3	rat
OR5E1	0	cOR5E2;cOR5E1P	chr21	31426028	31426975	+	1	human
OR10A6	0	cOR10A16	chr21	31460895	31461974	-	1	human
OR10A3E	0	cOR10A15P	chr21	31472703	31473644	-	2	human
OR10A3	0	cOR10A3	chr21	31492262	31493203	-	1	human
OR4C49P	1		chr23	50889156	50889713	+	5	human
OR6B2C	0	cOR6B10	chr25	49982586	49983521	-	2	human
OR6B2	0	cOR6B4	chr25	49989142	49990077	-	1	human
OR9S22	0		chr25	50042090	50043037	+	4	rat
OR9S6	0	cOR9S6	chr25	50051449	50052396	+	4	human
OR9S3	0	cOR9S3P	chr25	50069220	50070167	+	4	rat
OR9S7	0	cOR9S7	chr25	50091926	50092873	+	4	rat
OR9S19	0	cOR9S19P	chr25	50108247	50109194	+	4	rat
OR9S26	0	cOR9S26P;cOR9S10	chr25	50138852	50139799	+	4	rat
OR9S8P	1	cOR9S8P	chr25	50148327	50149252	+	4	rat
OR9S11	0	cOR9S11P	chr25	50160041	50160988	+	4	rat
OR9S28P	1		chr25	50168376	50169287	+	4	rat
OR9S20	0	cOR9S20	chr25	50185415	50186362	+	4	rat
OR9S12	0	cOR9S12P	chr25	50198669	50199634	+	4	rat
OR9S5	0	cOR9S5	chr25	50208914	50209861	+	4	rat
OR9S16	0	cOR9S16	chr25	50231717	50232664	+	4	rat
OR9S25	0	cOR9S25P;cOR9S14;cOR9S13	chr25	50241053	50242000	+	4	rat
OR9S21	0	cOR9S21	chr25	50258029	50258976	+	4	rat
OR9S23P	1	cOR9S23	chr25	50270228	50271146	+	3	rat
OR7A22P	1		chr26	24986036	24986575	+	4	dog
OR6C83	0	cOR6C83	chr27	8926	9900	-	4	human
OR6C42	0	cOR6C42	chr27	24940	25911	-	4	human
OR6C27	0	cOR6C27	chr27	40640	41575	-	4	human
OR6C6	0	cOR6C93;cOR6C30	chr27	59750	60691	+	1	human
OR6C69	0	cOR6C13	chr27	68506	69441	-	1	human
OR6C256P	1		chr27	86796	87880	-	4	human
OR6C74	0	cOR6C39	chr27	98705	99640	-	1	human
OR6C69G	0	cOR6C47	chr27	112712	113644	+	2	human
OR6C33	0	cOR6C33	chr27	122146	123090	-	3	rat
OR10A7	0	cOR10A14	chr27	142255	143199	-	1	human
OR9R3	0	cOR9R3P	chr27	191527	192471	-	3	rat
OR9K2C	0	cOR9K3;cOR9K10	chr27	204081	205040	+	2	human
OR6C75	0	cOR6C84P	chr27	235785	236720	+	1	human
OR6C75D	0	cOR6C36	chr27	253898	254833	-	2	human
OR9K1	0	cOR9K5	chr27	266335	267273	-	1	human
OR9R5	0	cOR9R5	chr27	279239	280171	-	4	rat
OR9K2D	0	cOR9K8	chr27	292161	293120	+	2	human
OR9K2	0	cOR9K6	chr27	305019	305957	-	1	human
OR9K7	0	cOR9K7	chr27	331584	332522	-	4	human
OR11M1P	1	cOR11M3	chr27	5874370	5875331	-	1	human
OR5BS3P	1		chr27	5906089	5906868	-	4	human
OR8S8	0	cOR8S8	chr27	5928242	5929168	-	4	human
OR8S23P	1		chr27	5942833	5943378	-	4	dog
OR8S14	0	cOR8S14	chr27	5962752	5963753	-	4	human
OR8S11	0	cOR8S22P;cOR8S11P;cOR8S4	chr27	5981929	5982849	-	4	human
OR8S10	0	cOR8S10	chr27	5997881	5998801	-	4	human
OR8S7	0	cOR8S7	chr27	6007337	6008269	-	4	human
OR8S15	0	cOR8S15	chr27	6020081	6021025	-	4	human
OR8S9	0	cOR8S9	chr27	6032245	6033198	-	4	human
OR8S13	0	cOR8S13	chr27	6059413	6060345	-	4	human
OR8S12	0	cOR8S12	chr27	6074204	6075136	-	4	human
OR8AN1P	1		chr27	6092400	6093215	+	1	human
OR8S1	0	cOR8S17	chr27	6107222	6108157	-	1	human
OR8S5P	1		chr27	6112124	6113047	-	4	human
OR8S2	0	cOR8T4	chr27	6201225	6202139	+	1	human
OR8S3	0	cOR8T2P	chr27	6239988	6240920	+	4	rat
OR8S4P	1		chr27	6246819	6247712	+	4	human
OR8BJ3P	1	cOR8S19P;cOR8S21P	chr27	6288402	6289311	+	4	human
OR8BJ2	0	cOR8S18	chr27	6313247	6314155	+	4	human
OR8BJ4	0	cOR8S5	chr27	6347065	6347991	+	4	human
OR10AD4P	1		chr27	6478777	6479325	+	1	human
OR10AD1P	1	cOR10AD1	chr27	6504973	6505905	+	1	human
OR10AD1B	0	cOR10AD2	chr27	6534625	6535668	+	2	human
OR10AD1CP	1	cOR10AD3	chr27	6565699	6566646	+	2	human
OR2A7CP	1		chr27	15569458	15570063	-	phylogeny
OR13A1	0	cOR13A2	chr28	2260719	2261702	-	1	human
OR6D6	0	cOR6D6	chr28	2281336	2282322	+	4	human
OR6D7	0	cOR6D7	chr28	2295451	2296401	+	4	human
OR6D4P	1	cOR6D4P	chr28	2332024	2332752	-	4	human
OR6D5	0	cOR6D5	chr28	2384754	2385731	-	4	human
OR6AE1	0	cOR6AE1	chr28	40950958	40951890	-	3	rat
OR12J1	0	cOR12J1	chr28	41034364	41035293	-	4	rat
OR6C75C	0	cOR6C11	chr29	41768473	41769408	-	2	human
OR9J1P	1		chr29	41793065	41793549	+	5	human
OR6C55P	1		chr29	41801908	41802839	-	4	human
OR6C22	0	cOR6C22P;cOR6C6	chr29	41824757	41825686	-	4	human
OR6C41P	1		chr3	31278373	31279255	-	4	human
OR6C3I	0	cOR6C7	chr3	31290535	31291467	+	2	human
OR6C1	0	cOR6C97P	chr3	31300271	31301311	+	1	human
OR6C7DP	1		chr3	31306550	31307484	+	2	human
OR6C76P	1	cOR6C60P	chr3	31338984	31339915	+	1	human
OR6C2D	0	cOR6C24P	chr3	31362526	31363494	+	2	human
OR6C2G	0	cOR6C88	chr3	31382762	31383697	+	2	human
OR6C53	0	cOR6C53P	chr3	31407197	31408156	+	4	human
OR6C89	0	cOR6C89	chr3	31455702	31456634	-	4	human
OR6C2H	0	cOR6C9	chr3	31483870	31484805	-	2	human
OR6C2E	0	cOR6C59P	chr3	31504057	31505025	-	2	human
OR6C1K	0	cOR6C19P	chr3	31546074	31547009	+	2	human
OR6C85	0	cOR6C85	chr3	31570097	31571032	+	4	human
OR6C63	0	cOR6C63	chr3	31599577	31600515	+	3	mouse
OR4K6	0	cOR4K6	chr30	41360	42316	+	1	human
OR4K2	0	cOR4K28;cOR4K24	chr30	60403	61350	+	1	human
OR4K5B	0		chr30	78725	79693	+	2	human
OR4K1B	0	cOR4K18P;cOR4K27	chr30	95021	95953	+	2	human
OR4K15	0	cOR4K15	chr30	131500	132471	+	1	human
OR4F23P	1		chr30	144941	145869	+	4	human
OR4F98P	1	cOR4F31P	chr30	170070	170630	+	4	mouse
OR4F15P	1		chr30	187382	188243	+	phylogeny
OR4F25	0	cOR4F25	chr30	223007	223942	+	4	human
OR4F1BP	1		chr30	236212	237145	+	2	human
OR4F1	0	cOR4F24	chr30	271755	272690	+	1	human
OR4G20P	1		chr30	331156	332060	-	4	rat
OR4F26P	1		chr30	358258	359173	-	4	human
OR4G11	0	cOR4G7	chr30	364667	365602	-	1	human
OR4G9	0	cOR4G9	chr30	375791	376807	-	4	human
OR4K5	0	cOR4K22	chr30	410672	411640	+	1	human
OR4K1	0		chr30	426976	427908	+	1	human
OR4G8	0	cOR4G8P	chr30	450352	451284	-	4	human
OR4G19P	1		chr30	467146	468070	-	4	human
OR4G18	0		chr30	481805	482743	-	4	human
OR4K53P	1		chr30	497526	498447	-	4	rat
OR4G10	0	cOR4G10	chr30	537492	538427	+	4	human
OR4T2P	1		chr30	574290	575188	-	4	human
OR4N5	0	cOR4N5	chr30	591514	592437	-	1	human
OR4L3P	1		chr30	611113	612044	-	4	human
OR4Q2	0	cOR4Q5	chr30	629181	630119	-	1	human
OR4F63	0		chr30	669923	670891	-	4	human
OR4F34	0	cOR4F34	chr30	697463	698401	-	4	human
OR6C4B	0	cOR6C82	chr31	7947	8870	+	2	human
OR5AC28P	1		chr33	5079813	5080728	+	4	human
OR5AC27	0		chr33	5093779	5094696	+	4	human
OR5AC1	0	cOR5AC3	chr33	5109247	5110167	+	1	human
OR5AC26	0		chr33	5138694	5139671	+	4	human
OR5H11	0	cOR5H11	chr33	5148247	5149173	+	4	human
OR5H13	0	cOR5H13	chr33	5184456	5185487	+	4	human
OR5H12	0	cOR5H12	chr33	5202604	5203632	+	4	human
OR5H9	0	cOR5H9	chr33	5212986	5213912	+	4	human
OR5H16	0	cOR5H16;cOR5H10	chr33	5231522	5232550	+	4	human
OR5K4	0		chr33	5271605	5272531	+	1	human
OR5K6	0	cOR5K6P	chr33	5286594	5287526	+	4	mouse
OR5K5	0	cOR5K5	chr33	5300348	5301259	+	4	mouse
OR5K18	0		chr33	5315710	5316636	+	4	mouse
OR5K1	0		chr33	5347148	5348113	+	1	human
OR2B2	0	cOR2B2	chr35	25078791	25079729	-	1	human
OR2W6	0	cOR2W16	chr35	25108115	25109050	+	1	human
OR2B10P	1		chr35	25127595	25128444	+	4	human
OR2W4	0	cOR2W15	chr35	25147860	25148786	+	1	human
OR2W2P	1		chr35	25181395	25181806	+	phylogeny
OR2B7	0	cOR2B7	chr35	25193885	25194859	+	1	human
OR2B8	0	cOR2Y2	chr35	25214920	25215891	-	1	human
OR1F41P	1		chr35	25236577	25237422	+	4	human
OR2B28P	1		chr35	25572970	25573901	-	phylogeny
OR2AD2	0	cOR2AD2	chr35	26016797	26017738	-	4	human
OR2W1	0	cOR2W9	chr35	26118359	26119297	-	1	human
OR14J1	0		chr35	26143582	26144613	+	1	human
OR10C1	0	cOR10C2	chr35	26178595	26179530	+	1	human
OR2H17P	1		chr35	26203387	26204324	+	4	human
OR2H9P	1		chr35	26425052	26425969	-	4	human
OR10AL40	0		chr35	26507802	26508761	+	4	human
OR10J14	0	cOR10J14	chr38	22472213	22473133	-	4	human
OR10J5	0	cOR10J22	chr38	22531168	22532331	+	1	human
OR10J24P	1		chr38	22582706	22583593	-	4	human
OR10J4	0	cOR10J19	chr38	22590695	22591627	-	phylogeny
OR10AJ1P	1	cOR10J10	chr38	22611137	22611560	+	5	human
OR10J8	0	cOR10J20	chr38	22629667	22630593	-	1	human
OR10J7	0	cOR10J7P	chr38	22655494	22656423	-	1	human
OR10J3	0	cOR10J21	chr38	22677560	22678588	+	3	rat
OR10J2	0	cOR10J23	chr38	22711249	22712178	+	3	mouse
OR10AA2	0	cOR10AA2	chr38	22958458	22959399	+	4	human
OR10AA5	0		chr38	22968106	22969047	+	4	human
OR6N2	0	cOR6N3	chr38	22982050	22983000	+	1	human
OR6N1	0	cOR6N4	chr38	22993596	22994543	+	1	human
OR6K6	0	cOR6K7	chr38	23003883	23004839	-	1	human
OR6K5	0	cOR6K5	chr38	23016698	23017645	+	4	human
OR6K4	0		chr38	23028374	23029327	+	1	human
OR6K8	0	cOR6K8	chr38	23033632	23034576	+	3	mouse
OR6K2	0	cOR6K2	chr38	23043721	23044683	+	1	human
OR10Z1	0	cOR10Z1;cOR10Z2	chr38	23122342	23123280	-	1	human
OR10X1	0	cOR10X2	chr38	23146266	23147204	+	1	human
OR6P1	0	cOR6P1	chr38	23158030	23159097	+	1	human
OR6Y1P	1	cOR6Y3	chr38	23168114	23169025	+	1	human
OR10R6P	1		chr38	23177998	23178908	-	4	human
OR10R3C	0	cOR10R4;cOR10R7	chr38	23205233	23206171	-	2	human
OR10R3B	0		chr38	23218258	23219196	-	2	human
OR10R3	0	cOR10R5	chr38	23230053	23230991	-	1	human
OR10K1	0	cOR10K3	chr38	23236780	23237718	-	1	human
OR10T1	0	cOR10T3	chr38	23252755	23253696	+	1	human
OR10K2	0	cOR10K2	chr38	23265396	23266337	+	1	human
OR10T2	0	cOR10T4	chr38	23283312	23284256	+	1	human
OR9R6	0	cOR9R6	chr5	21953	22885	+	4	rat
OR6C77P	1		chr5	47909	48843	+	4	human
OR6C48P	1		chr5	54704	55615	-	4	human
OR6C262P	1		chr5	71569	72308	-	4	dog
OR8A1	0	cOR8A1	chr5	9826887	9827813	-	1	human
OR8B12	0	cOR8B18	chr5	9842076	9843002	+	1	human
OR8B9B	0	cOR8B23P	chr5	9871850	9872710	+	2	human
OR8B9	0	cOR8C6	chr5	9906106	9907038	+	1	human
OR8B8	0	cOR8B8	chr5	9934347	9935291	+	1	human
OR8B4	0		chr5	9950666	9951592	+	1	human
OR8C7	0	cOR8C7	chr5	9975671	9976600	-	4	human
OR8B3	0	cOR8B3	chr5	9992796	9993818	+	1	human
OR8B100	0	cOR8D7	chr5	10003131	10004060	+	4	human
OR8B3FP	1		chr5	10016976	10017876	+	2	human
OR8B1L	0	cOR8B15P	chr5	10032905	10033834	+	2	human
OR8B1	0	cOR8B1	chr5	10053036	10053965	+	1	human
OR8B1O	0	cOR8B21	chr5	10067696	10068625	+	2	human
OR8B1M	0	cOR8B19P	chr5	10087368	10088297	+	2	human
OR8B1J	0	cOR8B14	chr5	10105547	10106524	+	2	human
OR8B1N	0	cOR8B20	chr5	10130180	10131109	+	2	human
OR8B1K	0	cOR8B16P	chr5	10145617	10146546	+	2	human
OR8B60	0		chr5	10154101	10155033	+	4	human
OR8D2	0	cOR8D2	chr5	10178303	10179226	+	1	human
OR8AP1	0	cOR8D8	chr5	10189311	10190150	+	5	human
OR8D6	0	cOR8D6	chr5	10201005	10201943	-	4	human
OR10D1	0	cOR10D1	chr5	10229529	10230458	-	1	human
OR8G5	0	cOR8G8;cOR8G9P	chr5	10237836	10238828	-	1	human
OR8G3	0	cOR8F4	chr5	10251414	10252346	-	1	human
OR8G6	0	cOR8F2	chr5	10259715	10260671	-	4	mouse
OR10D3	0	cOR10D8	chr5	10297141	10298262	-	3	rat
OR10AI1	0	cOR10AI1	chr5	10305507	10306439	-	4	human
OR10D1K	0	cOR10D9	chr5	10327841	10328773	-	2	human
OR10N1	0	cOR10N1	chr5	10373636	10374616	+	4	human
OR10D4	0	cOR10D4	chr5	10384660	10385592	+	1	human
OR10D5	0	cOR10D5	chr5	10414900	10415829	-	1	human
OR10D5B	0	cOR10D10	chr5	10425370	10426299	-	2	human
OR10G7BP	1		chr5	10440273	10441201	+	2	human
OR10G9	0	cOR10G14P	chr5	10450789	10451721	-	1	human
OR10G9C	0	cOR10G12P	chr5	10469126	10470058	+	2	human
OR10G7	0	cOR10G13	chr5	10479638	10480570	-	1	human
OR10G6	0	cOR10G11	chr5	10495045	10495977	+	1	human
OR10S1	0	cOR10S3	chr5	10509352	10510377	+	1	human
OR8B58	0	cOR8C5P	chr5	10525883	10526812	-	4	human
OR6T1P	1	cOR6T3P	chr5	10540300	10541223	+	1	human
OR4D5	0	cOR4D5	chr5	10546268	10547329	-	1	human
OR8D4	0	cOR8D4	chr5	10587439	10588371	+	1	human
OR6M6	0	cOR6M6	chr5	10597168	10598112	+	4	human
OR6M2B	0	cOR6M8	chr5	10615680	10616624	+	2	human
OR6M2	0	cOR6M5	chr5	10632913	10633857	-	1	human
OR6M1	0	cOR6M7	chr5	10649645	10650583	+	1	human
OR6X1	0		chr5	10697727	10698713	+	1	human
OR2AE1	0		chr6	9688452	9689408	+	1	human
OR1F15	0	cOR1F15	chr6	9908092	9909033	+	4	human
OR10AH1	0	cOR10AH1	chr6	12118622	12119596	+	3	mouse
OR2C1	0	cOR2C1	chr6	37844715	37845650	-	1	human
OR1F1P	1	cOR1F14P	chr6	38008361	38009310	-	phylogeny
OR6C57P	1		chr6	40496313	40497246	+	4	human
OR6C260P	1		chr6	40508722	40509620	-	4	human
OR6C6LP	1		chr6	40547477	40548420	-	2	human
OR11I1	0	cOR11I3	chr6	41127835	41128785	-	1	human
OR2BB11P	1		chr8	126316	127243	-	4	rat
OR2H10	0	cOR2H10;cOR2H8	chr8	332805	333674	-	4	rat
OR2B11	0	cOR2B9	chr8	378561	379517	-	1	human
OR2W11	0	cOR2W11;cOR2W14	chr8	415296	416237	+	4	human
OR2W13P	1	cOR2W13P	chr8	444220	445156	+	4	human
OR2C3	0	cOR2C6	chr8	469181	470128	-	1	human
OR2G3P	1		chr8	564817	565740	-	1	human
OR6AA6	0	cOR11S1	chr8	611594	612550	+	4	mouse
OR6AA7	0	cOR11S2	chr8	647261	648217	+	4	mouse
OR6C4	0	cOR6C4	chr8	705870	706793	+	1	human
OR6AA1	0	cOR6AA1	chr8	737285	738223	+	3	mouse
OR4L1	0	cOR4L1	chr8	795899	796834	-	1	human
OR4K13CP	1		chr8	830731	831612	+	2	human
OR4AH1P	1		chr8	859696	860470	-	5	human
OR6E1	0		chr8	3070746	3071672	+	1	human
OR4D1	0	cOR4D14	chr9	32818118	32819056	+	1	human
OR4D2	0	cOR4D2	chr9	32828502	32829443	+	1	human
OR4D2C	0	cOR4D15	chr9	32839729	32840670	+	2	human
OR1D3BP	1		chr9	47050908	47051848	-	2	human
OR1D10P	1		chr9	47061495	47062498	-	4	human
OR1D12P	1	cOR1D12P	chr9	47093669	47094609	-	4	human
OR1A1	0	cOR1A3	chr9	47120643	47121569	-	1	human
OR1A4P	1	cOR1A4	chr9	47136841	47137752	-	4	human
OR1P1	0	cOR1P1	chr9	47158681	47159631	+	1	human
OR1D3P	1	cOR1D11	chr9	47180900	47181838	+	1	human
OR3A2	0	cOR3A12	chr9	47191672	47192616	-	1	human
OR3A1	0	cOR3A11	chr9	47202713	47203657	-	1	human
OR3A1H	0	cOR3A9	chr9	47224388	47225332	-	2	human
OR3A10	0	cOR3A10;cOR3A13	chr9	47248916	47249860	+	3	mouse
OR10AO1P	1		chr9	47287882	47288410	-	5	human
OR1R1	0	cOR1R4	chr9	47301778	47302719	+	1	human
OR1E1F	0	cOR1E12	chr9	47308015	47308959	-	3	mouse
OR1E1	0	cOR1E11	chr9	47316982	47317920	-	1	human
OR1K1	0	cOR1K2	chr9	59969868	59970815	-	1	human
OR5C1	0	cOR5C1	chr9	59984665	59985621	-	1	human
OR1AF1	0	cOR1AF1	chr9	60006117	60007043	-	3	mouse
OR1L6BP	1	cOR1L10P	chr9	60043585	60044514	-	2	human
OR1L6	0	cOR1L6	chr9	60061043	60061972	-	1	human
OR1J6P	1	cOR1J6P	chr9	60087552	60088507	-	4	human
OR1L8	0	cOR1L8	chr9	60118039	60118980	+	3	mouse
OR1L11P	1		chr9	60145753	60146731	+	4	human
OR6C31P	1	cOR6C31	chrUn_AAEX03020054	26501	27578	-	4	dog
OR13C11C	0	cOR13C20Pa	chrUn_AAEX03020671	862	1818	-	2	human
OR13C11	0	cOR13C20P	chrUn_AAEX03020671	18234	19190	-	1	human
OR8K87	0	cOR8V7P	chrUn_AAEX03022031	6329	7258	+	4	human
OR5K8	0	cOR5K8	chrUn_AAEX03022582	10136	11062	+	3	mouse
OR6C94P	1	cOR6C94P	chrUn_AAEX03022712	14073	15012	+	4	human
OR9A4	0	cOR9A10	chrUn_AAEX03022866	373	1314	-	1	human
OR9A4B	0		chrUn_AAEX03022866	14188	15129	-	2	human
OR14J1B	0		chrUn_AAEX03023115	1305	2336	+	2	human
OR6C2F	0	cOR6C37	chrUn_AAEX03023213	8836	9771	+	2	human
OR6C263P	1	cOR13P1	chrUn_AAEX03023286	8353	9267	+	4	human
OR4A40	0	cOR4X7	chrUn_JH373233	145645	146586	+	4	human
OR11G12	0	cOR11G12	chrUn_JH373254	125998	127026	+	4	human
OR6C2	0	cOR6C46P	chrUn_JH373254	248494	249462	+	1	human
OR6C87	0	cOR6C87P	chrUn_JH373254	263133	264041	+	4	rat
OR6C7	0	cOR6C25P	chrUn_JH373254	345547	346539	-	1	human
OR6C3	0	cOR6C50	chrUn_JH373254	363415	364347	-	1	human
OR6C90	0	cOR6C90	chrUn_JH373254	403317	404246	+	4	human
OR9R2P	1	cOR9R2	chrUn_JH373303	8	381	-	4	human
OR9K2EP	1	cOR9K4	chrUn_JH373303	11160	12091	-	2	human
OR51V18P	1		chrUn_JH373332	12361	13302	-	4	human
OR52A16	0	cOR52A16P	chrUn_JH373332	27589	28536	+	4	human
OR51V20	0	cOR51X3P	chrUn_JH373332	95559	96500	-	4	human
OR4A33	0	cOR4A33	chrUn_JH373563	11674	12600	+	4	rat
OR4C145P	1		chrUn_JH373723	1	799	+	4	human
OR4C144P	1		chrUn_JH373723	22979	23773	+	4	human
OR4C11	0	cOR4C11;cOR4C51	chrUn_JH373847	15692	16621	-	1	human
OR4C26P	1		chrUn_JH374014	2869	3791	-	4	human
OR6K3	0	cOR6K10	chrUn_JH374157	3632	4705	+	1	human
OR6B2D	0	cOR6B8	chrUn_JH374172	7897	8832	+	2	human
OR4AI1P	1	cOR4L5P	chrX	25089174	25089540	-	5	human
OR6C86P	1	cOR6C86P	chrX	49259204	49260085	-	4	human
OR5BP1P	1		chrX	102448804	102449717	-	5	human
OR5BH3	0	cOR5BH3	chrX	102531219	102532139	-	3	mouse
OR1AG1P	1		chrX	102562881	102563813	+	4	human
OR13H2P	1	cOR13H2P	chrX	102640012	102640936	+	4	human
OR13K7P	1		chrX	102653085	102653991	+	4	human
OR2AF4P	1		chrX	102716426	102717365	+	4	human
OR1D6	0	cOR7C51	chrX	122594271	122595206	-	4	rat
OR7R1	0	cOR7R1	chrX	122654904	122655863	+	3	mouse
OR52A17	0	cOR52A21;cOR52A17	Un_JH373332	72170	73117	+	4	rat

## Sheet: zebrafish
symbol	pseudo	alias	chr	start	end	strand	class
OR30BT1	0	OR103-1	chr15	31546040	31547023	+	C
OR30BT2	0	OR103-2	chr15	31555256	31556197	+	C
OR30BT3	0	OR103-5	chr15	31548395	31549414	+	C
OR30BT4	0	OR103-4	chr15	31563913	31564866	+	C
OR30BT5	0	OR103-3	chr15	31558023	31558982	+	C
OR30BU1	0	OR104-1	chr10	36411427	36412407	+	C
OR30BU2	0	OR104-2	chr10	36405693	36406649	+	C
OR30BV1	0	OR105-1	chr10	36401453	36402427	+	C
OR30BW1	0	OR102-2	chr15	31586253	31587233	+	C
OR30BX1	0	OR102-1	chr15	31582111	31583154	+	C
OR30BY1	0	OR102-5	chr15	31601198	31602148	+	C
OR30BY2	0	OR102-4	chr15	31596072	31597049	+	C
OR30BY3	0	OR102-3	chr15	31591531	31592514	+	C
OR30D2P	1		chr15	31598945	31599837	+	C
OR40A1	0	OR107-1	chr15	31463889	31465025	+	D
OR41A1	0	OR108-2	chr10	36241177	36242226	+	D
OR41A2	0	OR108-3	chr10	36235092	36236216	+	D
OR41A3	0	OR108-1	chr10	36251015	36251977	+	D
OR42A1	0	OR109-1	chr10	36299987	36300973	-	D
OR42A2	0	OR109-5	chr10	36280947	36281942	-	D
OR42A3	0	OR109-9	chr10	36278081	36279055	-	D
OR42A4	0	OR109-11	chr10	36269772	36270842	-	D
OR42A5	0	OR109-3	chr10	36291450	36292451	-	D
OR42A6	0	OR109-4	chr10	36286944	36287957	-	D
OR42A7	0	OR109-7	chr10	36275052	36276035	-	D
OR42A8	0	OR109-2	chr10	36295993	36297000	-	D
OR42A9P	1	OR109-13	chr10	36261579	36262612	+	D
OR42B1	0	OR110-2	chr10	36309247	36310200	-	D
OR42B2	0	OR110-1	chr10	36315356	36316249	-	D
OR42C1	0	OR111-5	chr15	31501658	31502635	-	D
OR42C2	0	OR111-10	chr15	31532052	31533104	-	D
OR42C3	0	OR111-6	chr15	31509016	31509990	-	D
OR42C4	0	OR111-7	chr15	31519421	31520395	-	D
OR42C5	0	OR111-11	chr15	31537801	31538775	-	D
OR42D1	0	OR111-3	chr15	31484725	31485702	-	D
OR42D2	0	OR111-9	chr15	31527102	31528043	-	D
OR42D3	0	OR111-4	chr15	31490505	31491473	-	D
OR42D4P	1		chr15	31481058	31481432	+	D
OR42E1	0	OR111-1	chr15	31470160	31471137	-	D
OR42E2	0	OR111-8	chr15	31524321	31525352	-	D
OR42E3	0	OR111-2	chr15	31475747	31476814	-	D
OR42F1P	1		chr10	36262976	36263853	+	D
OR55A1	0	OR113-1	chr15	5330739	5331689	+	A
OR55A2	0	OR113-2	chr15	5342097	5343047	+	A
OR55A3	0		chr15	5352437	5353354	+	A
OR55A4	0		chr15	5348200	5349117	+	A
OR55C1	0		chr15	5377359	5378309	+	A
OR55D1	0	OR114-1	chr15	5360453	5361394	+	A
OR55E1	0	OR112-1	chr15	5369920	5370900	+	A
OR60A1P	1	OR120-1	chr15	5317022	5317960	-	E
OR61A1	0	OR123-1	chr21	21676938	21677870	+	E
OR61B1	0	OR124-3	chr21	21690860	21691771	+	E
OR61B2P	1		chr21	21699960	21700678	+	E
OR61C1	0	OR124-2	chr21	21693198	21694127	+	E
OR61C2	0	OR124-1	chr21	21688739	21689662	+	E
OR61C3	0	OR124-4	chr21	21701736	21702674	+	E
OR62A1	0	OR125-2	chr21	21666181	21667098	+	E
OR62A2	0	OR125-8	chr21	21619273	21620295	+	E
OR62A3	0	OR125-1	chr21	21672695	21673696	+	E
OR62B1	0	OR125-6	chr21	21637035	21637985	+	E
OR62B2	0	OR125-7	chr21	21626609	21627541	+	E
OR62B3	0	OR125-4	chr21	21648811	21649731	+	E
OR62B4	0	OR125-5	chr21	21642631	21643554	+	E
OR62B5	0	OR125-3	chr21	21655853	21656779	+	E
OR62C1	0	OR126-5	chr15	5180019	5180963	-	E
OR62C2	0	OR126-3	chr15	5191924	5192868	-	E
OR62C3	0	OR126-7	chr15	5172912	5173784	-	E
OR62C4	0	OR126-4	chr15	5186642	5187583	-	E
OR62C5	0	OR126-1	chr15	5260009	5260935	-	E
OR62C6	0	OR126-2	chr15	5199428	5200360	-	E
OR62D1P	1		chr21	21613568	21614380	+	E
OR62E1P	1		chr21	21663583	21663927	+	E
OR63A2	0	OR121-1	chr15	5289877	5290812	+	E
OR63B1	0	OR122-1	chr15	5296884	5297819	+	E
OR63B2	0	OR122-2	chr15	5308501	5309454	+	E
OR63H1	0		chr15	5286841	5287776	+	E
OR63H3	0		chr15	5302802	5303737	+	E
OR64A1	0	OR127-1	chr15	5270700	5271641	-	E
OR64B1	0	OR128-4	chr15	5230536	5231450	-	E
OR64B2	0	OR128-1	chr15	5253365	5254279	-	E
OR64B3	0	OR128-2	chr15	5247123	5248037	-	E
OR64B4	0	OR128-3	chr15	5238044	5238952	-	E
OR64C1	0	OR128-5	chr15	5225263	5226180	-	E
OR64D1	0	OR128-10	chr15	5165309	5166223	-	E
OR64E1	0	OR128-8	chr15	5211091	5212020	-	E
OR64F1	0	OR128-6	chr15	5220641	5221555	-	E
OR64G1	0	OR128-7	chr15	5215527	5216441	-	E
OR64G2	0	OR128-9	chr15	5205930	5206844	-	E
OR6AT1	0	OR101-1	chr21	40291945	40292892	-	B
OR70A1	0	OR115-2	chr21	40179375	40180310	+	F
OR70A10	0		chr21	40253306	40254244	+	F
OR70A11	0	OR115-11	chr21	40209437	40210351	+	F
OR70A12	0	OR115-1	chr21	40273221	40274144	+	F
OR70A13	0	OR115-9	chr21	40216051	40216992	+	F
OR70A14	0		chr21	40279598	40280533	+	F
OR70A15	0	OR115-5	chr21	40263579	40264517	+	F
OR70A16	0	OR115-8	chr21	40231170	40232111	+	F
OR70A17	0	OR115-13	chr21	40196538	40197473	+	F
OR70A2	0	OR115-14	chr21	40192151	40193086	+	F
OR70A3	0	OR115-12	chr21	40202567	40203502	+	F
OR70A4	0	OR115-10	chr21	40213058	40214035	+	F
OR70A5	0		chr21	40225534	40226472	-	F
OR70A6	0		chr21	40269962	40270912	+	F
OR70A7	0		chr21	40237664	40238590	+	F
OR70A8	0	OR115-7	chr21	40245014	40245952	+	F
OR70A9	0		chr21	40284082	40285065	+	F
OR70B1	0		chr21	40172205	40173152	+	F
OR70C1	0	OR115-6	chr21	40257263	40258339	+	F
OR71AL1	0	OR119-1	chr15	31446939	31447880	+	F
OR71AL2	0	OR119-2	chr15	31452032	31452973	+	F
OR71AQ1	0	OR116-1	chr15	31415883	31416815	+	F
OR71AQ2	0	OR116-2	chr15	31422742	31423677	+	F
OR71AR1	0	OR118-3	chr15	31437242	31438180	-	F
OR71AS1	0	OR118-2	chr15	31441932	31442882	-	F
OR71AS2	0	OR118-1	chr15	31431774	31432709	-	F
OR71AT1	0	OR117-1	chr15	31427254	31428231	+	F
OR80A1	0	OR106-2	chr10	36385290	36386249	+	G
OR80A10	0	OR106-10	chr10	36334084	36335022	+	G
OR80A11	0	OR106-9	chr10	36342135	36343073	+	G
OR80A12P	1		chr10	36343853	36344766	+	G
OR80A13	0	OR106-1	chr10	36391103	36392059	+	G
OR80A2	0	OR106-12	chr10	36321756	36322733	+	G
OR80A3	0	OR106-6	chr10	36359521	36360522	+	G
OR80A4	0	OR106-4	chr10	36370871	36371818	+	G
OR80A5	0	OR106-8	chr10	36351219	36352160	+	G
OR80A6	0	OR106-11	chr10	36328746	36329690	+	G
OR80A7	0	OR106-7	chr10	36356119	36357093	+	G
OR80A8	0	OR106-3	chr10	36379510	36380469	+	G
OR80A9	0	OR106-5	chr10	36365421	36366554	+	G
OR90A1	0	OR134-1	chr6	52861182	52862126	+	H
OR90B1	0	OR137-2	chr6	52925939	52926880	+	H
OR90B2	0	OR137-3	chr6	52875626	52876759	+	H
OR90C1	0		chr6	52905172	52906092	+	H
OR90D1	0		chr6	52913190	52914113	+	H
OR90D2	0		chr6	52896921	52897847	+	H
OR90D3	0	OR137-1	chr6	52920418	52921347	+	H
OR90E1	0		chr6	52879077	52880006	+	H
OR90E2	0	OR137-4	chr6	52882241	52883170	+	H
OR90F1	0		chr6	52855039	52856037	+	H
OR90G1	0		chr6	52893812	52894741	+	H
OR90G2	0	OR137-5	chr6	52891154	52892083	+	H
OR90H1	0		chr6	52929531	52930451	+	H
OR90H2	0		chr6	52940077	52941132	+	H
OR90H3	0		chr6	52933647	52934573	+	H
OR90H4	0	OR136-1	chr6	52944661	52945608	+	H
OR90I1	0		chr6	52871582	52872511	+	H
OR90J1	0	OR135-1	chr8	37495338	37496255	+	H
OR90J2P	1		chr8	37482406	37483374	+	H
OR90K1P	1		chr6	52868205	52869158	+	H
OR91A1	0	OR131-1	chr15	18286731	18287693	-	H
OR91A1P	1	OR131-2	chr15	18303167	18304096	-	H
OR91A2	0		chr15	18295702	18296679	-	H
OR92A1	0	OR132-1	chr21	25286733	25287701	+	H
OR92A2	0	OR132-4	chr21	25317629	25318594	+	H
OR92A3	0	OR132-3	chr21	25327861	25328826	+	H
OR92A4	0	OR132-2	chr21	25299336	25300301	+	H
OR92A5	0		chr21	25307893	25308858	+	H
OR92A6P	1		chr21	25340198	25340745	+	H
OR92A7	0	OR132-5	chr21	25338775	25339740	+	H
OR93A1	0	OR133-1	chr21	21562969	21563928	-	H
OR93A10P	1	OR133-10	chr21	21526613	21527466	+	H
OR93A2	0	OR133-7	chr21	21503456	21504403	-	H
OR93A3	0	OR133-9	chr21	21493146	21494099	-	H
OR93A4	0	OR133-8	chr21	21499740	21500687	-	H
OR93A5	0	OR133-3	chr21	21542500	21543444	-	H
OR93A6	0	OR133-4	chr21	21532430	21533380	-	H
OR93A7	0		chr21	21557146	21558072	-	H
OR93A8	0	OR133-5	chr21	21517357	21518319	-	H
OR93A9	0	OR133-6	chr21	21512291	21513385	-	H
OR94A1	0	OR130-1	chr15	14890938	14891927	+	H
OR94A2	0		chr15	14914924	14915868	+	H
OR95A1	0	OR129-1	chr15	14843611	14844555	-	H

## Sheet: cow
symbol	pseudo	chr	start	end	strand	NCBIname	EnsemblID	MMSstep	BeH_species
OR9M1CP	1	chr1	34626	35555	+	LOC104970773		2	human
OR5D55P	1	chr1	66185	67115	-	LOC787691		4	human
OR5L18P	1	chr1	70194	71121	-	LOC787710	ENSBTAG00000039257	4	human
OR9M6	0	chr1	83352	84281	-			4	human
OR5W38P	1	chr1	103624	104577	-			4	human
OR5W7P	1	chr1	107925	108855	-			3	dog
OR5AC27P	1	chr1	41939279	41940196	+	LOC783514		3	dog
OR5AC31	0	chr1	41955550	41956698	+	LOC101905600	ENSBTAG00000023668	4	human
OR5AC30P	1	chr1	41967122	41968047	+	LOC100140741		4	human
OR5AC29P	1	chr1	41976730	41977653	+	LOC783578		4	human
OR5AC1	0	chr1	41997957	41998877	+	LOC783655	ENSBTAG00000047095	1	human
OR5AC26	0	chr1	42035719	42036645	+	OR5AC2		3	dog
OR5H28	0	chr1	42046574	42047500	+	OR5H6		4	human
OR5H35P	1	chr1	42057315	42058227	+	LOC101906449		4	human
OR5K20	0	chr1	42069258	42070181	+	OR5K3		4	human
OR5H36	0	chr1	42089704	42090639	+	LOC783812		4	human
OR5H30	0	chr1	42095437	42096363	+	LOC783843	ENSBTAG00000022908	4	human
OR5H32	0	chr1	42118975	42119964	+	LOC783884	ENSBTAG00000027113	4	human
OR5H34P	1	chr1	42127858	42128754	+	LOC104970813		4	human
OR5H33	0	chr1	42157668	42158693	+	LOC783917		4	human
OR5H29	0	chr1	42172769	42173695	+	LOC100139155		4	human
OR5H13	0	chr1	42203184	42204110	+	LOC789957	ENSBTAG00000033437	3	dog
OR5H37P	1	chr1	42217427	42218353	+	LOC100140204		4	human
OR5H31	0	chr1	42263299	42264309	+	LOC783995		4	human
OR5K19P	1	chr1	42284307	42284942	+	OR5K4		4	human
OR5K22P	1	chr1	42308715	42309643	-	LOC785903	ENSBTAG00000047371	4	human
OR5K21	0	chr1	42334676	42335602	+	LOC785875		4	human
OR5K8	0	chr1	42358070	42359146	+	LOC785848	ENSBTAG00000037820	3	dog
OR5K1	0	chr1	42420006	42420971	+	OR5K1	ENSBTAG00000027782	1	human
OR2B28	0	chr1	95192938	95193879	+	LOC527195		3	mouse
OR5W28P	1	chr10	353905	354868	-	LOC783211	ENSBTAG00000003493	4	human
OR5W56P	1	chr10	360257	361430	-	LOC783248	ENSBTAG00000003493	4	cow
OR6E1D	0	chr10	21920971	21921945	-	LOC615014	ENSBTAG00000047305	2	human
OR6E1B	0	chr10	21934922	21935893	-	LOC619067	ENSBTAG00000047672	2	human
OR6E1C	0	chr10	21945866	21946837	-	LOC104973083	ENSBTAG00000046906	2	human
OR6E1	0	chr10	21959787	21960758	-	LOC104973084	ENSBTAG00000047893	1	human
OR6E1E	0	chr10	21975574	21976497	-	LOC615040	ENSBTAG00000045760	2	human
OR6J1P	1	chr10	22007816	22008684	+	LOC785963	ENSBTAG00000047306	1	human
OR6E5P	1	chr10	25239233	25239874	-	LOC526700		4	human
OR4E1	0	chr10	25589209	25590219	+	LOC522609	ENSBTAG00000011925	1	human
OR4E2	0	chr10	25594160	25595098	-	OR4E2	ENSBTAG00000007029	1	human
OR10G1	0	chr10	25636815	25637768	+	LOC101904911	ENSBTAG00000047746	1	human
OR10G1C	0	chr10	25641873	25642826	+	OR10G2	ENSBTAG00000047253	2	human
OR10G3	0	chr10	25653300	25654238	+	LOC101904323	ENSBTAG00000024752	1	human
OR5AU1	0	chr10	26005891	26006823	+	OR5AU1	ENSBTAG00000018919	1	human
OR6S1	0	chr10	26493093	26494097	+	OR6S1	ENSBTAG00000039241	1	human
OR11H4	0	chr10	26880578	26881519	-	OR11H4	ENSBTAG00000038643	1	human
OR11G9	0	chr10	26902132	26903073	+	LOC780976	ENSBTAG00000015983	3	dog
OR11H7	0	chr10	26916694	26917635	-	OR11H6	ENSBTAG00000032801	1	human
OR11H6	0	chr10	26924390	26925310	-	LOC514151	ENSBTAG00000039785	1	human
OR11H5P	1	chr10	26932008	26932925	-	LOC783845	ENSBTAG00000032799	1	human
OR11G2	0	chr10	26948547	26949479	-	OR11G2	ENSBTAG00000032798	1	human
OR11G2C	0	chr10	26963198	26964184	-	LOC783885	ENSBTAG00000006198	2	human
OR11G7	0	chr10	26984562	26985500	-	LOC783951	ENSBTAG00000038868	3	dog
OR11G2B	0	chr10	26998513	26999445	-	LOC783998	ENSBTAG00000037959	3	dog
OR11H26	0	chr10	27008166	27009134	-	LOC615767		4	human
OR11J4	0	chr10	27026979	27027929	-	LOC517667	ENSBTAG00000038227	3	mouse
OR11J13	0	chr10	27044945	27045880	+	LOC784100		4	human
OR11J12	0	chr10	27062428	27063396	+	LOC614591	ENSBTAG00000039315	4	human
OR11J6	0	chr10	27071789	27072748	-	LOC104968493	ENSBTAG00000048109	1	human
OR11K2	0	chr10	27085893	27086993	-	LOC784214	ENSBTAG00000038485	3	dog
OR11K5	0	chr10	27110600	27111661	-	LOC784260		4	human
OR11G11	0	chr10	27123639	27124649	-	LOC784302	ENSBTAG00000046970	3	dog
OR11H12	0	chr10	27142662	27143606	-	LOC784332	ENSBTAG00000025068	1	human
OR4K55	0	chr10	27153527	27154468	+	LOC530485	ENSBTAG00000039416	4	human
OR11H25P	1	chr10	27163196	27164152	-	LOC784391		4	human
OR11H12B	0	chr10	27178855	27179838	-	LOC509128	ENSBTAG00000039120	2	human
OR11G29	0	chr10	27189886	27190869	-	LOC784455	ENSBTAG00000038672	4	human
OR4Q3	0	chr10	27201627	27202571	+	LOC508706	ENSBTAG00000032792	1	human
OR4H12	0	chr10	27217036	27217911	+	LOC617084	ENSBTAG00000037411	1	human
OR4M1	0	chr10	27230213	27231169	+	OR4M1	ENSBTAG00000046651	1	human
OR4N2C	0	chr10	27243253	27244176	+	OR4N4	ENSBTAG00000046390	2	human
OR4N4	0	chr10	27257686	27258609	+	OR4N2	ENSBTAG00000047311	3	rat
OR4N2	0	chr10	27267832	27268752	+	LOC510931	ENSBTAG00000032789	1	human
OR4K6	0	chr10	27277494	27278450	+	LOC531304	ENSBTAG00000011510	1	human
OR4K3	0	chr10	27288999	27289943	-	LOC784706	ENSBTAG00000037511	1	human
OR4K2	0	chr10	27303082	27303975	+	OR4K2		1	human
OR4K56	0	chr10	27322653	27323648	+	LOC784778		4	human
OR4K58P	1	chr10	27332421	27333344	+	LOC784815		4	human
OR4K5	0	chr10	27343498	27344466	+	OR4K5	ENSBTAG00000009039	1	human
OR4K1P	1	chr10	27354030	27354964	+	LOC784885		1	human
OR4K16P	1	chr10	27362573	27363499	+	OR4K14	ENSBTAG00000039370	1	human
OR4K15	0	chr10	27407075	27408115	+	LOC515473	ENSBTAG00000035758	1	human
OR4K15DP	1	chr10	27420221	27421145	+	LOC100297447		2	human
OR11C1P	1	chr10	27423743	27424403	-			4	dog
OR11G12	0	chr10	27427361	27428386	-	LOC107132842		3	dog
OR4K57	0	chr10	27454159	27455094	+	OR4K17		4	human
OR4L1	0	chr10	27462669	27463595	+	LOC787134	ENSBTAG00000047802	1	human
OR4Q2	0	chr10	27480392	27481330	+	LOC523062	ENSBTAG00000022915	1	human
OR4K14	0	chr10	27490250	27491179	-	LOC787150	ENSBTAG00000004821	1	human
OR4L18	0	chr10	27512302	27513228	+	OR4L1		4	human
OR4N5	0	chr10	27523852	27524778	+	OR4N5	ENSBTAG00000046488	1	human
OR4L19	0	chr10	27537994	27538932	+	LOC788100		4	human
OR4L17	0	chr10	27545305	27546243	+	LOC788129		4	human
OR4L16	0	chr10	27555432	27556370	+	LOC788146		4	human
OR4K13	0	chr10	27587365	27588300	+	OR4K13		1	human
OR4K35	0	chr10	27617637	27618539	+	LOC787306		3	rat
OR4G21	0	chr10	27621944	27622825	-	LOC787290		4	dog
OR4K60P	1	chr10	27636784	27637672	+	LOC100140617		4	rat
OR4F69	0	chr10	27641491	27642474	-	LOC787247	ENSBTAG00000047984	4	human
OR4G10	0	chr10	27660842	27661774	-	LOC517252	ENSBTAG00000047348	3	dog
OR4K35BP	1	chr10	27675550	27676439	+	LOC100847192		phylogeny
OR4F67	0	chr10	27688551	27689504	-	LOC781843	ENSBTAG00000046061	4	human
OR4G18	0	chr10	27716035	27716964	+	LOC100140382	ENSBTAG00000046009	3	dog
OR4K36	0	chr10	27726092	27727000	+	LOC781758	ENSBTAG00000046370	3	rat
OR4K54	0	chr10	27737070	27738005	+	LOC781713		4	mouse
OR4G23	0	chr10	27772314	27773156	+	LOC781677		4	dog
OR4G8	0	chr10	27789967	27790899	+	LOC100300401		3	dog
OR4G22P	1	chr10	27812320	27813252	+	LOC785793		4	human
OR4G9	0	chr10	27827285	27828220	+	LOC785723	ENSBTAG00000047566	3	dog
OR4G2	0	chr10	27842828	27843763	+	LOC785683	ENSBTAG00000038188	1	human
OR4F4	0	chr10	27849154	27850089	+	LOC785647	ENSBTAG00000013255	1	human
OR4F1	0	chr10	27882294	27883226	-	LOC785623	ENSBTAG00000046207	1	human
OR4F1C	0	chr10	27894920	27895849	-	LOC100298322	ENSBTAG00000047465	2	human
OR4F1D	0	chr10	27915941	27916873	-	LOC784925	ENSBTAG00000045618	2	human
OR4F70	0	chr10	27944302	27945237	+	LOC784957	ENSBTAG00000039354	4	human
OR4F73	0	chr10	27950653	27951573	-	LOC785050		4	human
OR4F13	0	chr10	27989289	27990230	-	LOC510112	ENSBTAG00000003549	1	human
OR4F15	0	chr10	28022317	28023252	+	OR4F15	ENSBTAG00000035309	1	human
OR4F14G	0	chr10	28047911	28048861	+	LOC512085	ENSBTAG00000039554	2	human
OR4F14H	0	chr10	28065322	28066272	+	LOC785082	ENSBTAG00000039707	2	human
OR4F72	0	chr10	28085054	28085980	+	LOC515694		4	human
OR4F71	0	chr10	28103034	28103960	+	LOC785145		4	human
OR4F14I	0	chr10	28122569	28123576	+	LOC788797	ENSBTAG00000040459	2	human
OR4F14J	0	chr10	28137639	28138577	-	LOC788790	ENSBTAG00000038083	2	human
OR4F14	0	chr10	28167665	28168603	+	LOC788778	ENSBTAG00000037647	1	human
OR4F25	0	chr10	28201303	28202229	+	LOC788764		3	dog
OR4F58B	0	chr10	28211982	28212917	-	LOC504344	ENSBTAG00000038963	3	rat
OR4F63	0	chr10	28225063	28226055	-	LOC788740	ENSBTAG00000039884	3	dog
OR4F68	0	chr10	28255478	28256449	-	LOC521749	ENSBTAG00000040609	4	human
OR4F34	0	chr10	28283099	28284106	-	LOC516467	ENSBTAG00000038531	3	dog
OR5M9FP	1	chr10	87177548	87178248	-			2	human
OR10AG67P	1	chr11	6563	7494	-	LOC786619		3	dog
OR10AG74P	1	chr11	25478	25855	-	LOC786581	ENSBTAG00000038257
OR1L12	0	chr11	93268707	93269636	-	LOC508785	ENSBTAG00000047610	4	human
OR1L8H	0	chr11	93290973	93291917	-	LOC787071	ENSBTAG00000047693	phylogeny
OR1L8	0	chr11	93305000	93305941	-	LOC511741	ENSBTAG00000046018	3	dog
OR1L8C	0	chr11	93313589	93314530	-	LOC515482	ENSBTAG00000046137	2	human
OR1L8I	0	chr11	93324166	93325110	-	LOC100337506		phylogeny
OR1L8G	0	chr11	93326707	93327651	+	LOC509074		phylogeny
OR1L20	0	chr11	93339271	93340224	+	LOC509073	ENSBTAG00000038309	4	human
OR1L8D	0	chr11	93346999	93347940	+	LOC787415	ENSBTAG00000038796	2	human
OR1L18	0	chr11	93367807	93368733	-	LOC618396		4	human
OR1L8E	0	chr11	93397882	93398826	+	LOC100337234		phylogeny
OR1L17P	1	chr11	93401563	93402492	-	LOC100297996	ENSBTAG00000037739	4	human
OR1L21	0	chr11	93409033	93409962	-	LOC100847240	ENSBTAG00000038278	4	human
OR1L14P	1	chr11	93422746	93423675	-	LOC615153		4	human
OR1L13P	1	chr11	93432342	93433094	-	LOC615170		4	human
OR1J33	0	chr11	93449892	93450827	+	LOC613397		4	human
OR1J31	0	chr11	93459896	93460834	+	LOC101906611	ENSBTAG00000039225	4	human
OR1J6	0	chr11	93475187	93476125	+	LOC510731		3	dog
OR1J30P	1	chr11	93492510	93493445	+	LOC107131372		4	human
OR1J32	0	chr11	93501816	93502754	+	LOC787249		4	human
OR1J29P	1	chr11	93547299	93548036	+	LOC504475		4	human
OR1J4E	0	chr11	93563470	93564408	+	LOC100851523	ENSBTAG00000038726	phylogeny
OR1J26	0	chr11	93584286	93585266	+	LOC514546	ENSBTAG00000037542	4	human
OR1J1	0	chr11	93593233	93594240	-	OR1J1	ENSBTAG00000000726	1	human
OR1L15P	1	chr11	93599015	93599947	-	LOC100300911		4	human
OR1J2	0	chr11	93609988	93610926	+	OR1J2	ENSBTAG00000046126	1	human
OR1N2	0	chr11	93617049	93617999	-	LOC510570		1	human
OR1N1	0	chr11	93638723	93639655	+	LOC107131158	ENSBTAG00000037767	1	human
OR1J4F	0	chr11	93645905	93647110	+	LOC617333	ENSBTAG00000047728	phylogeny
OR1J4C	0	chr11	93655031	93656017	-	LOC107131130	ENSBTAG00000047112	2	human
OR1J4	0	chr11	93670180	93671337	-	LOC508604	ENSBTAG00000046536	1	human
OR1J4B	0	chr11	93678036	93678974	-	LOC539172	ENSBTAG00000045527	2	human
OR1J4D	0	chr11	93691852	93692790	-	LOC504501	ENSBTAG00000045545	2	human
OR1AK3	0	chr11	93702914	93703855	+	LOC527248	ENSBTAG00000020660	4	mouse
OR1N16	0	chr11	93710024	93710920	-	LOC107131203		4	human
OR1J28	0	chr11	93716873	93717847	+	LOC513584		4	human
OR1H1	0	chr11	93730892	93731989	+	LOC619026	ENSBTAG00000038551	1	human
OR1Q1	0	chr11	93742434	93743375	+	OR1Q1	ENSBTAG00000046221	3	mouse
OR12K5	0	chr11	93751121	93752059	-	LOC529516		3	mouse
OR1B1	0	chr11	93765541	93766491	-	OR1B1	ENSBTAG00000045528	3	mouse
OR1L22	0	chr11	93787089	93788018	+	OR1L1		4	human
OR1L1	0	chr11	93797556	93798485	+	LOC785392	ENSBTAG00000001549	1	human
OR1L19	0	chr11	93808260	93809234	+	OR1L3	ENSBTAG00000048218	4	human
OR1L4	0	chr11	93835535	93836467	+	LOC504570		1	human
OR1L6C	0	chr11	93853101	93854021	+	LOC786689	ENSBTAG00000038941	2	human
OR1L6	0	chr11	93867457	93868389	+	OR1L6	ENSBTAG00000037822	1	human
OR1AF3	0	chr11	93885145	93886083	+	LOC786610	ENSBTAG00000038665	4	mouse
OR1AF1	0	chr11	93900519	93901445	+	LOC786596	ENSBTAG00000004667	3	mouse
OR1AH3	0	chr11	93907407	93908336	+	LOC786573		3	mouse
OR1AH4P	1	chr11	93923345	93924280	+	LOC786747		4	mouse
OR1AH6	0	chr11	93935744	93936634	+	LOC525818	ENSBTAG00000030677	4	mouse
OR5C1	0	chr11	93960659	93961681	+	OR5C1	ENSBTAG00000038249	3	dog
OR1K1	0	chr11	93969256	93970203	+	OR1K1	ENSBTAG00000030676	1	human
OR1L8JP	1	chr11	95056364	95056957	-	LOC100848790		2	human
OR8U38P	1	chr11	105140957	105141879	+		ENSBTAG00000008308	4	dog
OR5M9CP	1	chr11	105147826	105148754	-	LOC104973514		2	human
OR5M9KP	1	chr12	91149278	91150189	+	LOC104970178	ENSBTAG00000038732	2	human
OR8U30P	1	chr12	91154734	91155729	-	LOC101904994	ENSBTAG00000023187	4	dog
OR8H12P	1	chr13	167797	168735	-	LOC107133020		4	human
OR8I15P	1	chr13	176433	177357	-	LOC788047		4	human
OR4S2P	1	chr13	216572	217486	+	LOC788064	ENSBTAG00000024139	3	dog
OR4P34P	1	chr13	223408	223785	-			4	dog
OR4C27	0	chr13	338157	339068	-	LOC788089	ENSBTAG00000024891	3	dog
OR4C15P	1	chr13	346812	347738	-	LOC788106		1	human
OR4C163P	1	chr13	366715	367625	-	LOC788120		4	human
OR5M9N	0	chr13	84229552	84230487	+	LOC100298309	ENSBTAG00000038057	phylogeny
OR8U27P	1	chr13	84235830	84236838	-	LOC107133062		4	dog
OR4P43P	1	chr14	253709	254648	+	LOC107133091		4	human
OR4P42P	1	chr14	268863	269820	-	LOC104969776		4	human
OR4P56P	1	chr14	949537	950464	-	LOC101908906		4	human
OR4P57P	1	chr14	1127021	1127948	-	LOC107133094		4	human
OR4P51P	1	chr14	1136988	1137488	-	LOC104968568	ENSBTAG00000036098	4	human
OR5D89P	1	chr14	1162846	1163745	+	LOC618827		4	human
OR5D52P	1	chr14	1170360	1171142	+	LOC788476	ENSBTAG00000048001	4	human
OR4P50P	1	chr14	1199376	1200260	-	LOC100139755		4	human
OR5D91P	1	chr14	1218549	1219504	+	LOC782735		4	human
OR5D48P	1	chr14	1226295	1227071	+	LOC782697		4	human
OR5D68P	1	chr14	1245817	1246762	+	LOC101907094		4	human
OR5D67P	1	chr14	1259910	1260823	+	LOC100848298		4	human
OR5D90P	1	chr14	1274246	1274968	+	LOC784190		4	human
OR5D69P	1	chr14	1281634	1282545	+	LOC784152		4	human
OR5W47P	1	chr14	1288706	1289618	-	LOC787286		4	human
OR5W46P	1	chr14	1297086	1297985	-	LOC782340		4	human
OR5I1DP	1	chr14	1302139	1303064	-	LOC782300	ENSBTAG00000046932	2	human
OR10AG83	0	chr14	1321321	1322289	-	LOC782261	ENSBTAG00000046435	4	dog
OR10AG82P	1	chr14	1331852	1332298	-	LOC782226		4	dog
OR5AL11P	1	chr15	182596	183532	+	LOC104974153	ENSBTAG00000046228	4	human
OR8U10P	1	chr15	206551	207505	+	LOC101909994		3	dog
OR5M9	0	chr15	212772	213710	-	LOC509895	ENSBTAG00000038319	1	human
OR5M8P	1	chr15	232034	232953	-	LOC784899		phylogeny
OR5M5	0	chr15	248028	248981	-	LOC100299084	ENSBTAG00000045558	1	human
OR5M13IP	1	chr15	280512	281447	-	LOC530292		phylogeny
OR5M49P	1	chr15	308278	309184	-	LOC526715		4	human
OR4C12EP	1	chr15	338152	338892	+	LOC781286		phylogeny
OR4C151P	1	chr15	355577	356507	+	LOC781326		4	human
OR4C174	0	chr15	362687	363607	-	LOC781264	ENSBTAG00000040008	4	human
OR4A2DP	1	chr15	377344	378171	+	LOC781366		2	human
OR4A112P	1	chr15	393107	394029	+	LOC781406		4	human
OR4A15P	1	chr15	410130	411074	+	LOC781447		3	dog
OR4C1B	0	chr15	415502	416494	+	LOC518869	ENSBTAG00000048221	2	human
OR4C198P	1	chr15	431639	432391	+			4	human
OR4C184P	1	chr15	456432	457352	+	LOC781518		4	human
OR4C150P	1	chr15	473802	474431	+	LOC107133142		4	human
OR4A113P	1	chr15	504254	505174	+	LOC781636		4	human
OR9G1	0	chr15	577345	578259	+	OR9G1	ENSBTAG00000010486	3	dog
OR4C187P	1	chr15	636632	637540	-	LOC790589		4	human
OR4C193P	1	chr15	648927	649862	-	LOC781325		4	human
OR4A90P	1	chr15	676934	677758	+	LOC781285		4	human
OR4A119P	1	chr15	696224	697121	+	LOC781245		4	human
OR4A118P	1	chr15	716255	717176	+	LOC781209		4	human
OR4A15DP	1	chr15	725456	725959	+			phylogeny
OR4A15EP	1	chr15	727222	727626	+			phylogeny
OR4A47AEP	1	chr15	749091	749989	+	LOC781053		phylogeny
OR4A47YP	1	chr15	756458	757258	+	LOC781089		phylogeny
OR4A47WP	1	chr15	771402	772322	+	LOC510722	ENSBTAG00000045790	phylogeny
OR4A91P	1	chr15	781230	782129	+			4	human
OR4C1I	0	chr15	811471	812394	+	LOC618523	ENSBTAG00000046028	phylogeny
OR4C1N	0	chr15	840114	841001	+	LOC531237		phylogeny
OR4C196P	1	chr15	858972	859893	+	LOC107133143		4	human
OR4C136P	1	chr15	875328	876235	+	LOC788875		3	dog
OR4C1QP	1	chr15	882547	883476	+	LOC788868		phylogeny
OR4A2H	0	chr15	905560	906474	+	OR4C15	ENSBTAG00000003930	phylogeny
OR4C155P	1	chr15	920997	921875	+	LOC517325		4	human
OR4C153P	1	chr15	942348	943245	+	LOC530524		4	human
OR4C146	0	chr15	968400	969329	+	LOC532486	ENSBTAG00000016807	3	dog
OR4C158P	1	chr15	992066	992999	-	LOC100139475		4	human
OR4C191P	1	chr15	1046945	1047652	-	LOC786395		4	human
OR4A121P	1	chr15	1070285	1071176	+			4	dog
OR4C175	0	chr15	1087368	1088294	-	LOC515790		4	human
OR4C171P	1	chr15	1123512	1124438	+	LOC786467	ENSBTAG00000013156	4	human
OR4C178	0	chr15	1138762	1139697	-	LOC508315	ENSBTAG00000003023	4	human
OR4C180	0	chr15	1174969	1175898	+	OR4C16	ENSBTAG00000047007	4	human
OR4S2CP	1	chr15	1198238	1199146	+	LOC786525		2	human
OR4P8P	1	chr15	1207711	1208639	-		ENSBTAG00000036025	3	dog
OR4C159P	1	chr15	1242478	1243266	+	LOC787524		4	human
OR4C157P	1	chr15	1252665	1253481	-	LOC104974154		4	human
OR4C185	0	chr15	1295525	1296403	-	LOC100300302	ENSBTAG00000046387	4	human
OR5M9HP	1	chr15	1855688	1856617	-	LOC100299364		2	human
OR51F4BP	1	chr15	20567747	20568680	-			2	human
OR51F1B	0	chr15	20577416	20578372	-	OR51F1	ENSBTAG00000047384	2	human
OR5M9EP	1	chr15	25555479	25556135	-	LOC510786		2	human
OR10A3F	0	chr15	45175072	45176049	+	LOC785565	ENSBTAG00000039405	2	human
OR10A3HP	1	chr15	45188784	45189727	+	LOC782660		2	human
OR10A3G	0	chr15	45198363	45199304	+	OR10A6	ENSBTAG00000040252	2	human
OR10A3IP	1	chr15	45204453	45205394	+	LOC782731		2	human
OR10A3	0	chr15	45214160	45215107	+	OR10A3	ENSBTAG00000038641	1	human
OR10A6P	1	chr15	45240204	45241139	+	LOC782910	ENSBTAG00000046894	1	human
OR5E1	0	chr15	45311139	45312071	-	LOC539064	ENSBTAG00000021150	1	human
OR5P3	0	chr15	45331659	45332594	+	OR5P3	ENSBTAG00000019768	1	human
OR5P6	0	chr15	45347108	45348034	+	LOC529308	ENSBTAG00000040285	3	dog
OR5P1	0	chr15	45378872	45379801	-	LOC617062	ENSBTAG00000048176	1	human
OR5P1E	0	chr15	45393389	45394453	-	LOC783210		phylogeny
OR5P1D	0	chr15	45417169	45418098	-	LOC538744	ENSBTAG00000045639	phylogeny
OR5P1FP	1	chr15	45443456	45444277	-	LOC783281		phylogeny
OR10AB6	0	chr15	45478436	45479398	+	LOC782645	ENSBTAG00000037384	4	human
OR5P1C	0	chr15	45497677	45498606	+	LOC782678	ENSBTAG00000026826	phylogeny
OR5P90P	1	chr15	45506373	45507334	-	LOC782718		4	human
OR5P76B	0	chr15	45528707	45529666	-	LOC516263	ENSBTAG00000038317	3	rat
OR10AB2	0	chr15	45542485	45543417	+	LOC782791	ENSBTAG00000038245	3	dog
OR5P4	0	chr15	45558541	45559476	-	LOC523139	ENSBTAG00000047850	1	human
OR5P5	0	chr15	45574286	45575221	-	LOC782865	ENSBTAG00000038598	3	dog
OR5P86	0	chr15	45683612	45684571	-	LOC531779		4	human
OR2D3	0	chr15	46418057	46418998	-	OR2D3	ENSBTAG00000038518	1	human
OR2D2	0	chr15	46438275	46439219	+	OR2D2	ENSBTAG00000018490	1	human
OR10A4P	1	chr15	46440586	46441122	-		ENSBTAG00000032056	1	human
OR6B17	0	chr15	46464249	46465190	+		ENSBTAG00000026441	4	human
OR10A4BP	1	chr15	46468079	46468575	-		ENSBTAG00000032056	2	human
OR10A5	0	chr15	46478120	46479070	-	LOC790683	ENSBTAG00000047104	1	human
OR10A5I	0	chr15	46484398	46485348	-	LOC617297	ENSBTAG00000045599	2	human
OR10A5H	0	chr15	46516485	46517450	+	LOC783518	ENSBTAG00000032052	2	human
OR6B18P	1	chr15	46518551	46518973	+			4	cow
OR6A2	0	chr15	46526608	46527582	+	OR6A2	ENSBTAG00000019144	1	human
OR10A5G	0	chr15	46545532	46546482	-	LOC510100	ENSBTAG00000032050	2	human
OR6B9	0	chr15	46603196	46604149	+	LOC516636	ENSBTAG00000037603	3	dog
OR2AG22	0	chr15	46624335	46625285	+	LOC530354	ENSBTAG00000038031	4	human
OR2D38	0	chr15	46633832	46634752	+	LOC100336956		4	human
OR2D4	0	chr15	46640683	46641603	+	LOC100140912	ENSBTAG00000036031	3	dog
OR2AG1FP	1	chr15	46672807	46673745	+	LOC100125776		2	human
OR2AG1E	0	chr15	46682344	46683273	+	LOC100336980	ENSBTAG00000035675	2	human
OR2D3G	0	chr15	46692955	46693875	-	LOC511622	ENSBTAG00000015791	3	dog
OR2AG2	0	chr15	46712152	46713081	-	OR2AG2	ENSBTAG00000047025	1	human
OR2D37	0	chr15	46719913	46720833	-	LOC783299	ENSBTAG00000021147	3	dog
OR2AG1	0	chr15	46731327	46732268	+	OR2AG1	ENSBTAG00000046196	1	human
OR56B42	0	chr15	47438974	47439936	+		ENSBTAG00000047176	4	human
OR52W1	0	chr15	47464652	47465611	-	OR52W1	ENSBTAG00000008892	1	human
OR52B2	0	chr15	47491614	47492579	+	OR52B2	ENSBTAG00000021590	1	human
OR52B32P	1	chr15	47503835	47504957	+	LOC787153		4	human
OR52X1P	1	chr15	47543721	47544661	+	LOC787252		3	dog
OR52L2	0	chr15	47551031	47551981	+	OR52L1	ENSBTAG00000038977	1	human
OR52L1	0	chr15	47566738	47567748	+	LOC100848074	ENSBTAG00000027443	1	human
OR56A1	0	chr15	47578002	47578943	+	OR56A1	ENSBTAG00000000368	1	human
OR56A1CP	1	chr15	47603956	47604246	+	LOC787332		2	human
OR56A4P	1	chr15	47620650	47621588	+	LOC614642		1	human
OR56A4D	0	chr15	47629006	47629944	+	LOC100298165	ENSBTAG00000032276	2	human
OR56A41P	1	chr15	47641856	47642524	+	LOC522054		3	rat
OR56A3IP	1	chr15	47648749	47649681	-	LOC101904043		2	human
OR56A3H	0	chr15	47668554	47669498	-	LOC511570	ENSBTAG00000048223	2	human
OR56A3G	0	chr15	47683174	47684118	-	LOC511569	ENSBTAG00000047246	2	human
OR56A9	0	chr15	47699044	47700000	-	LOC613962		3	dog
OR56A3	0	chr15	47719259	47720203	-	OR56A3	ENSBTAG00000032280	1	human
OR56A4E	0	chr15	47734616	47735554	-	OR56A4	ENSBTAG00000023125	2	human
OR52E5	0	chr15	47753982	47754920	-	LOC513532	ENSBTAG00000000351	1	human
OR52E4	0	chr15	47772022	47772948	-	OR52E4	ENSBTAG00000032274	1	human
OR52E7	0	chr15	47784006	47784971	-	LOC787584	ENSBTAG00000037505	3	dog
OR52E8	0	chr15	47796531	47797481	+	LOC613909	ENSBTAG00000000118	1	human
OR52E15	0	chr15	47809650	47810588	+	OR52E8	ENSBTAG00000038452	3	dog
OR52E18	0	chr15	47823969	47824904	-	OR52E6	ENSBTAG00000020952	3	rat
OR52N2H	0	chr15	47841808	47842770	-	OR52N2	ENSBTAG00000027949	2	human
OR52N23P	1	chr15	47858932	47859864	-	LOC788233		4	human
OR52N5B	0	chr15	47891405	47892367	+	OR52N5	ENSBTAG00000040480	2	human
OR52N2	0	chr15	47908636	47909598	-	LOC507428	ENSBTAG00000036326	1	human
OR52AJ1P	1	chr15	47925113	47925475	-	LOC100138445		5	human
OR52N2G	0	chr15	47938953	47939924	-	LOC788263	ENSBTAG00000036328	3	dog
OR52N1	0	chr15	47981948	47982910	+	LOC107131136	ENSBTAG00000009044	1	human
OR52N5	0	chr15	47991266	47992228	+	LOC787779	ENSBTAG00000027430	1	human
OR56B2NP	1	chr15	47997614	47998288	-	LOC787793		phylogeny
OR56B2E	0	chr15	48016281	48017237	-	LOC787810	ENSBTAG00000032262	2	human
OR56B2FP	1	chr15	48035932	48036846	-	LOC100140698		2	human
OR56B2C	0	chr15	48048787	48049743	-	LOC787830	ENSBTAG00000032256	3	dog
OR56B2P	1	chr15	48060536	48061480	-	OR56B4	ENSBTAG00000032255	1	human
OR52N4I	0	chr15	48073496	48074458	-	LOC515027	ENSBTAG00000023912	2	human
OR56B2MP	1	chr15	48084911	48085837	-	LOC787878		phylogeny
OR52N4H	0	chr15	48116725	48117705	-	LOC517799	ENSBTAG00000026929	2	human
OR52N4	0	chr15	48132345	48133307	-	LOC505362	ENSBTAG00000027889	1	human
OR56B44P	1	chr15	48147744	48148677	-	LOC107133168		4	human
OR52N4F	0	chr15	48164659	48165621	-	LOC510150	ENSBTAG00000026924	3	dog
OR52P1	0	chr15	48181829	48182848	-	LOC531135		1	human
OR52AC1	0	chr15	48191225	48192211	-	LOC787971	ENSBTAG00000046618	3	dog
OR52U1DP	1	chr15	48206295	48207150	-	LOC787988		2	human
OR52U1	0	chr15	48225180	48226154	-	LOC100847801	ENSBTAG00000026922	1	human
OR52D3	0	chr15	48240558	48241505	-	LOC531174	ENSBTAG00000016119	3	dog
OR52H7P	1	chr15	48252519	48253467	-	LOC788024		3	dog
OR51Q7P	1	chr15	48372075	48373004	+	LOC100851116		4	human
OR52H9	0	chr15	48405349	48406287	+	LOC788037	ENSBTAG00000002043	3	rat
OR52B4	0	chr15	48550988	48552019	-	LOC100295358		1	human
OR52B6BP	1	chr15	48589941	48590585	-	LOC100300641		2	human
OR52B6	0	chr15	48593517	48594524	-	OR52B6	ENSBTAG00000046541	1	human
OR52H16P	1	chr15	48606063	48606980	+	LOC788185		4	human
OR52H2	0	chr15	48635495	48636427	+	LOC512399	ENSBTAG00000048214	1	human
OR52H1	0	chr15	48648062	48649003	+	LOC515619	ENSBTAG00000046741	1	human
OR52H2B	0	chr15	48658919	48659857	+	LOC532436	ENSBTAG00000046489	2	human
OR52H1D	0	chr15	48672684	48673637	+	OR52H1	ENSBTAG00000048166	2	human
OR52V2P	1	chr15	48687442	48688385	+		ENSBTAG00000046762	3	dog
OR52D1	0	chr15	48738471	48739622	-		ENSBTAG00000032224	1	human
OR52D1D	0	chr15	48747028	48748056	-		ENSBTAG00000046441	2	human
OR52D1E	0	chr15	48752742	48753770	-	LOC508687	ENSBTAG00000047232	2	human
OR51A24	0	chr15	48763989	48764933	+	LOC528807	ENSBTAG00000038637	3	mouse
OR51A42	0	chr15	48774652	48775593	+	LOC530994	ENSBTAG00000046825	3	rat
OR51A42B	0	chr15	48782671	48783612	+	LOC615276	ENSBTAG00000039214	phylogeny
OR51A10	0	chr15	48794814	48795752	+	LOC617817	ENSBTAG00000018182	1	human
OR51I2	0	chr15	48812522	48813457	-	LOC508808	ENSBTAG00000027651	1	human
OR51I2BP	1	chr15	48822549	48823448	-			2	human
OR51I1	0	chr15	48844273	48845211	+	OR51I1	ENSBTAG00000003582	1	human
OR51K1	0	chr15	48852959	48853906	+	LOC516396	ENSBTAG00000039088	1	human
OR51Q1	0	chr15	48863180	48864151	-	OR51Q1	ENSBTAG00000037992	1	human
OR51Q6P	1	chr15	48868757	48869718	-	LOC788434		4	human
OR51K7	0	chr15	48876777	48877727	-	LOC527128		3	dog
OR51K2P	1	chr15	48884651	48885583	-	LOC526013	ENSBTAG00000019544	3	dog
OR51AI6P	1	chr15	48896730	48897705	-	LOC788484		4	dog
OR51M1	0	chr15	48900176	48901135	-	LOC617878	ENSBTAG00000019549	1	human
OR51M1BP	1	chr15	48910761	48911687	-			2	human
OR51Q8P	1	chr15	48926948	48927550	+	LOC107133170		4	human
OR51B19P	1	chr15	48939036	48939794	-	LOC788533		4	human
OR51B20P	1	chr15	48968399	48969282	+	LOC788539		4	human
OR51V1	0	chr15	49084901	49085842	+	OR51V1	ENSBTAG00000040185	1	human
OR52Z1	0	chr15	49098192	49099148	+	LOC788633	ENSBTAG00000020673	1	human
OR51A61P	1	chr15	49103172	49104110	+	LOC788649		4	human
OR52A1C	0	chr15	49110532	49111467	+	LOC514976	ENSBTAG00000047477	2	human
OR52A5EP	1	chr15	49154821	49155798	+	LOC100138527	ENSBTAG00000046378	2	human
OR52A1E	0	chr15	49176142	49177089	+	LOC781483	ENSBTAG00000048301	2	human
OR52A1H	0	chr15	49201650	49202585	-	LOC781444	ENSBTAG00000046983	2	human
OR52A1	0	chr15	49214258	49215241	-	LOC781403	ENSBTAG00000048003	1	human
OR52A1F	0	chr15	49242505	49243452	-	LOC505646	ENSBTAG00000048300	2	human
OR52A5	0	chr15	49262895	49263848	-	LOC781324	ENSBTAG00000038679	1	human
OR52A27P	1	chr15	49274157	49275050	-	LOC100849301		4	human
OR52A25P	1	chr15	49285807	49286301	-	LOC100140124		4	human
OR52A1DP	1	chr15	49303872	49304807	-	LOC781244		2	human
OR51A1P	1	chr15	49311353	49311973	-	LOC781208		phylogeny
OR52Z17	0	chr15	49316940	49317902	-	LOC783598	ENSBTAG00000039773	4	human
OR51V1DP	1	chr15	49330072	49330986	-	LOC781634		2	human
OR51F5	0	chr15	49354995	49355936	-	LOC783707	ENSBTAG00000046829	1	human
OR51F17P	1	chr15	49362621	49363541	-	LOC100138351		4	human
OR51F4	0	chr15	49372986	49373927	-	LOC523090	ENSBTAG00000040017	1	human
OR51F1	0	chr15	49383160	49384095	-	LOC507882	ENSBTAG00000045959	1	human
OR51F16	0	chr15	49401148	49402080	-	LOC521256		4	human
OR52R1	0	chr15	49419939	49420952	-	LOC782046	ENSBTAG00000046921	1	human
OR52R1FP	1	chr15	49443633	49444160	-	LOC100336981		2	human
OR51F24P	1	chr15	49462664	49463251	-	LOC104974261		4	mouse
OR52R1E	0	chr15	49486817	49487830	-	LOC788898	ENSBTAG00000039054	2	human
OR51F2CP	1	chr15	49516158	49517107	+	LOC788891		2	human
OR51A8	0	chr15	49527651	49528601	+	LOC788881	ENSBTAG00000038899	1	human
OR51S1B	0	chr15	49534863	49535828	-	LOC788872	ENSBTAG00000047662	2	human
OR51H5	0	chr15	49562175	49563128	+	LOC788864	ENSBTAG00000040236	3	dog
OR51H9P	1	chr15	49571634	49572389	-	LOC788845	ENSBTAG00000047178	4	human
OR51H10P	1	chr15	49595489	49595974	+	LOC788836		4	human
OR51T1	0	chr15	49603692	49604726	+	LOC788825	ENSBTAG00000037398	3	dog
OR52R9P	1	chr15	49608958	49609878	-	LOC100137850		4	human
OR51F2	0	chr15	49622570	49623565	+	OR51F2	ENSBTAG00000039253	1	human
OR51A54P	1	chr15	49632200	49633114	+	LOC782254		4	human
OR51S1	0	chr15	49638767	49639732	-	OR51S1	ENSBTAG00000039651	1	human
OR51H8	0	chr15	49671530	49672483	+	LOC527918	ENSBTAG00000038727	4	human
OR51H1	0	chr15	49681265	49682212	-	LOC782373	ENSBTAG00000014853	3	dog
OR51H11P	1	chr15	49699759	49700262	+	LOC782428		4	human
OR51T5	0	chr15	49707277	49708311	+	OR51T1		4	human
OR51A6P	1	chr15	49717726	49718658	-	LOC788815		3	dog
OR51A7CP	1	chr15	49734991	49735926	+	LOC100852273		2	human
OR51G2	0	chr15	49740030	49740968	-	LOC508595	ENSBTAG00000000763	1	human
OR51G1BP	1	chr15	49752631	49753371	-	LOC784379		2	human
OR52S1D	0	chr15	49759950	49760825	-	LOC100337195		2	human
OR52E3	0	chr15	49771705	49772637	+	LOC511823	ENSBTAG00000038161	1	human
OR52E19	0	chr15	49788929	49789885	+	LOC785238	ENSBTAG00000045612	3	dog
OR52S2	0	chr15	49804598	49805581	-	LOC785207	ENSBTAG00000046913	3	dog
OR52E67P	1	chr15	49822622	49823176	+	LOC785407		4	human
OR52E2P	1	chr15	49833512	49833994	-	OR52E2	ENSBTAG00000048307	1	human
OR52E1B	0	chr15	49851332	49852273	+	LOC100337265	ENSBTAG00000040408	phylogeny
OR52S1C	0	chr15	49856862	49857737	-	LOC100847430		2	human
OR52X4P	1	chr15	49865434	49866378	-	LOC100847455		4	dog
OR52AB11P	1	chr15	49890928	49891794	+	LOC785049		4	mouse
OR52AB12P	1	chr15	49903965	49904885	+	LOC617700		4	dog
OR52AD2P	1	chr15	49912311	49912940	-	LOC107133471		4	dog
OR52S22	0	chr15	49922811	49923803	-	LOC785144	ENSBTAG00000035006	4	dog
OR52AB10	0	chr15	49939261	49940286	+	LOC100847506	ENSBTAG00000035008	4	dog
OR52S25P	1	chr15	49943473	49944338	-	LOC100847530		4	human
OR52S23	0	chr15	49960687	49961628	-	LOC784435		4	human
OR52S26P	1	chr15	49974113	49975057	+	LOC784408		4	human
OR52S24	0	chr15	49988515	49989435	-	LOC784376		4	human
OR51L2	0	chr15	50007975	50009000	+	LOC100337362	ENSBTAG00000008312	3	dog
OR51L4	0	chr15	50018821	50019777	+	LOC784187	ENSBTAG00000045488	3	dog
OR51L20P	1	chr15	50031250	50031846	+	LOC100138888		4	dog
OR52Z18P	1	chr15	50040937	50041883	-		ENSBTAG00000047960	4	dog
OR51L21P	1	chr15	50061287	50062249	+	LOC107133171		4	dog
OR51L16	0	chr15	50080176	50081132	+		ENSBTAG00000035027	4	mouse
OR52A1G	0	chr15	50094318	50095253	+	LOC789151	ENSBTAG00000046624	2	human
OR52A5D	0	chr15	50107773	50108726	+	LOC789144		2	human
OR51V21	0	chr15	50132969	50133907	-	LOC789134	ENSBTAG00000039298	3	dog
OR52AE12	0	chr15	50166355	50167314	+	LOC526311		4	dog
OR52AE11	0	chr15	50185533	50186483	+	LOC519902	ENSBTAG00000037875	3	dog
OR52A26P	1	chr15	50208100	50209019	-	LOC100140902		4	human
OR52A24	0	chr15	50213812	50214759	-	LOC507662	ENSBTAG00000047945	3	dog
OR51V22	0	chr15	50235982	50236920	-	LOC783671	ENSBTAG00000039735	3	dog
OR51V1B	0	chr15	50252472	50253419	+	LOC516414	ENSBTAG00000039330	3	dog
OR52Z12	0	chr15	50265670	50266623	-	LOC783597	ENSBTAG00000040339	3	rat
OR51AC4	0	chr15	50283218	50284066	+			3	dog
OR51AC6P	1	chr15	50299977	50300869	+			4	dog
OR51AB4	0	chr15	50306186	50307139	-	LOC783558	ENSBTAG00000004765	3	mouse
OR51AA6P	1	chr15	50324920	50325803	+	LOC783529		4	dog
OR51AG1	0	chr15	50339076	50340020	+	LOC783488	ENSBTAG00000038636	3	dog
OR51G4	0	chr15	50348434	50349387	+	LOC783446	ENSBTAG00000037886	3	dog
OR51L19P	1	chr15	50354600	50355551	-	LOC782960		4	mouse
OR51L18P	1	chr15	50376258	50377187	+	LOC783401		4	dog
OR52Z4	0	chr15	50403557	50404621	+	LOC530990	ENSBTAG00000047021	3	dog
OR51L15	0	chr15	50412566	50413522	-	LOC783323	ENSBTAG00000017934	4	mouse
OR51L17P	1	chr15	50420979	50421935	-	LOC100848221		4	dog
OR52S20P	1	chr15	50438718	50439659	+	LOC107131374		3	rat
OR52AB9	0	chr15	50463263	50464189	-	LOC519176	ENSBTAG00000040478	4	dog
OR52X3	0	chr15	50479147	50480139	+	LOC526411	ENSBTAG00000045850	3	dog
OR52S6	0	chr15	50488662	50489612	+	LOC526412	ENSBTAG00000020033	3	dog
OR52AD1	0	chr15	50500808	50501749	+	LOC782941	ENSBTAG00000047489	3	dog
OR52AB4	0	chr15	50510485	50511438	-	LOC519071	ENSBTAG00000022368	3	dog
OR52J3	0	chr15	50535985	50536917	+	OR52J3	ENSBTAG00000038075	1	human
OR52E51	0	chr15	50562968	50563903	-	LOC528515	ENSBTAG00000038579	3	dog
OR52J1	0	chr15	50576688	50577620	-	LOC524658	ENSBTAG00000040119	1	human
OR52E3BP	1	chr15	50584264	50585181	-	LOC788674		2	human
OR52S1P	1	chr15	50595721	50596488	+			3	dog
OR52E1	0	chr15	50601205	50602146	-	LOC788692	ENSBTAG00000038787	3	dog
OR52J14P	1	chr15	50635769	50636697	-	LOC100848377		4	human
OR52J3DP	1	chr15	50649460	50650392	-	LOC788703	ENSBTAG00000039503	2	human
OR52AH1P	1	chr15	50657644	50658245	-	LOC100848398		5	human
OR52J13	0	chr15	50667334	50668293	-	LOC788722		4	human
OR51P1P	1	chr15	50679506	50680408	-	LOC788731		1	human
OR51L1	0	chr15	50687366	50688310	-	LOC107133172	ENSBTAG00000046627	1	human
OR51A5C	0	chr15	50702659	50703597	+	LOC788750	ENSBTAG00000039134	2	human
OR51A58P	1	chr15	50711753	50712689	+	LOC788763		4	human
OR51G1	0	chr15	50728984	50729946	+	LOC504551	ENSBTAG00000046816	1	human
OR51G2B	0	chr15	50741454	50742359	+	LOC506897	ENSBTAG00000037474	2	human
OR51A7	0	chr15	50747279	50748214	-	OR51A7	ENSBTAG00000047714	1	human
OR51L1B	0	chr15	50755800	50756771	-	LOC782692		2	human
OR51A5	0	chr15	50767634	50768572	+	LOC782658	ENSBTAG00000038170	1	human
OR51A59P	1	chr15	50778620	50779543	+	LOC782623		4	human
OR51A4B	0	chr15	50789275	50790216	+	LOC784191	ENSBTAG00000046853	2	human
OR51A56P	1	chr15	50800425	50801180	+	LOC107133173		4	human
OR51A4C	0	chr15	50816981	50817922	+	LOC781562	ENSBTAG00000047498	2	human
OR51A6CP	1	chr15	50826849	50827193	+	LOC781521		phylogeny
OR51A6B	0	chr15	50840327	50841253	+	LOC788946		phylogeny
OR51A4P	1	chr15	50850949	50851890	+	LOC508792		1	human
OR51A3	0	chr15	50862177	50863127	+	LOC788777		phylogeny
OR51G1CP	1	chr15	50872295	50873035	+	LOC100336863		2	human
OR51F18P	1	chr15	50875862	50876748	+	LOC107133175		4	human
OR51F5C	0	chr15	50884388	50885329	+	LOC518561	ENSBTAG00000031943	2	human
OR51F23	0	chr15	50893063	50894010	-	LOC516904		4	human
OR51F5B	0	chr15	50907338	50908279	-	LOC618010	ENSBTAG00000031937	2	human
OR51F23D	0	chr15	50932860	50933801	+	LOC784976		2	human
OR51E2	0	chr15	50940888	50941847	+		ENSBTAG00000008236	1	human
OR51A25	0	chr15	50964035	50965105	+	LOC785036	ENSBTAG00000034711	3	dog
OR51A57	0	chr15	50976923	50977786	+	LOC785068		4	dog
OR51A49	0	chr15	50991935	50992894	+	LOC526621	ENSBTAG00000027637	4	human
OR51A53	0	chr15	51002003	51002965	+	LOC104974262		4	human
OR51E1	0	chr15	51007546	51008496	-		ENSBTAG00000000233	1	human
OR51D1	0	chr15	51023575	51024516	-	OR51D1	ENSBTAG00000000232	1	human
OR52I1B	0	chr15	51054149	51055117	-	OR52I2	ENSBTAG00000048052	2	human
OR52I1	0	chr15	51066340	51067311	-	LOC618050	ENSBTAG00000047556	1	human
OR52I11	0	chr15	51071835	51072854	-	LOC510351	ENSBTAG00000047803	4	human
OR52E2C	0	chr15	51093548	51094516	+	LOC784727		phylogeny
OR52E68P	1	chr15	51100670	51101218	-	LOC784689		4	human
OR52K2	0	chr15	51316040	51316981	+	OR52K2	ENSBTAG00000005060	1	human
OR52M2	0	chr15	51347103	51348053	+	LOC617417	ENSBTAG00000039467	1	human
OR52K1	0	chr15	51375976	51376917	+	OR52K1	ENSBTAG00000031923	1	human
OR52M1	0	chr15	51392458	51393408	+	OR52M1	ENSBTAG00000031924	1	human
OR52K1CP	1	chr15	51416764	51417696	-	LOC618067		2	human
OR52P2	0	chr15	51434158	51435102	+	LOC521676	ENSBTAG00000013683	1	human
OR51R1	0	chr15	51455100	51456050	-	LOC618075	ENSBTAG00000040075	1	human
OR52B3	0	chr15	51490892	51491839	-	LOC518464	ENSBTAG00000012325	1	human
OR52B27P	1	chr15	51504287	51505190	-	LOC785574		4	human
OR52B4MP	1	chr15	51507808	51508536	-	LOC100138885		phylogeny
OR52B4C	0	chr15	51516695	51517660	-	OR52B4	ENSBTAG00000015357	2	human
OR52B31P	1	chr15	51587240	51588293	-	LOC785773		4	human
OR52B4K	0	chr15	51616177	51617118	-	LOC506452	ENSBTAG00000031907	phylogeny
OR52B30P	1	chr15	51662932	51663979	+	LOC782157		4	human
OR52B29P	1	chr15	51697481	51698534	-	LOC785808		4	human
OR52B4L	0	chr15	51733363	51734304	+	LOC100299247	ENSBTAG00000031903	phylogeny
OR55B4	0	chr15	51778327	51779307	+	LOC525033	ENSBTAG00000035686	3	rat
OR55B1	0	chr15	51796620	51797636	+	LOC618173	ENSBTAG00000005070	3	dog
OR2AT2CP	1	chr15	55089337	55090190	-	LOC507022		2	human
OR2AT2B	0	chr15	55103360	55104328	-	OR2AT4	ENSBTAG00000048088	2	human
OR2AT2	0	chr15	55121559	55122521	-	LOC512627	ENSBTAG00000047344	1	human
OR4C192P	1	chr15	77719617	77720542	-	LOC100299117	ENSBTAG00000047298	4	human
OR4C154P	1	chr15	77746839	77747765	-	LOC509617		4	human
OR4C197P	1	chr15	77761710	77762632	-	LOC107133184		4	human
OR4C341P	1	chr15	77768813	77769244	-	LOC104970192		4	human
OR4C188	0	chr15	77788167	77789075	-	LOC617614		4	human
OR4P36P	1	chr15	77803145	77804086	+			4	dog
OR4C181	0	chr15	77811532	77812509	-	LOC509025	ENSBTAG00000012546	4	human
OR4C156P	1	chr15	77827129	77828047	-	LOC100138331		4	human
OR5D80P	1	chr15	77846540	77847418	+		ENSBTAG00000038160	4	human
OR5D53P	1	chr15	77883515	77884390	+			4	human
OR5W41P	1	chr15	77905430	77906357	-	LOC100848485	ENSBTAG00000016082	4	human
OR4A47XP	1	chr15	77964437	77965336	+	LOC100336492	ENSBTAG00000046354	phylogeny
OR4C1MP	1	chr15	79083123	79084028	-	LOC104974333		phylogeny
OR4S16P	1	chr15	79086752	79087662	-	LOC614618		4	human
OR4X16	0	chr15	79117089	79118015	+	LOC509884		4	human
OR4B1	0	chr15	79135786	79136712	+	LOC514818	ENSBTAG00000005914	1	human
OR4B1H	0	chr15	79150664	79151620	+	LOC506121	ENSBTAG00000000926	2	human
OR4B1F	0	chr15	79166475	79167401	+	LOC532501	ENSBTAG00000031025	3	dog
OR4X2	0	chr15	79174522	79175448	+	LOC540128		3	dog
OR4X5	0	chr15	79187285	79188211	+	OR4X1	ENSBTAG00000031026	3	dog
OR4S1	0	chr15	79208183	79209268	+	LOC107131315	ENSBTAG00000031119	3	dog
OR4X17	0	chr15	79216406	79217332	+		ENSBTAG00000031029	4	human
OR4B1G	0	chr15	79232755	79233681	+	LOC104968790	ENSBTAG00000031028	2	human
OR4X2B	0	chr15	79238962	79239888	+	LOC510901	ENSBTAG00000031027	2	human
OR4C3B	0	chr15	79260539	79261444	+	LOC526335	ENSBTAG00000024788	3	dog
OR4C45	0	chr15	79267151	79268056	+		ENSBTAG00000031030	3	dog
OR4C3	0	chr15	79276431	79277354	-	OR4C3	ENSBTAG00000012549	1	human
OR4C189P	1	chr15	79284953	79285846	-	LOC781504		4	human
OR4C5P	1	chr15	79293442	79293984	-	LOC101906300		3	dog
OR4C12	0	chr15	79315290	79316219	+	LOC513151	ENSBTAG00000031032	1	human
OR4C10	0	chr15	79323260	79324192	-	OR4C46	ENSBTAG00000016090	1	human
OR4C12DP	1	chr15	79346465	79347292	+	LOC100848076	ENSBTAG00000030909	2	human
OR4C10G	0	chr15	79359677	79360612	-	OR4C13	ENSBTAG00000039821	2	human
OR4C21P	1	chr15	79377357	79378256	+	LOC784323		3	dog
OR4A47P	1	chr15	79389810	79390598	+	LOC785997		1	human
OR4A111P	1	chr15	79399406	79400056	+	LOC104974339		4	human
OR4A47D	0	chr15	79410750	79411676	+	LOC785969		3	dog
OR4A47ADP	1	chr15	79421436	79422304	+	LOC100336921		phylogeny
OR4A47U	0	chr15	79434359	79435285	+	LOC790154		phylogeny
OR4A47S	0	chr15	79440393	79441319	+	LOC790152	ENSBTAG00000047026	phylogeny
OR4A47T	0	chr15	79461027	79461953	+	LOC532479		phylogeny
OR4A47R	0	chr15	79467386	79468312	+	LOC789193	ENSBTAG00000048037	phylogeny
OR4A47AC	0	chr15	79487668	79488591	+	LOC789201		phylogeny
OR4A47V	0	chr15	79507389	79508315	+	LOC615605	ENSBTAG00000035489	phylogeny
OR4C1L	0	chr15	79527357	79528280	+	LOC531097		phylogeny
OR4A2JP	1	chr15	79542949	79543983	+	LOC100294956		phylogeny
OR4A2B	0	chr15	79563612	79564619	+	LOC523060	ENSBTAG00000035487	2	human
OR4C1	0	chr15	79573191	79574114	+	LOC521645	ENSBTAG00000027275	3	dog
OR4C1K	0	chr15	79585659	79586582	+	LOC618675	ENSBTAG00000037666	phylogeny
OR4C1J	0	chr15	79604115	79605038	-	LOC100337063	ENSBTAG00000046923	phylogeny
OR4P7	0	chr15	79629989	79630918	-	LOC521252	ENSBTAG00000010005	3	dog
OR5D78P	1	chr15	79661358	79662302	+	LOC789269		4	human
OR5D79	0	chr15	79670545	79671492	+	LOC528722	ENSBTAG00000011521	4	human
OR5D77	0	chr15	79681642	79682586	+	OR5D13	ENSBTAG00000035485	4	human
OR5W2B	0	chr15	79697086	79698027	-	LOC100140748	ENSBTAG00000040425	3	dog
OR5W2	0	chr15	79715026	79715952	-	LOC789288	ENSBTAG00000039272	1	human
OR5W2C	0	chr15	79720480	79721355	-	LOC789293		2	human
OR5W2D	0	chr15	79725747	79726742	-	LOC789300	ENSBTAG00000040341	2	human
OR5W26	0	chr15	79740968	79741885	-	LOC520162	ENSBTAG00000005624	4	human
OR5W27	0	chr15	79752378	79753304	-	LOC511865		4	human
OR5I1	0	chr15	79774523	79775464	-	OR5I1	ENSBTAG00000007944	1	human
OR10AG76P	1	chr15	79791481	79792398	-	LOC787563		4	dog
OR10AG77P	1	chr15	79805249	79806167	-	LOC100140530		4	dog
OR10AG65	0	chr15	79811626	79812585	-	LOC787543	ENSBTAG00000020746	3	dog
OR10AG1	0	chr15	79824618	79825619	-		ENSBTAG00000015876	3	dog
OR10AG64	0	chr15	79838365	79839300	-	LOC618326		3	dog
OR5T1B	0	chr15	79852673	79853674	+	OR5T1	ENSBTAG00000005087	3	dog
OR5T1	0	chr15	79864248	79865219	+	LOC104968569	ENSBTAG00000003056	3	dog
OR10AG75	0	chr15	79873823	79874785	-	LOC787428	ENSBTAG00000014594	4	human
OR5F2DP	1	chr15	79889627	79890577	-	LOC787408		2	human
OR5F10P	1	chr15	79892004	79892773	-	LOC100301109		4	human
OR5F2C	0	chr15	79895422	79896363	-	LOC787385	ENSBTAG00000046471	2	human
OR10AG71P	1	chr15	79910735	79911634	-	LOC788865		4	dog
OR5F2	0	chr15	79921916	79922869	-	LOC788874	ENSBTAG00000023511	1	human
OR5F7P	1	chr15	79926427	79927376	-	LOC100140075		4	human
OR10AG63	0	chr15	79934068	79935009	-		ENSBTAG00000048141	3	dog
OR5F2B	0	chr15	79958964	79959914	-	OR5F1	ENSBTAG00000005874	2	human
OR5AS1BP	1	chr15	79974586	79974882	+	LOC107133195		2	human
OR8H15	0	chr15	79980181	79981032	-	LOC785854	ENSBTAG00000039331	4	human
OR9G10BP	1	chr15	80162249	80163185	+	LOC613342		phylogeny
OR9G4CP	1	chr15	80177836	80178766	+	LOC613319		2	human
OR8H16P	1	chr15	80201792	80202738	-	LOC104976484		4	human
OR8H18P	1	chr15	80211884	80212828	-	LOC785426		4	human
OR5BX1P	1	chr15	80231231	80231674	+			5	human
OR5BE5	0	chr15	80244344	80245279	+	LOC100139830	ENSBTAG00000046527	4	human
OR8I2	0	chr15	80255279	80256205	+	LOC100300545	ENSBTAG00000046285	1	human
OR8H17P	1	chr15	80262199	80262924	+	LOC100298070		4	human
OR8H4P	1	chr15	80274840	80275784	+	LOC100141189		3	dog
OR8H13	0	chr15	80288383	80289375	+	OR8H3	ENSBTAG00000001291	4	human
OR5T22P	1	chr15	80299314	80300030	-	LOC104974341		4	human
OR5T21	0	chr15	80314082	80314999	+	OR5T2	ENSBTAG00000014309	4	human
OR8X1P	1	chr15	80327311	80327871	+			4	human
OR5T1CP	1	chr15	80329961	80330701	-	LOC100298605		2	human
OR8J2E	0	chr15	80337681	80338631	+	LOC519317	ENSBTAG00000037878	2	human
OR8J12	0	chr15	80356301	80357254	+	LOC782841		4	human
OR8K67	0	chr15	80371485	80372492	+	LOC528502	ENSBTAG00000046278	4	human
OR8K56	0	chr15	80376404	80377354	+	LOC782913		4	human
OR8K3B	0	chr15	80389094	80390032	+	LOC514057	ENSBTAG00000045709	3	rat
OR8K69	0	chr15	80393860	80394798	+	LOC614985		4	human
OR8K61	0	chr15	80408893	80409831	+	LOC528577		4	human
OR8K64	0	chr15	80420321	80421259	+	LOC785944	ENSBTAG00000035988	4	human
OR8K45P	1	chr15	80426570	80427451	+	LOC101901999		4	human
OR5J15P	1	chr15	80462391	80463322	-	LOC507253		4	human
OR8K5B	0	chr15	80477873	80478772	+	LOC507377	ENSBTAG00000035986	2	human
OR8K1	0	chr15	80484654	80485610	+	OR8K1	ENSBTAG00000035985	1	human
OR8J19	0	chr15	80502821	80503744	+	LOC508180	ENSBTAG00000046710	4	human
OR8J16	0	chr15	80507650	80508579	+	LOC615824	ENSBTAG00000046274	4	human
OR8J3F	0	chr15	80514930	80515958	+	OR8J1	ENSBTAG00000035059	2	human
OR8J14P	1	chr15	80526946	80527617	+	LOC100139393		4	human
OR8J3EP	1	chr15	80539753	80540695	+	LOC100138720		2	human
OR8U1B	0	chr15	80555478	80556452	+	LOC783561	ENSBTAG00000022858	2	human
OR8K68P	1	chr15	80572390	80573334	-	LOC785442		4	human
OR8U26P	1	chr15	80582137	80583160	+	LOC512139		4	human
OR5AL8	0	chr15	80586282	80587253	+	LOC785406	ENSBTAG00000023310	4	human
OR8K70P	1	chr15	80593111	80594050	-	LOC784250		4	human
OR8K62	0	chr15	80602083	80603102	-	OR8K3	ENSBTAG00000024423	4	human
OR8K58P	1	chr15	80615846	80616727	-	LOC785505		4	human
OR8K65P	1	chr15	80620553	80621491	-	LOC785536		4	human
OR8K57P	1	chr15	80634594	80635506	-	LOC785563		4	human
OR8K66	0	chr15	80647005	80648012	-	LOC520399	ENSBTAG00000046845	4	human
OR8J2	0	chr15	80661502	80662446	-	LOC522775	ENSBTAG00000035990	1	human
OR8J2DP	1	chr15	80677292	80678266	-	LOC785645		2	human
OR5T23P	1	chr15	80685904	80686833	+	LOC785680	ENSBTAG00000039348	4	human
OR8X1BP	1	chr15	80688946	80689635	-			2	human
OR5T2	0	chr15	80695472	80696389	-	LOC104969845	ENSBTAG00000038049	3	dog
OR8H14	0	chr15	80715056	80715961	+	LOC510433		4	human
OR9G4	0	chr15	80737483	80738418	-	LOC506891	ENSBTAG00000035989	1	human
OR9G10C	0	chr15	80752760	80753722	-	LOC509594		phylogeny
OR8K63	0	chr15	80793382	80794329	+	LOC785896		4	human
OR8K60	0	chr15	80807806	80808744	+	LOC785914	ENSBTAG00000045723	4	human
OR5J2	0	chr15	80827954	80828892	-	LOC100299636	ENSBTAG00000046167	3	dog
OR8K5	0	chr15	80842358	80843296	+	LOC790274	ENSBTAG00000035031	1	human
OR8K1B	0	chr15	80856241	80857179	+	LOC786201	ENSBTAG00000035029	2	human
OR8J17	0	chr15	80875234	80876157	+	LOC100336901		4	human
OR8J15	0	chr15	80882784	80883713	+	LOC100336916	ENSBTAG00000047721	4	human
OR8J18P	1	chr15	80892621	80893115	+	LOC100300362		4	human
OR8J13P	1	chr15	80904010	80904942	+	LOC100336944		4	human
OR8J3	0	chr15	80920112	80921062	+	LOC100300446	ENSBTAG00000046801	1	human
OR8U1	0	chr15	80934744	80935718	+	LOC100300488	ENSBTAG00000038479	1	human
OR8U9	0	chr15	80949244	80950200	+	LOC100299725	ENSBTAG00000039110	1	human
OR5AL9P	1	chr15	80953218	80953745	+	LOC100300528		4	human
OR5AL2	0	chr15	80965757	80966695	+	LOC100300575		1	human
OR5AL1P	1	chr15	80977782	80978714	+	LOC100299764		3	dog
OR8U3	0	chr15	80990808	80991764	-	LOC100299808	ENSBTAG00000045739	1	human
OR8U39P	1	chr15	81023364	81024320	+	LOC788083		4	dog
OR5M9IP	1	chr15	81030608	81031505	-	LOC788101		2	human
OR5M3	0	chr15	81042870	81043799	-	OR5M3	ENSBTAG00000039182	1	human
OR5M3DP	1	chr15	81053532	81054479	-	LOC788130		2	human
OR5M11	0	chr15	81067152	81068123	-	OR5M11	ENSBTAG00000040330	1	human
OR5M13D	0	chr15	81091990	81092922	-	LOC618091	ENSBTAG00000016146	2	human
OR5M10	0	chr15	81106136	81107065	-	LOC782555	ENSBTAG00000023542	1	human
OR5AP9P	1	chr15	81113538	81114465	-	LOC618080		4	human
OR5AP2P	1	chr15	81119011	81119937	-	LOC781287		1	human
OR5AR1	0	chr15	81133306	81134235	+	OR5AR1	ENSBTAG00000006421	1	human
OR2AH1	0	chr15	81147760	81148692	-	LOC615810	ENSBTAG00000036130	1	human
OR9G3	0	chr15	81169228	81170148	+	OR9G9	ENSBTAG00000039801	1	human
OR9G4D	0	chr15	81172714	81173649	-	LOC509124	ENSBTAG00000036131	2	human
OR9G4EP	1	chr15	81205584	81206516	-	LOC100301218		2	human
OR9G10	0	chr15	81219868	81220827	-	LOC100301259	ENSBTAG00000040463	3	rat
OR5G33P	1	chr15	81255612	81256488	-	LOC100301304		4	human
OR5G1BP	1	chr15	81269784	81270725	-	LOC519616	ENSBTAG00000037928	3	dog
OR5G32P	1	chr15	81274874	81275782	-	LOC530017		4	human
OR5G34	0	chr15	81299561	81300502	-	LOC614143	ENSBTAG00000038539	4	human
OR5G3	0	chr15	81308970	81309911	-	LOC782577		3	dog
OR5AK29	0	chr15	81448319	81449245	+	LOC782792	ENSBTAG00000023202	4	human
OR5AK7	0	chr15	81464787	81465734	+	LOC100139408	ENSBTAG00000024952	3	dog
OR5AK32P	1	chr15	81482262	81483194	+	LOC782830		4	human
OR5AK6	0	chr15	81500022	81500948	+	LOC782866	ENSBTAG00000039448	3	dog
OR5AK31	0	chr15	81514235	81515161	+	LOC513698		4	human
OR5AK30	0	chr15	81541821	81542759	+	LOC538839		4	human
OR5BA6P	1	chr15	82413604	82414044	-	LOC104974343		4	human
OR5BA5P	1	chr15	82429976	82430407	-	LOC784946		4	human
OR5BA7P	1	chr15	82456961	82457879	-	LOC785037		4	human
OR5AZ2	0	chr15	82511475	82512419	-	LOC107133200	ENSBTAG00000047396	3	dog
OR6Q1	0	chr15	82560717	82561667	+	LOC101905743	ENSBTAG00000007971	3	dog
OR9I17	0	chr15	82635709	82637187	-	LOC524304	ENSBTAG00000039893	4	human
OR9I2	0	chr15	82660688	82661668	+	LOC615808	ENSBTAG00000038267	3	dog
OR9Q6	0	chr15	82728161	82729102	+	OR9Q2	ENSBTAG00000030908	4	human
OR1S8	0	chr15	82740304	82741248	-	LOC107133203	ENSBTAG00000040150	4	human
OR10Q1	0	chr15	82754162	82755118	-	LOC104974344	ENSBTAG00000021375	1	human
OR10W4	0	chr15	82801707	82802648	-	LOC531571	ENSBTAG00000040197	4	human
OR5B32	0	chr15	82827782	82828747	-	LOC518442	ENSBTAG00000039306	3	dog
OR5B137	0	chr15	82842727	82843764	-	LOC104968475		4	human
OR5B149P	1	chr15	82852616	82853551	-	LOC104968428		4	human
OR5B146	0	chr15	82874699	82875640	-	OR5B2	ENSBTAG00000039917	4	human
OR5B12	0	chr15	82890457	82891479	+	LOC104968576	ENSBTAG00000037853	1	human
OR1S7	0	chr15	82916359	82917303	+	LOC615941	ENSBTAG00000014572	4	human
OR5B140	0	chr15	82924410	82925408	-	LOC509369	ENSBTAG00000021233	4	human
OR5B138P	1	chr15	82936394	82937351	-	LOC785258		4	human
OR5B2	0	chr15	82947996	82948946	-	LOC104968563		3	dog
OR5B151P	1	chr15	82956295	82957203	-	LOC504369		4	human
OR5B135P	1	chr15	82963211	82964113	+	LOC785142		4	human
OR5B24	0	chr15	82970317	82971267	-	OR5B3	ENSBTAG00000039592	3	dog
OR5B141	0	chr15	82985509	82986444	-	LOC513948	ENSBTAG00000039300	4	human
OR5B147	0	chr15	83004989	83006053	+	LOC617507	ENSBTAG00000013503	4	human
OR5B136P	1	chr15	83010340	83011276	-	LOC784993		4	human
OR5B12C	0	chr15	83027039	83027980	-	LOC506652	ENSBTAG00000027942	2	human
OR5B148	0	chr15	83036771	83038108	-	LOC784897	ENSBTAG00000036042	4	human
OR5B139	0	chr15	83053422	83054444	-	LOC782698	ENSBTAG00000047464	4	human
OR5B145P	1	chr15	83073129	83074079	-	LOC784623		4	human
OR5B143	0	chr15	83101550	83102491	-	LOC515862		4	human
OR5B144	0	chr15	83124250	83125164	-	LOC515045	ENSBTAG00000046380	4	human
OR5B150	0	chr15	83136694	83137635	-	LOC100301403		4	human
OR5B142	0	chr15	83156482	83157432	-		ENSBTAG00000046460	4	human
OR5A23P	1	chr15	83696936	83697905	-	LOC100336749		4	dog
OR5AN6P	1	chr15	83716034	83716980	-	LOC783939		phylogeny
OR5AN2BP	1	chr15	83751034	83752095	-	LOC519282		2	human
OR5AN1L	0	chr15	83767468	83768403	-	LOC107133206	ENSBTAG00000039760	phylogeny
OR5AN1OP	1	chr15	83796247	83797182	-	LOC785818		phylogeny
OR5AN19P	1	chr15	83822659	83823276	-	LOC516439		4	human
OR5AN2	0	chr15	83845496	83846437	-	LOC107131345	ENSBTAG00000005255	1	human
OR5AN1K	0	chr15	83864406	83865341	-	LOC785899	ENSBTAG00000046811	phylogeny
OR5AN1N	0	chr15	83886732	83887721	-	LOC100848982	ENSBTAG00000040023	phylogeny
OR5AN1M	0	chr15	83912659	83913594	-	LOC504200		phylogeny
OR5AN1	0	chr15	83931875	83932810	-	LOC100299686	ENSBTAG00000037538	1	human
OR5A22P	1	chr15	83960650	83961584	-	LOC505072		4	human
OR5A1	0	chr15	83981755	83982708	+	OR5A1	ENSBTAG00000027490	1	human
OR4D6	0	chr15	83994247	83995248	+	OR4D6	ENSBTAG00000027489	3	dog
OR4D9BP	1	chr15	84004247	84005176	+	LOC512441		3	dog
OR4D32	0	chr15	84019173	84020105	+	LOC514071	ENSBTAG00000033519	4	human
OR4D11B	0	chr15	84031353	84032285	+	LOC788587	ENSBTAG00000002679	2	human
OR4D31	0	chr15	84047761	84048696	+	LOC530068	ENSBTAG00000002071	4	human
OR4D11	0	chr15	84061205	84062137	+	OR4D11	ENSBTAG00000018259	1	human
OR4D9	0	chr15	84074993	84075925	+	OR4D9	ENSBTAG00000033509	1	human
OR4D9D	0	chr15	84088524	84089528	+	LOC514367	ENSBTAG00000033506	3	dog
OR10V1	0	chr15	84237708	84238634	-	OR10V1	ENSBTAG00000047472	3	mouse
OR5D84P	1	chr16	280078	281003	+	LOC789376		4	human
OR5L15P	1	chr16	288217	289146	+	LOC618608		4	human
OR5L1C	0	chr16	297300	298232	+	OR5L1	ENSBTAG00000035659	3	dog
OR5D86P	1	chr16	309341	310262	+	LOC787745		4	human
OR9M5P	1	chr16	322410	323339	+			4	human
OR9M10P	1	chr16	330532	330977	-			4	dog
OR9T1P	1	chr16	338755	339372	-			5	human
OR5W1	0	chr16	353948	354883	-	LOC524282	ENSBTAG00000015517	3	dog
OR5W34P	1	chr16	378646	379583	-	LOC787667		4	human
OR5W33	0	chr16	382652	383626	-	LOC787642	ENSBTAG00000039944	4	human
OR5W36P	1	chr16	393276	394201	-	LOC787620		4	human
OR5W37P	1	chr16	405852	406754	-	LOC787605		4	human
OR5W35P	1	chr16	415243	416196	-	LOC787592	ENSBTAG00000047603	4	human
OR5D85P	1	chr16	424692	425210	+			4	human
OR10AG89P	1	chr16	439551	440340	-	LOC787560		4	dog
OR10AG90P	1	chr16	450645	451534	+			4	dog
OR10AG65BP	1	chr16	458957	459493	-	LOC787541		phylogeny
OR10AG78P	1	chr16	477562	478463	-	LOC100139016		4	human
OR8U28P	1	chr16	49205905	49206881	+			4	dog
OR5I1EP	1	chr17	59295	60218	-	LOC511436	ENSBTAG00000048129	2	human
OR5F9P	1	chr17	78796	79718	-	LOC781712		4	human
OR10AG69P	1	chr17	96516	97420	-			4	dog
OR5F8P	1	chr17	110915	111874	-	LOC508314		4	human
OR4P58P	1	chr18	177331	178089	+	LOC100138269		4	dog
OR4C194P	1	chr18	183676	184758	-	LOC107133318		4	human
OR4P33P	1	chr18	210134	210559	+	LOC100848373		4	human
OR4P6P	1	chr18	218627	219521	-			3	dog
OR5D88P	1	chr18	228245	228757	+	LOC104974723		4	human
OR6Z9	0	chr18	64130304	64131275	+	LOC520180		4	dog
OR6Z3	0	chr18	64136164	64137099	-	LOC520181	ENSBTAG00000038911	3	mouse
OR4A2KP	1	chr19	77877	78824	-	LOC788149		phylogeny
OR4AJ1P	1	chr19	108635	109306	-	LOC789077		5	human
OR4C1E	0	chr19	118272	119195	-	LOC524702	ENSBTAG00000048260	phylogeny
OR4C1F	0	chr19	149221	150144	+		ENSBTAG00000045560	phylogeny
OR4A89P	1	chr19	164240	165152	+			4	human
OR4A117P	1	chr19	169004	169806	+			4	human
OR4A15FP	1	chr19	194631	195500	+	LOC107131483		phylogeny
OR4A86P	1	chr19	247637	248568	+	LOC107131484		4	human
OR4A94P	1	chr19	293766	294708	-	LOC107131485		4	human
OR4A47AGP	1	chr19	306594	307439	-			phylogeny
OR4D30	0	chr19	9178925	9179854	+	LOC514828		4	human
OR4D2B	0	chr19	9209313	9210245	-	LOC508468	ENSBTAG00000035001	3	mouse
OR4D1B	0	chr19	9224990	9225922	+	LOC512973	ENSBTAG00000037424	2	human
OR4D2	0	chr19	9252860	9253792	+	OR4D2	ENSBTAG00000047870	1	human
OR4D1	0	chr19	9265567	9266499	+	LOC788693	ENSBTAG00000045606	1	human
OR4D2G	0	chr19	9276039	9276971	+	LOC788704	ENSBTAG00000047689	2	human
OR4D2E	0	chr19	9316127	9317059	+	LOC788713	ENSBTAG00000045769	2	human
OR4D2D	0	chr19	9325279	9326211	+	LOC788723	ENSBTAG00000047770	2	human
OR4D33P	1	chr19	9332478	9333403	+	LOC788732		4	human
OR4D2F	0	chr19	9351922	9352854	+	LOC788741	ENSBTAG00000045921	2	human
OR1D3B	0	chr19	24470208	24471197	-	OR1D5	ENSBTAG00000008481	3	dog
OR1D3	0	chr19	24480789	24481721	-	LOC618593	ENSBTAG00000008324	1	human
OR1E1OP	1	chr19	24494502	24495449	+	LOC101906737		phylogeny
OR1G4	0	chr19	24506061	24507113	-	OR1G1	ENSBTAG00000039018	4	human
OR1A1	0	chr19	24520569	24521504	-	LOC540082	ENSBTAG00000040362	1	human
OR1A1D	0	chr19	24527449	24528384	-	LOC532238	ENSBTAG00000039411	2	human
OR1A1C	0	chr19	24538979	24539905	-	LOC522582	ENSBTAG00000039633	2	human
OR1P1	0	chr19	24569282	24570232	+	LOC520835	ENSBTAG00000019391	1	human
OR1D16P	1	chr19	24590938	24591874	+	LOC523547		4	human
OR3A2B	0	chr19	24598264	24599208	-	LOC509525	ENSBTAG00000048282	2	human
OR1D18P	1	chr19	24605998	24606933	+	LOC786951		4	human
OR3A2	0	chr19	24612773	24613717	-	LOC509526	ENSBTAG00000048099	1	human
OR1D15P	1	chr19	24622742	24623215	+	LOC508307		4	human
OR3A2C	0	chr19	24631552	24632496	-	LOC617122	ENSBTAG00000047049	2	human
OR3A1	0	chr19	24641892	24642836	-	OR3A1		1	human
OR3A1D	0	chr19	24654317	24655261	-	LOC508980	ENSBTAG00000026859	3	mouse
OR3A4	0	chr19	24668429	24669373	+	LOC101902679	ENSBTAG00000018221	3	mouse
OR3A10	0	chr19	24677022	24677966	+	LOC538966	ENSBTAG00000046652	3	dog
OR1R1	0	chr19	24707553	24708527	+	LOC517569	ENSBTAG00000037529	1	human
OR1E1F	0	chr19	24711366	24712313	-	OR1E1	ENSBTAG00000038059	3	dog
OR1E1H	0	chr19	24723316	24724257	-	LOC615901	ENSBTAG00000046960	2	human
OR1E2B	0	chr19	24730813	24731754	-	LOC618124	ENSBTAG00000045667	2	human
OR1E2	0	chr19	24739960	24740901	-	LOC515540	ENSBTAG00000032467	1	human
OR1E38	0	chr19	24749217	24750164	-	LOC511509	ENSBTAG00000046217	4	human
OR1E1I	0	chr19	24755707	24756645	-	LOC618112	ENSBTAG00000047458	2	human
OR1E1G	0	chr19	24762299	24763240	-	LOC526294	ENSBTAG00000045899	2	human
OR1E1	0	chr19	24801596	24802537	-		ENSBTAG00000032457	1	human
OR10AG84P	1	chr2	184573	185508	-	LOC104971094		4	human
OR5T24P	1	chr2	202052	202945	+	LOC107132231		4	human
OR10AG85P	1	chr2	215416	215952	-	LOC107132232		4	rat
OR5F2EP	1	chr2	229042	230001	-	LOC784948		2	human
OR5D59P	1	chr20	14601	15546	+		ENSBTAG00000038537	4	human
OR5D58P	1	chr20	27337	28250	+			4	human
OR5D61P	1	chr20	43044	43766	+			4	human
OR5D60P	1	chr20	49811	50721	+			4	human
OR5W52P	1	chr20	56994	57915	-		ENSBTAG00000038364	4	human
OR5W53P	1	chr20	62369	63242	-			4	human
OR5I1FP	1	chr20	67569	68504	-	LOC100300861	ENSBTAG00000000617	2	human
OR4P52P	1	chr20	107167	108069	-	LOC107133371		4	human
OR5D3P	1	chr20	125054	125991	+	LOC618225		3	dog
OR5D57P	1	chr20	132135	132914	+	LOC784595	ENSBTAG00000047333	4	human
OR4P44P	1	chr20	137320	138257	-	LOC784724		4	human
OR10AG91P	1	chr20	374375	374938	-			4	dog
OR8U31P	1	chr20	72011522	72012121	-	LOC107131584	ENSBTAG00000034577	4	dog
OR5I1CP	1	chr21	1832436	1833404	+	LOC782434		2	human
OR5W45P	1	chr21	1837252	1838169	+	LOC100139608		4	human
OR5W44P	1	chr21	1845770	1846735	+	LOC789578		4	human
OR5D15P	1	chr21	1853188	1854102	-	LOC789589	ENSBTAG00000013567	phylogeny
OR5D72P	1	chr21	1860136	1860849	-			4	human
OR5D94P	1	chr21	1873674	1874569	-			4	human
OR4P53P	1	chr22	8507	9016	-	LOC528613	ENSBTAG00000046011	4	human
OR5D95P	1	chr22	25253	26190	+	LOC787388	ENSBTAG00000046634	4	human
OR5D62P	1	chr22	33130	33909	+	LOC787369	ENSBTAG00000045666	4	human
OR5D64P	1	chr22	50134	51046	+	LOC787350		4	human
OR5D98P	1	chr22	64464	65186	+	LOC787323		4	human
OR5D63P	1	chr22	71834	72747	+	LOC787303		4	human
OR5M9DP	1	chr22	61401188	61402131	+	LOC107131705		2	human
OR8U41P	1	chr22	61407162	61408072	-	LOC107131706		4	dog
OR2H1D	0	chr23	28889177	28890127	-		ENSBTAG00000003250	2	human
OR2H1	0	chr23	28902968	28903903	-	OR2H1	ENSBTAG00000027245	1	human
OR2I1P	1	chr23	28921917	28922861	-	LOC107131305	ENSBTAG00000017227	1	human
OR10C1	0	chr23	28950032	28950967	-	OR10C1	ENSBTAG00000045586	1	human
OR11W1	0	chr23	28955609	28956565	-	LOC523768	ENSBTAG00000012956	3	opossum
OR11A12	0	chr23	28967876	28968889	+	LOC523769	ENSBTAG00000047014	4	human
OR11A1	0	chr23	28984364	28985377	+	LOC523389	ENSBTAG00000046934	1	human
OR1O8	0	chr23	28992091	28993017	-	LOC786846	ENSBTAG00000031832	4	rat
OR12D2G	0	chr23	29004628	29005629	-	LOC785910	ENSBTAG00000048194	2	human
OR12D22P	1	chr23	29011968	29012891	-	LOC785884		4	human
OR12D19	0	chr23	29018815	29019726	-	LOC785858	ENSBTAG00000047644	4	human
OR1O5P	1	chr23	29023534	29024457	-	LOC785832		4	mouse
OR12D2	0	chr23	29032409	29033359	-	LOC785811	ENSBTAG00000047763	1	human
OR1O9	0	chr23	29038756	29039682	-	LOC785779	ENSBTAG00000031835	4	rat
OR12D2IP	1	chr23	29050300	29051225	-	LOC785747		2	human
OR12D2F	0	chr23	29061843	29062766	-	LOC789690	ENSBTAG00000046892	2	human
OR12D23	0	chr23	29071808	29072758	-	LOC616306	ENSBTAG00000047829	4	human
OR12D18	0	chr23	29078913	29079851	-	LOC785712	ENSBTAG00000048019	4	human
OR1O6P	1	chr23	29083627	29084550	-	LOC785672		4	rat
OR12D2H	0	chr23	29092565	29093488	-	LOC785639	ENSBTAG00000039390	2	human
OR1O7P	1	chr23	29096545	29097448	-	LOC107131737		4	rat
OR12D2E	0	chr23	29107829	29108752	-		ENSBTAG00000040188	2	human
OR12D2D	0	chr23	29122357	29123280	-	LOC785582	ENSBTAG00000039683	2	human
OR5V2	0	chr23	29143551	29144495	+	LOC514434	ENSBTAG00000039116	4	human
OR12D3	0	chr23	29149974	29150921	+	OR12D3	ENSBTAG00000039562	1	human
OR12D21	0	chr23	29157654	29158607	+	LOC512579		4	human
OR12D20	0	chr23	29167549	29168484	+	LOC618034		4	human
OR5V1C	0	chr23	29176651	29177616	+	LOC785431	ENSBTAG00000039901	2	human
OR5V1	0	chr23	29186860	29187870	+	OR5V1	ENSBTAG00000038472	1	human
OR14J12	0	chr23	29206930	29207889	-	OR14J1	ENSBTAG00000013654	4	human
OR14J1	0	chr23	29212494	29213456	-	LOC510530		1	human
OR2B4	0	chr23	29223815	29224756	-	LOC618052	ENSBTAG00000031843	1	human
OR2G1	0	chr23	29241752	29242684	-	LOC785277	ENSBTAG00000039534	1	human
OR2G26P	1	chr23	29256794	29257725	-	LOC785252		4	human
OR2H18	0	chr23	29268471	29269400	+	LOC107131736		4	rat
OR2B37	0	chr23	29280761	29281690	+	LOC618064	ENSBTAG00000046777	4	human
OR2H20	0	chr23	29290563	29291492	+	LOC785162	ENSBTAG00000047086	4	rat
OR2H19	0	chr23	29299942	29300871	+	LOC516273	ENSBTAG00000046023	4	rat
OR2G7B	0	chr23	29314585	29315757	+	LOC516274	ENSBTAG00000038608	3	mouse
OR2Y3B	0	chr23	29327106	29328065	-	LOC618070	ENSBTAG00000000228	3	rat
OR2U2	0	chr23	29349632	29350567	+	LOC782341		1	human
OR2U5	0	chr23	29360768	29361712	+	LOC782301	ENSBTAG00000037628	4	human
OR2H4B	0	chr23	29368188	29369129	-	LOC782262		2	human
OR2B3	0	chr23	29387309	29388247	+	LOC515704	ENSBTAG00000031850	1	human
OR2U4P	1	chr23	29394475	29394948	+	LOC782379		4	human
OR2U6P	1	chr23	29407690	29408597	+	LOC784557		4	human
OR2H4P	1	chr23	29414206	29414889	-	LOC784614		1	human
OR2B3B	0	chr23	29451976	29452935	+	LOC784652	ENSBTAG00000027955	2	human
OR2P2	0	chr23	29462782	29463720	+	LOC784681	ENSBTAG00000040582	3	mouse
OR2N1	0	chr23	29480530	29481465	+	LOC528343	ENSBTAG00000047558	1	human
OR2J3	0	chr23	29503338	29504264	-	OR2J3	ENSBTAG00000040280	1	human
OR10AL42	0	chr23	29518331	29519284	+	LOC784787	ENSBTAG00000038562	4	dog
OR2J3D	0	chr23	29540770	29541693	-	LOC511103	ENSBTAG00000038928	2	human
OR10AL41	0	chr23	29552975	29553934	+	LOC784858	ENSBTAG00000038444	4	dog
OR2N1O	0	chr23	29572204	29573139	+	LOC616517	ENSBTAG00000047736	2	human
OR10AL43	0	chr23	29581502	29582476	+	LOC789367	ENSBTAG00000039052	4	dog
OR2J3B	0	chr23	29593371	29594294	-	LOC789358	ENSBTAG00000040064	2	human
OR10AL40	0	chr23	29622276	29623223	+	LOC788675	ENSBTAG00000037577	3	dog
OR2N1QP	1	chr23	29632637	29633568	+	LOC788663		2	human
OR2J3C	0	chr23	29636614	29637537	-	LOC618140	ENSBTAG00000040187	2	human
OR2J1	0	chr23	29661573	29662598	-	OR2J2	ENSBTAG00000040026	1	human
OR2W1D	0	chr23	29678973	29679923	+	LOC509280	ENSBTAG00000040457	2	human
OR2W1	0	chr23	29698016	29698975	+	OR2W1	ENSBTAG00000015175	1	human
OR2AD1	0	chr23	29764539	29765507	+	LOC782475	ENSBTAG00000000214	1	human
OR2AD1B	0	chr23	29784664	29785584	+	LOC782554	ENSBTAG00000047585	2	human
OR2AD3P	1	chr23	29814548	29815483	+	LOC107131741		4	human
OR2AD4P	1	chr23	29819940	29820605	+			4	human
OR1F12	0	chr23	30349202	30350203	-	LOC528914	ENSBTAG00000013384	1	human
OR2B8H	0	chr23	30375362	30376297	+	LOC532291	ENSBTAG00000039079	phylogeny
OR2B8K	0	chr23	30396498	30397433	+	LOC529518	ENSBTAG00000038908	phylogeny
OR2B8M	0	chr23	30464741	30465712	+	LOC100849008	ENSBTAG00000031881	phylogeny
OR2B7	0	chr23	30474846	30475787	-	LOC101904987	ENSBTAG00000040454	1	human
OR2B8I	0	chr23	30477795	30478730	+	LOC615902	ENSBTAG00000040583	phylogeny
OR2B7C	0	chr23	30487475	30488416	-	LOC619021	ENSBTAG00000038983	2	human
OR2B8L	0	chr23	30504538	30505473	+	LOC616658		phylogeny
OR2B8J	0	chr23	30517603	30518529	+	LOC526989		phylogeny
OR2B7B	0	chr23	30528184	30529125	-	LOC783311	ENSBTAG00000040171	2	human
OR2B8P	1	chr23	30547336	30548259	+	LOC616700		phylogeny
OR2W2	0	chr23	30553849	30554766	-	LOC518468	ENSBTAG00000040307	1	human
OR2B2	0	chr23	30585746	30586705	-	LOC783203	ENSBTAG00000005885	1	human
OR2W6	0	chr23	30607390	30608343	+	LOC528373	ENSBTAG00000038597	1	human
OR2B6	0	chr23	30620727	30621665	+	OR2B6	ENSBTAG00000039677	1	human
OR2W4	0	chr23	30646721	30647647	+	LOC522315	ENSBTAG00000039145	1	human
OR2W6CP	1	chr23	30685951	30686877	-	LOC783041		2	human
OR2B2D	0	chr23	30695956	30696897	+	LOC783002	ENSBTAG00000039274	2	human
OR2M17	0	chr23	31235374	31236318	+	LOC515414	ENSBTAG00000037597	4	human
OR2M14	0	chr23	31250289	31251212	+	LOC514235	ENSBTAG00000027547	4	human
OR2M15	0	chr23	31260281	31261201	+	LOC521167		4	human
OR5M9JP	1	chr23	52288935	52289878	+	LOC100336531		2	human
OR5AP1P	1	chr23	52380436	52381414	+			3	dog
OR5M10DP	1	chr23	52388043	52388970	+	LOC781404	ENSBTAG00000047812	2	human
OR5M13P	1	chr23	52397692	52398420	-	LOC613394		1	human
OR5M13GP	1	chr23	52415211	52416152	-	LOC532311		phylogeny
OR5M12	0	chr23	52431851	52432738	+	LOC100138976	ENSBTAG00000047516	3	dog
OR5M10C	0	chr23	52444479	52445555	-	OR5M10	ENSBTAG00000047485	3	dog
OR4P40P	1	chr23	52494713	52495637	-	LOC104970721		4	human
OR4P49P	1	chr23	52504545	52505054	-	LOC101909723		4	human
OR5D56P	1	chr23	52522964	52523632	+	LOC107133395		4	human
OR4P41P	1	chr24	288554	289493	-	LOC104968837		4	human
OR4P35P	1	chr24	298082	298985	-	LOC783135		4	human
OR5D82P	1	chr24	314966	315916	+	LOC100337172	ENSBTAG00000045511	4	human
OR5D54P	1	chr24	323114	323889	+	LOC618582		4	human
OR5D50P	1	chr24	335593	336540	+	LOC100301465		4	human
OR5D73P	1	chr24	348215	349138	+	LOC788429		4	human
OR5W30P	1	chr24	370472	371293	-	LOC100298725		4	dog
OR5W32P	1	chr24	383814	384745	-	LOC788455		4	human
OR5D96P	1	chr24	392049	392567	-	LOC788445		4	human
OR5L16P	1	chr24	402203	403135	-	LOC515622		4	human
OR5D18JP	1	chr24	421194	421853	-	LOC789929		phylogeny
OR5L19P	1	chr24	429568	430509	-	LOC518218		4	human
OR5D18IP	1	chr24	439253	440203	-	LOC789923		phylogeny
OR9M1	0	chr24	477735	478664	+	LOC789936	ENSBTAG00000046170	1	human
OR9M4P	1	chr24	503255	504171	+	LOC788494		4	human
OR9M1D	0	chr24	510105	511034	-		ENSBTAG00000047013	2	human
OR5W29P	1	chr24	520733	521668	-			4	human
OR5W31P	1	chr24	534248	535180	-	LOC107131769		4	human
OR1F1	0	chr25	2646521	2647474	+	LOC614886	ENSBTAG00000046326	1	human
OR1F1C	0	chr25	2651860	2652714	+	LOC510257	ENSBTAG00000047634	2	human
OR1F1BP	1	chr25	2658928	2659857	+	LOC539468	ENSBTAG00000040438	2	human
OR1F1E	0	chr25	2670975	2671916	+	LOC538941		phylogeny
OR2C1	0	chr25	2815162	2816097	+	LOC104970118	ENSBTAG00000001606	1	human
OR7A53	0	chr25	27811912	27812922	-	LOC783313	ENSBTAG00000040319	3	dog
OR7A153	0	chr25	27837041	27837976	+	OR7D4	ENSBTAG00000037462	4	human
OR2AE1	0	chr25	37071834	37072691	-	OR2AE1	ENSBTAG00000009840	1	human
OR1F15P	1	chr25	37329919	37330859	+	LOC101904538	ENSBTAG00000019435	3	dog
OR10AH1	0	chr25	39119537	39120511	+	LOC618554	ENSBTAG00000005600	3	dog
OR8U42P	1	chr25	42826161	42827028	-			4	human
OR8K59P	1	chr26	189353	190238	+	LOC784380		4	human
OR8K46P	1	chr26	200693	201444	+			4	rat
OR8U9BP	1	chr26	260564	261103	+			2	human
OR5AL10P	1	chr26	291582	292520	+			4	human
OR5R5P	1	chr26	308868	309791	-	LOC107131861		4	human
OR5M50P	1	chr26	338521	339393	-	LOC784714	ENSBTAG00000008152	4	human
OR5M46P	1	chr26	355108	355764	-			4	human
OR5D18	0	chr26	401625	402563	+	OR5D18	ENSBTAG00000035282	1	human
OR5W55P	1	chr26	414309	415006	-			4	human
OR10AG80P	1	chr26	449189	450067	-	LOC784465		4	human
OR10AG73P	1	chr26	489474	490364	-			4	human
OR10AG86P	1	chr26	515719	516610	-			4	dog
OR5T25P	1	chr26	536493	537401	+	LOC107131859		4	human
OR6F3P	1	chr26	25785194	25786105	-			4	mouse
OR6AE1P	1	chr26	25802819	25803619	-			3	mouse
OR13A29	0	chr26	50573869	50574855	-	LOC528422	ENSBTAG00000005267	4	human
OR8U40P	1	chr26	50637399	50638394	+	LOC101908581	ENSBTAG00000026185	4	dog
OR12J6P	1	chr26	50639801	50640556	-	LOC786314		4	dog
OR12J2	0	chr26	50661748	50662683	-	LOC532031	ENSBTAG00000010461	3	rat
OR13A30	0	chr26	50680590	50681564	-	LOC613726	ENSBTAG00000007248	4	human
OR5W49P	1	chr28	2360757	2361683	+	LOC100299529		4	human
OR5W50P	1	chr28	2392190	2393115	-	LOC782732		4	human
OR5W51P	1	chr28	2468841	2469750	-	LOC782694		4	human
OR10AG87P	1	chr28	2483202	2484109	-	LOC782626		4	dog
OR10AG79P	1	chr28	2500465	2500974	-	LOC100138842		4	human
OR5W48P	1	chr28	2522216	2523086	+	LOC782769		4	human
OR5AS1	0	chr28	2556260	2557195	+	OR5AS1	ENSBTAG00000011707	1	human
OR5AQ8P	1	chr28	2572650	2573413	+	LOC107131918		4	human
OR5L20	0	chr28	2594034	2594981	-	OR5L2	ENSBTAG00000039837	4	human
OR5D18K	0	chr28	2606218	2607156	-	LOC513384	ENSBTAG00000033555	phylogeny
OR5D74P	1	chr28	2628544	2629467	-	LOC787409		4	human
OR5D51P	1	chr28	2656899	2657825	-	LOC100297422		4	human
OR5D14	0	chr28	2710500	2711435	+	OR5D14	ENSBTAG00000019352	1	human
OR5CM1P	1	chr28	2716761	2717300	+			5	human
OR5L30P	1	chr28	2718525	2718983	+			4	human
OR5D18LP	1	chr28	2727044	2727795	-			phylogeny
OR5L21P	1	chr28	2733613	2734547	+	LOC787869	ENSBTAG00000038418	4	human
OR4C172P	1	chr28	2751060	2751986	+	LOC787883		4	human
OR4A27	0	chr28	2795276	2796247	+	LOC531024		3	dog
OR4P37	0	chr28	2840662	2841543	+	LOC787953	ENSBTAG00000004217	4	human
OR4P39P	1	chr28	2851679	2852161	+	LOC100297284		4	human
OR4P38P	1	chr28	2854782	2855792	-	LOC104968693	ENSBTAG00000026065	4	human
OR13A1	0	chr28	44819689	44820672	+	OR13A1	ENSBTAG00000040143	1	human
OR6D16	0	chr28	44833888	44834829	+	LOC618139	ENSBTAG00000009763	4	human
OR6D20P	1	chr28	44851435	44852377	-	LOC101903324		4	human
OR6D18	0	chr28	44858569	44859534	+	LOC100298658	ENSBTAG00000048311	4	human
OR6D17	0	chr28	44980844	44981809	-	LOC521142	ENSBTAG00000024811	4	human
OR6D19	0	chr28	45002292	45003254	-		ENSBTAG00000047666	4	human
OR6M2	0	chr29	26774330	26775274	-	LOC513770		1	human
OR6M2C	0	chr29	26792635	26793579	-	LOC504490		2	human
OR6M7	0	chr29	26803239	26804183	-	LOC506317	ENSBTAG00000037485	4	human
OR8D4	0	chr29	26828033	26828965	-	OR8D4	ENSBTAG00000038802	1	human
OR4D5	0	chr29	26844001	26844942	+	OR4D5	ENSBTAG00000006634	1	human
OR6T8P	1	chr29	26852313	26853195	-	LOC787418		4	human
OR8B72	0	chr29	26859306	26860232	+	LOC790885	ENSBTAG00000038590	4	human
OR8B1AJP	1	chr29	26864728	26865657	+	LOC787455		phylogeny
OR10G9D	0	chr29	26876566	26877498	+	LOC532517	ENSBTAG00000047090	2	human
OR10G4P	1	chr29	26887952	26888881	-	LOC781760		1	human
OR10G4B	0	chr29	26908679	26909659	+	LOC781804	ENSBTAG00000048240	2	human
OR10G9E	0	chr29	26921768	26922799	+	LOC526286	ENSBTAG00000046745	2	human
OR10N12P	1	chr29	26937411	26938340	+	LOC100298846		4	human
OR10D13P	1	chr29	26948107	26949068	+	LOC100337086		4	human
OR10G9	0	chr29	26960629	26961561	-	LOC506981	ENSBTAG00000048222	1	human
OR10N11P	1	chr29	26974441	26975115	+	LOC100300434		4	human
OR10G9G	0	chr29	26987110	26988132	-	LOC510293	ENSBTAG00000046459	2	human
OR10G6	0	chr29	27001840	27002772	+	LOC522385	ENSBTAG00000033508	1	human
OR10S1	0	chr29	27015889	27016731	+	OR10S1		1	human
OR10D4	0	chr29	27027866	27028798	+	LOC100299320	ENSBTAG00000048192	1	human
OR10D5	0	chr29	27049586	27050515	-	LOC100336852	ENSBTAG00000047304	1	human
OR10D5C	0	chr29	27060078	27061007	-	LOC100299628	ENSBTAG00000047557	2	human
OR10D5D	0	chr29	27080227	27081147	-	LOC100301071	ENSBTAG00000047463	2	human
OR10G9F	0	chr29	27100745	27101752	+	LOC782288	ENSBTAG00000047267	2	human
OR10G9H	0	chr29	27117781	27118710	-	LOC782248		2	human
OR10N1	0	chr29	27150155	27151171	-	LOC782366	ENSBTAG00000022384	3	dog
OR10N10	0	chr29	27160932	27161957	-	LOC782329		4	human
OR10D1M	0	chr29	27172356	27173285	+	LOC100301320	ENSBTAG00000047934	2	human
OR8B58	0	chr29	27175828	27176754	-	LOC504623	ENSBTAG00000039757	3	dog
OR10D1	0	chr29	27234898	27235830	+	LOC523680	ENSBTAG00000048043	1	human
OR10AI1	0	chr29	27253823	27254872	+	LOC616631	ENSBTAG00000039517	3	dog
OR10D3	0	chr29	27264850	27265971	+	LOC517144	ENSBTAG00000016647	3	dog
OR8G4	0	chr29	27301308	27302240	+		ENSBTAG00000005112	4	mouse
OR8G40P	1	chr29	27312782	27313423	+	LOC781901		4	human
OR8G3C	0	chr29	27330800	27331732	+	OR8G2	ENSBTAG00000047530	2	human
OR8B1AKP	1	chr29	27377737	27378456	+	LOC100300342		phylogeny
OR8B60	0	chr29	27380829	27381959	+		ENSBTAG00000046299	3	dog
OR8D24P	1	chr29	27404135	27404882	+			4	human
OR8B82P	1	chr29	27417472	27418392	-	LOC100336420		4	human
OR8G44P	1	chr29	27421365	27422297	-	LOC782155		4	human
OR8AR1P	1	chr29	27435063	27435386	+			5	human
OR8G3L	0	chr29	27444699	27445631	+	LOC781828	ENSBTAG00000039964	phylogeny
OR8G3OP	1	chr29	27458121	27459052	+	LOC781797		phylogeny
OR8B63P	1	chr29	27465876	27466825	-	LOC781746		4	human
OR8B77P	1	chr29	27475424	27476347	-	LOC781706		4	human
OR8B62P	1	chr29	27486313	27487243	-	LOC781666		4	human
OR8B1AFP	1	chr29	27498638	27499567	-	LOC781627		phylogeny
OR8B1AMP	1	chr29	27508288	27509030	-	LOC100850308		phylogeny
OR8B78P	1	chr29	27512030	27512828	-	LOC781589		4	human
OR8B1AI	0	chr29	27535799	27536725	-	LOC531816		phylogeny
OR8B3IP	1	chr29	27561006	27561698	-	LOC506960		phylogeny
OR8B79P	1	chr29	27566804	27567304	-	LOC781398		4	human
OR8G4BP	1	chr29	27615863	27616800	+	LOC781359		phylogeny
OR8G51P	1	chr29	27628675	27629151	+	LOC781319		4	human
OR8G3F	0	chr29	27637623	27638573	+	LOC781277	ENSBTAG00000047151	2	human
OR8G3E	0	chr29	27648733	27649668	+	LOC509323	ENSBTAG00000047916	2	human
OR8G3NP	1	chr29	27656040	27656974	+	LOC512722		phylogeny
OR8G49P	1	chr29	27662391	27663332	+	LOC614419		4	human
OR8G45P	1	chr29	27673050	27673983	+	LOC100139052		4	human
OR8D6	0	chr29	27693146	27694084	+	OR8D2	ENSBTAG00000017495	3	dog
OR8B1	1	chr29	27704865	27705788	-	LOC782375		1	human
OR8B1R	0	chr29	27717530	27718453	-	LOC516940	ENSBTAG00000046665	2	human
OR8B1V	0	chr29	27723579	27724508	-	LOC782297		2	human
OR8B81P	1	chr29	27730919	27731811	-	LOC782257		4	human
OR8B1AG	0	chr29	27736826	27737749	-	LOC782221		phylogeny
OR8C24	0	chr29	27750652	27751581	-	LOC782191		4	human
OR8B1Q	0	chr29	27770600	27771601	+	LOC787625	ENSBTAG00000037623	2	human
OR8B1T	0	chr29	27786857	27787786	-	LOC510984	ENSBTAG00000040250	2	human
OR8C26	0	chr29	27820505	27821434	-	LOC787694	ENSBTAG00000035631	4	human
OR8G42P	1	chr29	27837610	27838496	+	LOC781383		4	human
OR8G3B	0	chr29	27845390	27846451	+	LOC514864	ENSBTAG00000047840	2	human
OR8G3D	0	chr29	27855446	27856366	+	LOC513062	ENSBTAG00000047204	2	human
OR8G3	0	chr29	27869693	27870751	+	LOC782009	ENSBTAG00000046086	1	human
OR8G5B	0	chr29	27882393	27883325	+	LOC526276	ENSBTAG00000047753	2	human
OR8G41P	1	chr29	27890379	27891303	+	LOC100140862		4	human
OR8G5	0	chr29	27896692	27897630	+	LOC616755	ENSBTAG00000047100	1	human
OR8G47	0	chr29	27903819	27904751	+		ENSBTAG00000047020	4	human
OR10D1LP	1	chr29	27910373	27911271	+			2	human
OR8A9P	1	chr29	27930251	27931180	+	LOC781842		4	human
OR8D2P	1	chr29	27939625	27940218	-	LOC100301297	ENSBTAG00000046130	1	human
OR8B1U	0	chr29	27957587	27958516	-	LOC788554	ENSBTAG00000047310	2	human
OR8B1S	0	chr29	27963662	27964591	-	LOC788573	ENSBTAG00000047730	2	human
OR8B80P	1	chr29	27972211	27973108	-	LOC788590		4	human
OR8B1AE	0	chr29	27988718	27989644	-	LOC788607		phylogeny
OR8B65P	1	chr29	28002666	28003480	-	LOC788620		4	human
OR8B1AH	0	chr29	28016176	28017099	-	LOC531225		phylogeny
OR8B1AN	0	chr29	28040353	28041279	-	LOC785107		phylogeny
OR8C25P	1	chr29	28049752	28050656	-	LOC100139434		4	human
OR8B3G	0	chr29	28072476	28073453	-	LOC617119	ENSBTAG00000005199	2	human
OR8B71	0	chr29	28077980	28078906	-	LOC782544	ENSBTAG00000037467	4	human
OR8B3	0	chr29	28095914	28096855	-	LOC511657	ENSBTAG00000006629	1	human
OR8C7	0	chr29	28119663	28120589	+	LOC525964	ENSBTAG00000014305	3	dog
OR8B4	0	chr29	28157854	28158780	-	OR8B4	ENSBTAG00000033480	1	human
OR8B8	0	chr29	28175525	28176469	-	LOC539185	ENSBTAG00000038345	1	human
OR8B9	0	chr29	28207500	28208432	-	LOC782797	ENSBTAG00000047716	1	human
OR8B9C	0	chr29	28231635	28232567	-	LOC513914	ENSBTAG00000046410	2	human
OR8A1H	0	chr29	28255867	28256829	+	LOC508392	ENSBTAG00000048018	2	human
OR8B69	0	chr29	28275083	28276018	-	LOC107131962	ENSBTAG00000022376	4	human
OR8A1F	0	chr29	28297605	28298519	+	LOC513333	ENSBTAG00000039676	2	human
OR8B12	0	chr29	28303026	28303964	-	LOC513334	ENSBTAG00000038182	1	human
OR8A1D	0	chr29	28317441	28318364	+	LOC617016	ENSBTAG00000022378	2	human
OR8A1E	0	chr29	28330008	28330934	+	LOC617011	ENSBTAG00000033477	2	human
OR8A1G	0	chr29	28349581	28350507	+	LOC508589	ENSBTAG00000033476	2	human
OR8A7	0	chr29	28374127	28375116	+	LOC515545		4	human
OR8A8	0	chr29	28388963	28389952	+	LOC107131379		4	human
OR8A1	0	chr29	28404693	28405658	+	LOC783205	ENSBTAG00000040090	1	human
OR8A1C	0	chr29	28422682	28423740	+	LOC505546	ENSBTAG00000024769	2	human
OR9M3P	1	chr3	4653	5582	+	LOC787668		4	human
OR5W24P	1	chr3	16408	17314	-			4	human
OR5W25P	1	chr3	20723	21765	-		ENSBTAG00000047047	4	human
OR4P47P	1	chr3	38476	39327	-	LOC100336903		4	dog
OR4C173P	1	chr3	46100	46902	-			4	human
OR4P59P	1	chr3	81237	81851	+			4	cow
OR4P48P	1	chr3	95334	96264	-	LOC100335782	ENSBTAG00000003249	4	human
OR5D75P	1	chr3	112870	113805	+	LOC107131930		4	human
OR5W54P	1	chr3	118619	119270	-			4	human
OR5D76P	1	chr3	152488	153318	+	LOC104971400		4	human
OR5L17P	1	chr3	162434	163361	+	LOC787328		4	human
OR10J30P	1	chr3	10236164	10237069	-	LOC530245	ENSBTAG00000046656	4	human
OR10J5	0	chr3	10295277	10296203	+	OR10J5	ENSBTAG00000019038	1	human
OR10J1B	1	chr3	10388033	10388872	-	LOC616952	ENSBTAG00000047063	2	human
OR10J4	0	chr3	10399270	10400202	-		ENSBTAG00000019618	1	human
OR10J1	0	chr3	10461621	10462547	-	OR10J1	ENSBTAG00000020765	1	human
OR10J7P	1	chr3	10508372	10509317	-	LOC790111		3	dog
OR10J3	0	chr3	10531766	10532704	+		ENSBTAG00000012886	3	mouse
OR10J2	0	chr3	10575886	10576953	+	LOC538552	ENSBTAG00000022528	1	human
OR10AA1	0	chr3	10977984	10978925	+	LOC519294	ENSBTAG00000020838	3	mouse
OR10AA1C	0	chr3	10991142	10992083	+	LOC526177	ENSBTAG00000048292	2	human
OR6N2	0	chr3	11009619	11010569	+	LOC790121	ENSBTAG00000012437	1	human
OR6N1	0	chr3	11029725	11030660	+	OR6N1	ENSBTAG00000034601	1	human
OR6K6	0	chr3	11039862	11040806	-	LOC508766	ENSBTAG00000013789	1	human
OR6K5	0	chr3	11055065	11056105	+	LOC617783	ENSBTAG00000038961	3	dog
OR6K4	0	chr3	11068658	11069605	+	OR6K3	ENSBTAG00000003096	1	human
OR6K15P	1	chr3	11083713	11084596	+	LOC790131		4	human
OR6K2	0	chr3	11104255	11105298	+	OR6K2	ENSBTAG00000046650	1	human
OR10Z1	0	chr3	11214141	11215091	-	OR10Z1	ENSBTAG00000000574	1	human
OR10X1	0	chr3	11239094	11240041	+	LOC513494	ENSBTAG00000039653	1	human
OR6B6	0	chr3	11276382	11277353	+	LOC100337392	ENSBTAG00000038362	3	dog
OR10X1D	0	chr3	11293995	11294924	+	LOC785755	ENSBTAG00000047541	2	human
OR10X1C	0	chr3	11320772	11321740	+	LOC509633	ENSBTAG00000038669	2	human
OR6P1	0	chr3	11340119	11341069	+	OR6P1	ENSBTAG00000039494	1	human
OR6Y1	0	chr3	11354962	11355936	+	OR6Y1	ENSBTAG00000038894	1	human
OR10R18P	1	chr3	11369023	11369972	-	LOC615122		4	human
OR10R3	0	chr3	11412351	11413301	-	LOC616705	ENSBTAG00000023247	1	human
OR10K1	0	chr3	11435551	11436489	-	OR10K1	ENSBTAG00000022556	1	human
OR10K2	0	chr3	11458292	11459227	+	OR10K2	ENSBTAG00000023556	1	human
OR10R2	0	chr3	11482662	11483633	-	OR10R2	ENSBTAG00000017778	1	human
OR10K1B	0	chr3	11610522	11611460	-	LOC508806	ENSBTAG00000037546	2	human
OR10K1C	0	chr3	11643171	11644109	-	LOC513884	ENSBTAG00000037575	2	human
OR10T1	0	chr3	11676781	11677722	+	LOC522554	ENSBTAG00000037807	1	human
OR10T2	0	chr3	11692443	11693381	+	OR10T2	ENSBTAG00000007297	1	human
OR13L2	0	chr3	22310521	22311567	-	LOC107132284	ENSBTAG00000046242	3	dog
OR13L12	0	chr3	22348894	22349835	-	LOC107132285	ENSBTAG00000046872	4	dog
OR4AL1P	1	chr3	59827113	59827430	-			5	human
OR13P10	0	chr3	103480111	103481235	+	LOC532100	ENSBTAG00000037432	3	mouse
OR13P2	0	chr3	103499904	103500839	-	LOC527217	ENSBTAG00000030386	3	dog
OR13P11	0	chr3	103517256	103518191	-	LOC614021	ENSBTAG00000030385	4	dog
OR13P4	0	chr3	103537259	103538203	-	LOC523753	ENSBTAG00000001397	3	dog
OR13P12	0	chr3	103555476	103556411	+	LOC614050		4	dog
OR13P13	0	chr3	103571318	103572253	-			4	dog
OR13P3	0	chr3	103596250	103597185	+	LOC527414	ENSBTAG00000023748	3	dog
OR13P8	0	chr3	103607851	103608825	+	LOC527415	ENSBTAG00000037770	3	mouse
OR10AK7	0	chr3	103642313	103643242	-		ENSBTAG00000037810	3	rat
OR10AK16P	1	chr3	103660996	103661894	-			4	mouse
OR10AK15	0	chr3	103688591	103689535	-		ENSBTAG00000007627	4	dog
OR9S31	0	chr3	119674847	119675794	+			4	dog
OR9S41	0	chr3	119687605	119688552	+		ENSBTAG00000046002	4	rat
OR9S3	0	chr3	119698534	119699481	+		ENSBTAG00000046792	4	dog
OR9S29	0	chr3	119708661	119709608	+		ENSBTAG00000045833	4	mouse
OR9S33	0	chr3	119737516	119738451	+		ENSBTAG00000045911	4	mouse
OR6B2	0	chr3	119799058	119799975	-	LOC618817	ENSBTAG00000040084	1	human
OR6B3	0	chr3	119810311	119811246	-	LOC515090	ENSBTAG00000003281	3	mouse
OR9S30	0	chr3	119842344	119843303	+	LOC613418	ENSBTAG00000030221	4	mouse
OR9S32	0	chr3	119869634	119870611	+	LOC782152	ENSBTAG00000039566	4	rat
OR9S39	0	chr3	119906880	119907827	+	LOC615009	ENSBTAG00000048084	4	rat
OR9S23B	0	chr3	119926504	119927448	+	LOC782255	ENSBTAG00000047813	3	mouse
OR9S42	0	chr3	119949611	119950546	+	LOC618660	ENSBTAG00000046632	4	mouse
OR9S34P	1	chr3	119978675	119979211	+	LOC782190		4	cow
OR9S35P	1	chr3	120005151	120006098	+	LOC519073	ENSBTAG00000040217	4	rat
OR9S44	0	chr3	120029512	120030399	+	LOC523582		4	rat
OR9S43	0	chr3	120036970	120037917	+	LOC615000	ENSBTAG00000039281	4	rat
OR9S37	0	chr3	120055031	120055978	+	LOC789457		4	dog
OR9S36	0	chr3	120067401	120068348	+	LOC530175	ENSBTAG00000040382	4	human
OR9S40	0	chr3	120080139	120081086	+	LOC617467	ENSBTAG00000038082	4	human
OR9S15	0	chr3	120109584	120110531	+	LOC526047	ENSBTAG00000033837	4	dog
OR52E58	0	chr4	96769421	96770356	+	LOC788640		4	human
OR52E19CP	1	chr4	96790849	96791799	+	LOC788628		phylogeny
OR52S27	0	chr4	96807603	96808559	-	LOC788939		4	human
OR52AB2	0	chr4	96827251	96828198	+	LOC101906893	ENSBTAG00000038448	3	dog
OR9A20P	1	chr4	105964683	105965147	+	LOC787707		4	human
OR9A4	0	chr4	105980607	105981602	+	OR9A4	ENSBTAG00000015137	1	human
OR9A17	0	chr4	106023102	106024043	+	LOC787760		4	human
OR9A18	0	chr4	106035533	106036474	+	LOC787774		4	human
OR9A7	0	chr4	106050918	106051859	+	LOC519161	ENSBTAG00000003664	3	dog
OR9A19P	1	chr4	107163768	107164881	-	LOC107132449		4	human
OR9A2	0	chr4	107184507	107185448	-	LOC107132445	ENSBTAG00000024230	3	dog
OR9A16	0	chr4	107203229	107204167	+	LOC107132446	ENSBTAG00000024231	4	human
OR9A15	0	chr4	107215643	107216578	-	LOC107132447	ENSBTAG00000037918	4	human
OR6V1P	1	chr4	107240183	107241121	+			1	human
OR6AM1P	1	chr4	107250751	107251362	-	LOC107132448		5	human
OR2R3	0	chr4	107720867	107721805	-	LOC532208	ENSBTAG00000039614	3	dog
OR10AC1	0	chr4	107741144	107742118	-	LOC524903	ENSBTAG00000013248	1	human
OR2F2	0	chr4	107918734	107919684	+	LOC100299556	ENSBTAG00000045576	1	human
OR2F2B	0	chr4	107936645	107937595	+	LOC506549	ENSBTAG00000046020	2	human
OR2F1	0	chr4	107955934	107956884	+	LOC613799	ENSBTAG00000048115	1	human
OR2F1D	0	chr4	107971284	107972234	+	LOC787500	ENSBTAG00000047188	3	dog
OR2Q2	0	chr4	107987837	107988769	+	LOC527779	ENSBTAG00000011191	3	dog
OR2Q1	0	chr4	108008127	108009065	+	LOC523634		3	dog
OR6B1	0	chr4	108022106	108023035	+	OR6B1	ENSBTAG00000040130	1	human
OR2A5	0	chr4	108052702	108053631	+	OR2A5	ENSBTAG00000007400	1	human
OR2A25P	0	chr4	108065675	108066460	+	OR2A25		phylogeny
OR2A12	0	chr4	108082744	108083673	+	OR2A12	ENSBTAG00000038201	1	human
OR2A14B	0	chr4	108113306	108114337	+	OR2A2	ENSBTAG00000013673	2	human
OR2A14	0	chr4	108125371	108126402	+	OR2A14	ENSBTAG00000037927	1	human
OR2A13	0	chr4	108140691	108141617	+	LOC787719	ENSBTAG00000039005	1	human
OR2A69	0	chr4	108166615	108167544	+	LOC787740		4	human
OR2A70	0	chr4	108192052	108192981	+	LOC514891		4	human
OR2A68	0	chr4	108219036	108219965	+	LOC511401		4	human
OR2A67	0	chr4	108250466	108251392	+	LOC787786		4	human
OR2A66	0	chr4	108278727	108279656	+	LOC511400		4	human
OR2A65	0	chr4	108300034	108300963	+	LOC514662		4	human
OR2A7BP	1	chr4	108326718	108327590	+	LOC100141283		2	human
OR2A61	0	chr4	108331549	108332718	+	LOC519916		4	human
OR2A64	0	chr4	108356774	108357700	+	LOC508101		4	human
OR2A7	0	chr4	108377656	108378591	+	LOC507423	ENSBTAG00000020364	3	dog
OR2A62	0	chr4	108398375	108399304	+	LOC504233		4	human
OR2A63P	1	chr4	108416357	108417306	+	LOC787912		4	human
OR5BS5P	1	chr5	31364580	31365341	-	LOC104972406		4	human
OR5BS1BP	1	chr5	31390702	31391523	-	LOC617415		2	human
OR5BS4P	1	chr5	31408745	31409572	-	LOC526630		4	human
OR5BS1	0	chr5	31448404	31449390	-	LOC614370		1	human
OR8S8	0	chr5	31483515	31484447	-	LOC515887	ENSBTAG00000038290	3	dog
OR8S27	0	chr5	31524749	31525678	-	LOC506992	ENSBTAG00000007706	4	human
OR8S25	0	chr5	31553979	31554914	-	LOC781446	ENSBTAG00000000280	4	human
OR8S10	0	chr5	31571184	31572104	-	LOC509508		3	dog
OR8S7P	1	chr5	31588406	31589327	-	LOC781517		3	dog
OR8S15	0	chr5	31606404	31607357	-	LOC507383	ENSBTAG00000016905	3	dog
OR8S17P	1	chr5	31625369	31626179	-	LOC781595		4	human
OR8S1	0	chr5	31633260	31634195	-	OR8S1	ENSBTAG00000038670	1	human
OR8S24	0	chr5	31657322	31658254	-	LOC504567	ENSBTAG00000016317	4	human
OR8S28P	1	chr5	31671461	31672429	-	LOC781756		4	human
OR8S29P	1	chr5	31695616	31696539	-	LOC781840		4	human
OR8S2	0	chr5	31775733	31776647	+	LOC509817	ENSBTAG00000039152	1	human
OR8S26	0	chr5	31859948	31860874	+	LOC781968	ENSBTAG00000005054	4	human
OR8S3	0	chr5	31898755	31899732	+	LOC617388	ENSBTAG00000014748	3	dog
OR8S6P	1	chr5	31915390	31915887	+	LOC617380		4	dog
OR5BJ3P	1	chr5	31949899	31950807	+	LOC518129		4	human
OR8BJ2	0	chr5	31964907	31965815	+	LOC100300010		3	dog
OR5BJ2	0	chr5	32004195	32005121	+	LOC523258	ENSBTAG00000004181	4	human
OR8BJ4P	1	chr5	32081146	32082071	+	LOC100848234		3	dog
OR10AD1DP	1	chr5	32213929	32214894	+	LOC619137		2	human
OR10AD1C	1	chr5	32219628	32241293	+	LOC101902265	ENSBTAG00000032428	4	dog
OR10AD1P	1	chr5	32263608	32264558	+	OR10AD1	ENSBTAG00000032429	1	human
OR10P25	0	chr5	57934880	57935896	+	LOC520938	ENSBTAG00000006605	4	rat
OR10P1	0	chr5	57952738	57953673	-	OR10P1	ENSBTAG00000031031	1	human
OR6C63	0	chr5	57967846	57969042	-	OR6C4	ENSBTAG00000021621	3	dog
OR6U2P	1	chr5	57976741	57977649	-			1	human
OR6C304P	1	chr5	57988698	57989099	-			4	human
OR6C8	0	chr5	57999911	58000852	-	OR2AP1	ENSBTAG00000047920	1	human
OR6C267	0	chr5	58032168	58033100	+	LOC100847112		4	human
OR6C4	0	chr5	58050319	58051242	-	LOC615284	ENSBTAG00000047733	1	human
OR6C288	0	chr5	58067215	58068156	-	LOC618816	ENSBTAG00000021122	4	human
OR6AO1P	1	chr5	58086787	58087205	-			5	dog
OR6C264	0	chr5	58114643	58115578	+	LOC506139	ENSBTAG00000037758	4	human
OR6C22	0	chr5	58161355	58162305	-	LOC526713	ENSBTAG00000047931	3	dog
OR6C284P	1	chr5	58186947	58187880	+	LOC782840		4	human
OR6C4C	0	chr5	58207651	58208574	-	LOC510046	ENSBTAG00000047980	2	human
OR6C38	0	chr5	58230294	58231226	-	LOC529303		3	dog
OR6C295P	1	chr5	58240984	58241400	-	LOC782659		4	human
OR6C2F	0	chr5	58260960	58261892	-	LOC782624	ENSBTAG00000037842	3	dog
OR6C281	0	chr5	58277126	58278085	-	LOC782591		4	human
OR6C298P	1	chr5	58346141	58347062	+	LOC100848166		4	human
OR6C277	0	chr5	58370317	58371249	-	LOC100140445		4	human
OR6C294P	1	chr5	58397988	58398908	-	LOC782474		4	human
OR6C202	0	chr5	58419460	58420410	-	LOC782430	ENSBTAG00000047825	3	mouse
OR6C207	0	chr5	58450948	58451922	-	LOC782338	ENSBTAG00000024798	3	mouse
OR6C278	0	chr5	58463846	58464841	-	LOC782296	ENSBTAG00000021460	4	human
OR6C279P	1	chr5	58474209	58475126	-	LOC782256		4	human
OR6C17	0	chr5	58478252	58479184	-	LOC782220		3	dog
OR6C293P	1	chr5	58505174	58506103	-	LOC100299274		4	human
OR6C35	0	chr5	58512433	58513368	-	OR6C2	ENSBTAG00000046778	3	dog
OR6C68	0	chr5	58540320	58541369	-		ENSBTAG00000048295	1	human
OR6C292P	1	chr5	58568313	58569244	+	LOC107132495		4	human
OR6C276P	1	chr5	58587830	58588754	+	LOC787502		4	human
OR6C269	0	chr5	58597620	58598555	+	LOC787518	ENSBTAG00000047292	4	human
OR6C2	0	chr5	58618449	58619384	-	LOC787535	ENSBTAG00000007873	1	human
OR6C297P	1	chr5	58648951	58649867	-	LOC107132500		4	human
OR6C265	0	chr5	58679169	58680104	-	LOC512580		4	human
OR6C283P	1	chr5	58704748	58705688	-	LOC787601		4	human
OR6C272P	1	chr5	58724694	58725629	+	LOC787640		4	human
OR6C1R	0	chr5	58751207	58752214	+	LOC787659	ENSBTAG00000026030	2	human
OR6C280	0	chr5	58781764	58782696	-	LOC507560	ENSBTAG00000038521	4	human
OR6C268	0	chr5	58796825	58797877	-		ENSBTAG00000031111	4	human
OR6C270P	1	chr5	58819172	58820107	+	LOC787741		4	human
OR6C2JP	1	chr5	58828056	58828946	-	LOC787757		2	human
OR6C296P	1	chr5	58840403	58841334	-	LOC787787		4	human
OR6C76	0	chr5	58849280	58850209	-	OR6C76	ENSBTAG00000006313	1	human
OR6C286P	1	chr5	58854902	58855651	-			4	human
OR6C75	0	chr5	58883733	58884668	-	OR6C75	ENSBTAG00000024607	1	human
OR6C3KP	1	chr5	58906876	58907808	+	LOC100138855		2	human
OR6C273	0	chr5	58921503	58922378	+	LOC787833		4	human
OR6C1Q	0	chr5	58928014	58928949	-	LOC100138866	ENSBTAG00000048224	2	human
OR6C7H	0	chr5	58951803	58952816	+	LOC787866	ENSBTAG00000045684	2	human
OR6C282	0	chr5	58971905	58972777	+	LOC787881		4	human
OR6C274P	1	chr5	58976084	58977044	-	LOC107132496		4	human
OR6C1N	0	chr5	58995646	58996581	-	LOC100847492		2	human
OR6C302P	1	chr5	59005274	59006142	-			4	human
OR6C290	0	chr5	59019709	59020650	-	LOC787931		4	human
OR6C285P	1	chr5	59045070	59045750	+	LOC107132497		4	human
OR6C5	0	chr5	59061445	59062380	-	LOC787945	ENSBTAG00000046994	1	human
OR6C7IP	1	chr5	59084653	59085411	+	LOC100298274		2	human
OR6C7G	0	chr5	59106657	59107610	+	LOC787991	ENSBTAG00000048233	2	human
OR6C3LP	1	chr5	59127869	59128795	-	LOC100138413		2	human
OR6C289P	1	chr5	59141226	59142179	-	LOC787028		4	human
OR6C1	0	chr5	59169746	59170684	-	OR6C1	ENSBTAG00000024691	1	human
OR6C5H	0	chr5	59178059	59178994	-	LOC788027	ENSBTAG00000047109	2	human
OR6C7JP	1	chr5	59224460	59225242	+	LOC788078		2	human
OR6C7E	0	chr5	59243492	59244433	+	LOC788114	ENSBTAG00000046016	2	human
OR6C1O	0	chr5	59247719	59248654	-	LOC788126		2	human
OR6C3J	0	chr5	59259877	59260809	-	OR6C3	ENSBTAG00000045816	2	human
OR6C1S	0	chr5	59273068	59274003	+	LOC788160	ENSBTAG00000048277	4	dog
OR6C3	0	chr5	59280645	59281577	+	LOC100300099	ENSBTAG00000045922	1	human
OR6C271P	1	chr5	59292314	59293251	+	LOC100298769		4	human
OR6C7	0	chr5	59296555	59297496	-	LOC100298808	ENSBTAG00000047056	1	human
OR6C300P	1	chr5	59305842	59306763	-			4	human
OR6C291P	1	chr5	59331517	59332455	-	LOC100139310		4	human
OR6C301P	1	chr5	59339465	59340232	-	LOC107133447		4	human
OR6C307	0	chr5	59367502	59368494	+			4	cow
OR6C74	0	chr5	59372198	59373133	-	LOC788210	ENSBTAG00000045752	1	human
OR6C305P	1	chr5	59386642	59387570	-	LOC100139958		4	human
OR6C266	0	chr5	59402713	59403651	-	LOC788220		4	human
OR6C287P	1	chr5	59420132	59421058	+	LOC788231		4	human
OR6C33	0	chr5	59432561	59433496	-	LOC788242	ENSBTAG00000002913	3	dog
OR6C7F	0	chr5	59473134	59474147	+	LOC788258	ENSBTAG00000047890	2	human
OR6C306	0	chr5	59494346	59495233	-	LOC788274		4	cow
OR6C299P	1	chr5	59503171	59503764	-	LOC100139544		4	human
OR6C69H	0	chr5	59518272	59519279	-	LOC788285	ENSBTAG00000031099	2	human
OR6C74D	0	chr5	59531211	59532137	-	LOC788298	ENSBTAG00000046446	2	human
OR6C69G	0	chr5	59562387	59563319	-	LOC788322	ENSBTAG00000026078	3	dog
OR6C275P	1	chr5	59597296	59598234	-	LOC788333		4	human
OR6C303P	1	chr5	59604578	59605353	-	LOC100138400		4	human
OR6C69	0	chr5	59618504	59619526	-	LOC788357	ENSBTAG00000031097	3	mouse
OR6C74C	0	chr5	59633537	59634472	-	LOC788372	ENSBTAG00000031096	2	human
OR10A7	0	chr5	59656419	59657366	-	OR10A7	ENSBTAG00000039756	1	human
OR10U1	0	chr5	59672325	59673284	+	LOC788396	ENSBTAG00000047619	1	human
OR10U5	0	chr5	59678012	59678971	+	LOC788413	ENSBTAG00000047967	4	human
OR10U1B	0	chr5	59683701	59684660	+	LOC788428	ENSBTAG00000047259	2	human
OR9R3	0	chr5	59716896	59717840	-	LOC788438	ENSBTAG00000037629	3	dog
OR9K2DP	1	chr5	59766195	59767141	+	LOC787526		2	human
OR9K2I	0	chr5	59793651	59794601	+	LOC788512	ENSBTAG00000038567	2	human
OR9K2H	0	chr5	59818051	59819004	+	LOC100139733	ENSBTAG00000046639	2	human
OR9K18P	1	chr5	59822475	59823416	+	LOC788502		4	human
OR9K17P	1	chr5	59847815	59848798	+	LOC788490		4	human
OR9K2K	0	chr5	59852538	59853506	+	LOC788524	ENSBTAG00000047886	2	human
OR9K19P	1	chr5	59876127	59877092	+	LOC100140668	ENSBTAG00000045722	4	human
OR9K2J	0	chr5	59881393	59882361	+	LOC788535	ENSBTAG00000045722	2	human
OR9K20P	1	chr5	59906688	59907693	+	LOC788540		4	human
OR9K2C	0	chr5	59911427	59912395	+	LOC788552	ENSBTAG00000046599	3	dog
OR9K16	0	chr5	59930359	59931297	+	LOC100137966		4	human
OR9R8	0	chr5	59957649	59958548	-	LOC788569		4	human
OR9K2G	0	chr5	59971982	59972920	-	LOC788583	ENSBTAG00000046610	2	human
OR9K14P	1	chr5	59990952	59991904	-	LOC100139543		4	human
OR9K2	0	chr5	60010302	60011240	-	OR9K2	ENSBTAG00000046317	1	human
OR9K15	0	chr5	60032452	60033426	-	LOC788615	ENSBTAG00000046884	4	human
OR9K1	0	chr5	60077567	60078505	-	LOC512340	ENSBTAG00000045807	1	human
OR9K2FP	1	chr5	60098898	60099837	-	LOC511753	ENSBTAG00000046761	2	human
OR9K7	0	chr5	60120927	60121865	-	LOC527216	ENSBTAG00000045982	3	dog
OR9K1B	0	chr5	60157076	60158014	+	LOC788998	ENSBTAG00000047631	2	human
OR5M9GP	1	chr5	99748877	99749798	+	LOC788558		2	human
OR8U29P	1	chr5	99754595	99755552	-	LOC107131764	ENSBTAG00000033671	4	dog
OR5D70P	1	chr6	5816	6750	+	LOC100299722		4	human
OR5D92P	1	chr6	12059	12993	+	LOC100299761		4	human
OR5D93P	1	chr6	20096	20566	+	LOC100299805		4	human
OR5W40P	1	chr6	32326	33248	-	LOC100299844	ENSBTAG00000040324	4	human
OR5CN1P	1	chr6	34363	34914	-	LOC100299892		5	dog
OR5W43P	1	chr7	172855	173785	-	LOC785374		4	human
OR5W39	0	chr7	187299	188222	-	LOC107131408	ENSBTAG00000040610	4	human
OR5W42P	1	chr7	194272	195170	-	LOC100300983		4	human
OR5I1GP	1	chr7	204602	205141	-	LOC107132591		2	human
OR7A108	0	chr7	6704104	6705051	-	LOC100336881	ENSBTAG00000047589	4	human
OR1AB2	0	chr7	7972557	7973501	-	LOC789246	ENSBTAG00000039983	3	dog
OR2Z11	0	chr7	8009651	8010733	-	LOC100298103	ENSBTAG00000047796	4	human
OR10H1H	0	chr7	8067697	8068650	+	LOC789275	ENSBTAG00000033092	2	human
OR10H2B	0	chr7	8095017	8096003	+	LOC527062	ENSBTAG00000009069	2	human
OR10H4G	0	chr7	8104570	8105496	-	LOC615150	ENSBTAG00000033146	2	human
OR10H1G	0	chr7	8133818	8134669	+	LOC512249	ENSBTAG00000018736	2	human
OR10H4J	0	chr7	8154660	8155508	-	LOC616450	ENSBTAG00000045972	2	human
OR10H4P	1	chr7	8160323	8161267	-	LOC506323	ENSBTAG00000047215	1	human
OR10H4H	0	chr7	8175676	8176521	-	LOC614095	ENSBTAG00000039921	2	human
OR10H2	0	chr7	8193559	8194506	-	LOC532441	ENSBTAG00000037458	1	human
OR10H4I	0	chr7	8215667	8216512	-	LOC540354	ENSBTAG00000038980	2	human
OR1AE1	0	chr7	8237786	8238721	+	LOC523992	ENSBTAG00000008335	3	dog
OR10H1F	0	chr7	8255705	8256649	+	LOC510087	ENSBTAG00000006488	2	human
OR10H1	0	chr7	8270709	8271716	-	OR10H1	ENSBTAG00000001084	1	human
OR10H4N	0	chr7	8292601	8293446	-	LOC617033		phylogeny
OR10H1I	0	chr7	8329689	8330648	-	LOC787433	ENSBTAG00000006216	2	human
OR1AE3P	1	chr7	8350674	8351606	-	LOC504610		4	dog
OR10B1P	1	chr7	8999059	8999997	+	LOC519492	ENSBTAG00000040305	3	mouse
OR1I4	0	chr7	9055775	9056713	-	OR1I1		4	human
OR1I1	0	chr7	9064459	9065397	-	LOC616125	ENSBTAG00000002686	3	dog
OR1I3	0	chr7	9076617	9077564	-	LOC506533	ENSBTAG00000011496	4	human
OR7C2	0	chr7	9232154	9233176	-	OR7C2	ENSBTAG00000005520	3	dog
OR7C19	0	chr7	9244573	9245508	-	LOC107131149	ENSBTAG00000039533	3	dog
OR7A85	0	chr7	9260871	9261821	-	OR7A5	ENSBTAG00000027699	4	human
OR7A118	0	chr7	9296211	9297176	-	LOC510712		4	human
OR7A101	0	chr7	9343134	9344135	-	LOC507726		4	human
OR7A138P	1	chr7	9376213	9377145	-	LOC508275		4	human
OR7A105	0	chr7	9406852	9407781	-	LOC782513		4	human
OR7A65	0	chr7	9427818	9428747	-	LOC100299465	ENSBTAG00000045638	3	dog
OR7A111P	1	chr7	9446144	9447073	-	LOC107131150		4	human
OR7A100	0	chr7	9452982	9454322	-	LOC509641	ENSBTAG00000036175	4	human
OR7A144P	1	chr7	9466554	9467477	-	LOC787503		4	human
OR7C71	0	chr7	9481062	9481991	-	LOC104972795		4	human
OR7A93	0	chr7	9495372	9496298	-	LOC504888	ENSBTAG00000047888	4	human
OR7A76	0	chr7	9520110	9521075	-	LOC787574	ENSBTAG00000047429	4	human
OR7A120	0	chr7	9555734	9556702	+	LOC100847239	ENSBTAG00000034909	4	human
OR7A150P	1	chr7	9568216	9568599	+	LOC787604		4	human
OR7A117	0	chr7	9576578	9577522	+	LOC100847281	ENSBTAG00000048056	4	human
OR7A98	0	chr7	9594985	9596013	+	LOC512948	ENSBTAG00000036331	4	human
OR7A160P	1	chr7	9605077	9605966	+	LOC616989		4	human
OR7A135	0	chr7	9611877	9613031	+	LOC783492		4	human
OR7A134P	1	chr7	9626377	9627289	+	LOC100299890		4	human
OR7A181P	1	chr7	9643206	9643748	+	LOC616964		4	human
OR7A107	0	chr7	9655779	9656732	+	LOC787665	ENSBTAG00000048015	4	human
OR7A141P	1	chr7	9666840	9667748	+	LOC787690		4	human
OR7A176P	1	chr7	9687700	9688623	+	LOC787743		4	human
OR7A182P	1	chr7	9697059	9698109	+	LOC787759		4	cow
OR7A130	0	chr7	9704190	9705278	+	LOC533983	ENSBTAG00000038533	4	human
OR7A121	0	chr7	9714421	9715341	+		ENSBTAG00000046423	4	human
OR7A139	0	chr7	9743795	9744661	+			4	human
OR7A179P	1	chr7	9774102	9775037	+	LOC790666		4	human
OR7A156P	1	chr7	9783631	9784545	-	LOC787818		4	human
OR7C75P	1	chr7	9794853	9795491	-	LOC787834		4	cow
OR7A175P	1	chr7	9832196	9832681	+	LOC509410		4	human
OR7A159P	1	chr7	9842659	9843558	+	LOC100295770		4	human
OR7A136P	1	chr7	9850879	9851520	+	LOC100299615		4	human
OR7A149P	1	chr7	9861858	9862776	+	LOC100295840		4	human
OR7A167P	1	chr7	9869062	9869965	+	LOC100335200		4	human
OR7A126	0	chr7	9911797	9912825	+	LOC787882	ENSBTAG00000046297	4	human
OR7A104P	1	chr7	9932589	9933503	+	LOC100295693		4	human
OR7A172P	1	chr7	9941425	9942316	+	LOC100295734		4	human
OR7A77	0	chr7	9986588	9987616	+	LOC516132	ENSBTAG00000046945	4	human
OR7A110	0	chr7	9998043	9998888	+	LOC512689		4	human
OR7A109	0	chr7	10007782	10008792	-	LOC788031		4	human
OR7A88	0	chr7	10012565	10013509	+	LOC100295806	ENSBTAG00000048208	4	human
OR7A154P	1	chr7	10025559	10026476	+	LOC100301138		4	human
OR7A163P	1	chr7	10033776	10034706	+	LOC100301179		4	human
OR7A112	0	chr7	10080533	10081561	+	LOC100295735		4	human
OR7A106	0	chr7	10093984	10094970	+	LOC785898		4	human
OR7A173P	1	chr7	10120293	10121095	+	LOC789459		4	human
OR7A122	0	chr7	10140693	10141661	+	LOC786840		4	human
OR7A123	0	chr7	10150926	10151939	-	LOC512488	ENSBTAG00000024397	4	human
OR7A168P	1	chr7	10163445	10164366	+	LOC100848268		4	human
OR7A82	0	chr7	10173877	10174743	-	LOC513101	ENSBTAG00000039877	4	human
OR7A80	0	chr7	10182599	10183462	-	LOC614468		4	human
OR7A116	0	chr7	10193968	10195050	-	LOC785946	ENSBTAG00000022663	4	human
[truncated: 282 more rows]

## Sheet: orangutan
Symbol	Pseudo	alias1	chr	start	end	strand	MMS	BeH_species
[truncated: 787 more rows]

[truncated: 2 more sheets: chimpanzee, horse]
