# Supplementary material for: A unified nomenclature for vertebrate olfactory receptors
Source: BMC Evol Biol. 2020 Apr 15;20:42. doi: 10.1186/s12862-020-01607-6 (PMC7160942; doi:10.1186/s12862-020-01607-6)
Supplement: Supplementary file 2 — Additional file 2. Summary of the OR genes in subfamilies. [file 12862_2020_1607_MOESM2_ESM.xlsx]

## Sheet: Sheet1
subfam	human	chimp	orang	dog	cow	mouse	rat	horse
10A	6	5	8	9	12	9	13	6
10AA	1	1	1	2	2	3	3	2
10AB	1	1	1	2	2	2	2	8
10AC	1	1	1	1	1	1	1	1
10AD	1	1	1	4	3	3	1	2
10AE	2	1	0	0	0	0	0	0
10AF	1	1	0	0	0	0	0	0
10AG	1	1	0	7	29	11	11	21
10AH	1	1	1	1	1	1	0	0
10AI	0	0	0	1	1	0	0	1
10AJ	0	0	0	1	0	0	0	0
10AK	1	1	0	0	3	9	11	1
10AL	0	0	0	1	4	7	38	4
10AM	0	0	0	1	0	1	1	2
10AO	0	0	0	1	0	0	0	0
10AP	0	0	0	0	0	0	2	0
10AQ	0	0	0	0	0	1	0	0
10AR	0	0	0	0	0	0	1	0
10AS	0	0	0	0	0	0	1	0
10AT	0	0	0	0	0	0	1	0
10AU	0	0	0	0	0	0	1	0
10AV	0	0	0	0	0	0	1	0
10AW	0	0	0	0	0	0	1	0
10AX	0	0	0	0	0	0	2	0
10AY	0	0	0	0	0	0	5	0
10AZ	0	0	0	0	0	0	2	0
10B	1	1	1	0	1	1	0	1
10BA	0	0	0	0	0	0	3	0
10BB	0	0	0	0	0	0	3	0
10BC	0	0	0	0	0	0	2	0
10BD	0	0	0	0	0	0	1	0
10BE	0	0	0	0	0	0	1	0
10BF	0	0	0	0	0	0	2	0
10BG	0	0	0	0	0	0	2	0
10BH	0	0	0	0	0	0	2	0
10BI	0	0	0	1	0	0	0	0
10BJ	0	0	0	1	0	0	0	0
10BL	0	1	0	0	0	0	0	0
10BM	0	1	1	0	0	0	0	0
10BO	0	0	1	0	0	0	0	0
10BR	0	0	0	0	0	0	0	1
10BS	0	0	0	0	0	0	0	1
10BT	0	0	0	0	0	0	0	1
10BU	0	0	0	0	0	0	0	1
10C	1	1	1	1	1	1	1	2
10D	3	5	6	6	9	10	17	12
10E	0	0	0	0	0	1	0	0
10F	0	0	0	0	0	1	0	0
10G	9	7	12	5	12	8	7	15
10H	5	3	6	10	13	3	4	11
10I	0	0	0	0	0	1	0	0
10J	9	9	10	8	8	7	7	8
10K	2	3	3	2	4	1	1	4
10L	0	0	0	0	0	1	1	0
10M	0	0	0	0	0	1	0	0
10N	1	1	1	1	4	3	3	2
10O	0	0	0	0	0	1	0	0
10P	1	1	1	1	2	3	4	2
10Q	2	2	2	2	1	4	2	4
10R	3	3	5	4	3	0	0	6
10S	1	1	1	1	1	1	1	1
10T	2	2	2	2	2	0	0	3
10U	1	1	1	0	3	3	2	4
10V	3	2	2	4	1	3	3	4
10W	1	1	1	1	1	2	2	2
10X	1	1	1	1	3	2	2	3
10Y	1	1	1	0	0	0	0	0
10Z	1	1	2	1	1	1	1	1
11A	1	1	1	0	2	5	7	2
11B	0	0	0	0	0	0	1	0
11C	0	0	0	0	1	0	0	0
11D	0	0	0	0	0	0	0	1
11E	0	0	0	0	0	0	0	1
11F	0	0	0	0	0	0	0	2
11G	2	1	2	8	8	7	6	18
11H	9	6	7	6	8	5	6	15
11I	1	1	1	1	0	1	1	1
11J	5	2	6	2	4	1	1	5
11K	2	1	3	2	2	0	0	4
11L	1	1	1	1	1	1	1	2
11M	1	1	1	1	0	1	1	1
11N	1	1	1	0	1	1	1	1
11P	1	2	0	0	0	0	0	0
11Q	1	1	1	0	1	1	1	1
11W	0	0	0	0	1	0	0	2
12A	0	0	0	0	0	1	0	0
12B	0	0	0	0	0	0	0	1
12D	3	4	3	0	14	7	8	14
12E	0	0	0	0	0	11	9	0
12J	0	0	0	1	2	4	5	1
12K	0	0	0	0	1	4	4	1
12M	0	0	0	0	0	1	0	0
13A	1	1	1	1	3	13	17	6
13AB	0	0	0	0	0	0	0	1
13AD	0	0	0	0	0	0	0	1
13AE	0	0	0	0	0	1	0	1
13AM	0	0	0	1	0	0	0	0
13C	11	12	13	14	15	9	15	32
13D	3	3	3	4	6	2	2	9
13E	1	0	1	1	9	1	1	1
13F	1	1	1	2	5	1	2	5
13G	1	1	1	1	0	1	1	6
13H	1	1	1	1	1	0	0	1
13I	1	1	2	0	0	0	0	0
13J	1	1	1	1	6	1	1	1
13K	1	1	1	1	1	0	0	1
13L	2	3	3	2	2	1	1	2
13M	0	0	0	1	0	1	1	0
13N	0	0	0	0	0	1	2	0
13O	0	0	0	0	0	1	1	0
13P	0	0	4	4	8	6	12	8
13S	0	0	0	1	0	1	0	2
13U	0	1	0	0	0	0	0	0
13W	0	0	0	0	0	1	0	0
13X	0	0	0	0	0	1	0	0
14A	2	4	2	0	1	5	10	5
14AA	0	0	0	0	0	0	0	1
14AB	0	0	0	0	0	0	0	1
14AC	0	0	0	0	0	0	0	2
14AD	0	0	0	0	0	0	0	5
14AE	0	0	0	0	0	0	0	3
14AF	0	0	0	0	0	0	0	1
14AG	0	0	0	0	0	0	0	1
14C	1	1	2	0	0	9	9	8
14E	0	0	0	0	0	0	2	0
14F	0	0	0	0	0	0	1	0
14I	1	1	4	1	0	0	0	10
14J	1	1	1	2	2	10	19	3
14K	1	1	1	0	0	0	0	0
14L	1	1	0	0	0	0	0	0
14M	0	0	0	0	0	1	0	0
14N	0	0	0	0	0	1	2	0
14O	0	0	0	0	0	1	0	0
14P	0	0	0	0	1	1	1	4
14Q	0	0	0	0	0	1	0	0
14R	0	0	0	0	0	1	0	0
14S	0	0	0	0	0	1	0	0
14T	0	0	1	0	0	0	0	0
14U	0	0	0	0	0	0	0	1
14V	0	0	0	0	0	0	0	1
14W	0	0	0	0	0	0	0	2
14X	0	0	0	0	0	0	0	1
14Y	0	0	0	0	0	0	0	2
14Z	0	0	0	0	0	0	0	3
1A	2	2	2	2	3	5	2	9
1AA	1	1	1	0	1	1	1	1
1AB	1	0	1	2	1	1	0	1
1AC	0	0	0	0	0	0	0	1
1AD	0	0	0	1	0	5	5	1
1AE	0	0	0	1	2	0	0	2
1AF	0	0	0	1	2	1	1	2
1AG	0	0	0	1	0	0	0	0
1AH	0	0	0	0	3	0	0	1
1AI	0	0	0	0	0	0	0	1
1AK	0	0	2	0	1	1	1	2
1AO	0	0	0	0	0	1	0	0
1AR	0	0	0	0	0	0	0	1
1B	1	1	2	0	1	1	1	2
1C	1	1	1	0	0	0	0	0
1D	4	4	3	5	6	1	1	3
1E	3	3	3	2	9	25	33	6
1F	3	2	4	3	6	4	34	5
1G	1	1	1	0	1	0	0	1
1H	1	1	1	0	1	0	0	1
1I	1	1	1	1	3	1	1	1
1J	3	3	4	1	16	18	20	35
1K	1	1	2	1	1	0	0	1
1L	5	5	5	4	24	3	3	17
1M	2	1	2	2	2	1	1	2
1N	2	2	4	0	3	3	3	4
1O	0	0	0	0	5	5	10	4
1P	1	1	1	1	1	4	3	2
1Q	1	1	2	0	1	1	1	2
1R	1	1	1	1	1	1	1	1
1S	2	2	2	1	2	1	1	3
1U	0	0	0	0	0	1	1	0
1V	0	0	0	0	0	1	1	0
1X	2	1	1	1	0	2	4	0
1Y	0	0	0	0	0	0	1	0
1Z	0	0	1	0	0	0	0	0
2A	15	9	14	12	18	13	9	19
2AA	0	0	0	0	0	1	1	0
2AB	0	0	1	0	0	1	1	0
2AC	0	0	0	0	0	1	0	0
2AD	1	1	1	1	4	1	1	3
2AE	1	1	0	1	1	0	1	7
2AF	1	0	1	1	1	0	0	1
2AG	2	2	2	5	5	13	13	6
2AH	1	1	0	2	1	1	1	3
2AI	1	1	1	1	0	0	0	2
2AJ	1	1	1	2	3	3	2	13
2AK	1	1	1	2	1	4	19	0
2AL	1	0	0	0	0	0	0	0
2AM	1	1	1	0	0	0	0	0
2AN	0	0	0	0	0	1	0	0
2AO	1	1	0	0	1	0	0	0
2AQ	1	0	0	0	0	0	0	0
2AR	0	0	0	0	0	1	0	0
2AS	2	2	0	0	0	0	0	0
2AT	3	3	3	4	3	2	1	4
2AU	0	0	0	0	0	1	0	0
2AV	0	0	0	5	6	2	2	7
2AX	0	0	0	2	1	0	0	2
2AY	0	0	0	0	0	0	1	0
2AZ	0	0	0	1	3	0	0	0
2B	7	5	5	6	19	7	4	21
2BA	0	1	1	0	1	0	0	0
2BB	0	0	0	1	2	0	0	2
2BD	0	0	0	0	0	1	0	1
2BH	1	1	0	0	0	0	0	0
2BQ	0	0	1	0	0	0	0	0
2BS	0	0	1	0	0	0	0	0
2BT	0	0	0	0	0	0	0	1
2BU	0	0	0	0	0	0	0	1
2BV	0	0	0	0	0	0	0	1
2BW	0	0	0	0	0	0	0	1
2BX	0	0	0	0	0	0	0	1
2BZ	0	0	0	0	0	0	0	2
2C	2	1	2	2	3	1	1	4
2CA	0	0	0	0	0	0	0	3
2CB	0	0	0	0	0	0	0	1
2CC	0	0	0	0	0	0	0	4
2CD	0	0	0	0	0	0	0	1
2CE	0	0	0	0	0	0	0	3
2CF	0	0	0	0	0	0	0	2
2CG	0	0	0	0	0	0	0	1
2CH	0	0	0	0	0	0	0	1
2CI	0	0	0	0	0	0	0	2
2CJ	0	0	0	0	0	0	0	2
2D	2	1	2	11	6	6	8	9
2E	1	1	1	0	0	0	0	0
2F	2	3	3	4	4	3	4	4
2G	4	4	3	2	7	3	4	12
2H	4	5	4	3	8	6	7	7
2I	1	1	1	0	1	1	0	1
2J	4	4	4	0	5	2	2	8
2K	1	1	1	1	1	1	1	1
2L	8	8	11	6	8	3	5	55
2M	6	8	6	4	6	2	1	17
2N	1	1	1	0	3	6	11	3
2O	0	0	0	0	2	1	0	1
2P	1	1	1	0	1	1	1	2
2Q	1	2	2	2	2	2	1	4
2R	1	1	1	2	1	3	3	6
2T	17	15	16	17	25	13	22	93
2U	2	1	2	0	4	0	0	1
2V	2	2	4	1	3	2	4	2
2W	6	6	5	7	10	9	7	29
2X	1	1	0	0	0	0	0	0
2Y	1	1	1	0	2	20	16	2
2Z	1	1	1	3	3	3	2	7
3A	4	5	5	4	7	7	6	7
3B	1	1	1	0	0	0	0	0
3D	1	1	1	0	0	0	0	0
4A	31	36	1	16	47	21	23	45
4AA	0	1	0	0	0	0	0	0
4AC	0	0	0	0	0	1	0	0
4AD	0	0	0	0	0	2	0	0
4AE	0	0	0	0	0	1	0	0
4AF	0	0	0	0	0	0	1	0
4AH	0	0	0	1	0	0	0	0
4AI	0	0	0	1	0	0	0	0
4AJ	0	1	0	0	1	0	0	0
4AK	0	1	0	0	1	0	0	0
4AL	0	2	0	0	1	0	0	0
4AQ	0	0	1	0	0	0	0	0
4AT	0	0	0	0	0	0	0	1
4AV	0	0	0	0	0	0	0	1
4AX	0	0	0	0	0	0	0	1
4AY	0	0	0	0	0	0	0	1
4AZ	0	0	0	0	0	0	0	1
4B	2	2	1	3	4	6	6	8
4BA	0	0	0	0	0	0	0	1
4BB	0	0	0	0	0	0	0	1
4BC	0	0	0	0	0	0	0	1
4BD	0	0	0	0	0	0	0	1
4BE	0	0	0	0	0	0	0	1
4BF	0	0	0	0	0	0	0	1
4BG	0	0	0	0	0	0	0	1
4BI	0	0	0	0	0	0	0	2
4BJ	0	0	0	0	0	0	0	1
4BK	0	0	0	0	0	0	0	1
4C	20	22	3	51	68	46	61	158
4D	9	9	14	10	19	10	7	57
4E	2	2	2	2	2	3	3	2
4F	16	10	11	10	22	22	30	46
4G	6	5	7	7	8	3	3	12
4H	2	0	4	2	1	0	0	2
4I	0	0	0	0	0	1	0	0
4J	0	0	0	0	0	0	1	0
4K	15	19	25	12	19	26	23	33
4L	1	1	2	2	5	2	1	8
4M	2	0	3	1	1	1	1	1
4N	5	2	5	3	4	3	2	5
4O	0	0	0	0	0	0	1	0
4P	2	2	0	14	30	10	17	25
4Q	3	1	4	4	2	1	1	3
4R	3	2	0	0	0	0	0	0
4S	2	1	1	4	4	2	1	9
4T	1	1	2	1	0	0	0	0
4U	1	1	1	0	0	0	0	0
4V	1	1	0	0	0	0	0	0
4W	1	0	0	0	0	0	0	0
4X	2	2	1	3	5	7	6	5
4Z	0	0	0	0	0	1	2	0
51A	10	9	13	13	26	13	13	14
51AA	0	0	0	1	1	2	1	1
51AB	1	1	1	1	1	1	1	1
51AC	0	0	1	2	2	1	1	2
51AD	0	0	1	0	0	0	0	0
51AE	0	0	0	0	0	0	0	1
51AF	0	0	0	0	0	1	3	0
51AG	0	0	0	1	1	1	1	1
51AH	0	0	0	0	0	1	1	1
51AI	0	0	0	1	1	1	0	0
51AJ	0	0	0	2	0	0	0	1
51AM	0	0	0	0	0	0	0	1
51B	6	7	6	7	2	4	6	8
51D	1	1	1	1	1	1	1	1
51E	2	2	2	2	2	2	1	2
51F	5	7	6	3	15	9	10	13
51G	2	2	2	3	6	2	2	3
51H	2	3	2	3	6	3	1	3
51I	2	2	2	1	3	2	2	4
51K	2	2	2	3	3	5	4	4
51L	1	1	1	4	12	3	3	8
51M	1	1	1	1	2	1	1	1
51N	1	1	1	0	0	0	0	0
51O	0	0	0	0	0	1	0	0
51P	1	1	1	1	1	1	1	1
51Q	1	1	1	3	4	3	3	4
51R	1	1	2	1	1	1	1	0
51S	1	1	1	1	2	1	1	1
51T	1	1	1	1	2	1	0	1
51U	0	0	0	0	0	1	0	0
51V	1	1	3	8	5	4	4	7
51W	0	0	0	1	0	0	0	0
51Z	0	0	1	0	0	0	0	0
52A	3	4	4	11	14	5	3	11
52AA	0	0	0	2	0	0	0	0
52AB	0	0	2	4	6	4	3	2
52AC	0	0	0	1	1	1	1	1
52AD	0	0	1	1	2	1	2	1
52AE	0	0	0	2	2	3	6	3
52AH	0	1	0	0	1	0	0	0
52AI	0	1	0	0	0	0	0	0
52AJ	0	0	0	0	1	0	0	0
52AL	0	0	0	0	0	0	0	1
52AQ	0	0	0	0	0	0	0	1
52AR	0	0	0	0	0	0	0	1
52AS	0	0	0	0	0	0	0	1
52B	6	6	4	8	14	7	5	13
52C	0	0	0	0	0	1	0	0
52D	1	1	2	3	4	3	4	3
52E	8	8	1	16	18	14	16	10
52F	0	0	0	0	0	1	0	0
52H	2	2	4	7	7	4	4	7
52I	2	2	3	1	3	1	0	4
52J	3	3	2	4	5	1	2	7
52K	3	3	3	2	3	1	2	1
52L	2	2	2	2	2	1	2	3
52M	2	1	2	3	2	2	2	2
52N	5	5	4	8	12	10	14	3
52P	2	2	2	2	2	2	2	2
52Q	1	0	0	0	0	0	0	0
52R	1	1	1	3	4	4	3	3
52S	1	1	3	4	12	4	5	6
52T	1	1	2	0	0	0	0	0
52U	1	1	1	3	2	1	1	1
52V	1	1	2	1	1	0	0	1
52W	1	1	1	1	1	1	1	1
52X	1	1	2	2	3	1	2	3
52Y	1	0	0	0	0	0	0	0
52Z	1	0	1	4	6	5	5	3
55B	1	1	1	2	2	3	3	2
56A	5	5	3	16	11	6	3	7
56B	4	4	6	8	8	8	8	11
5A	2	2	2	4	3	3	3	8
5AA	0	0	0	0	0	3	1	0
5AB	0	0	0	0	0	1	0	0
5AC	3	3	3	4	6	11	10	4
5AD	0	0	0	0	0	1	0	0
5AE	0	0	0	0	2	2	2	0
5AF	0	0	0	0	0	2	3	0
5AG	0	0	0	0	0	1	0	0
5AH	1	1	1	0	0	0	0	0
5AI	0	0	0	0	0	1	1	0
5AJ	0	0	0	0	0	1	0	0
5AK	4	4	4	3	6	8	7	11
5AL	3	3	0	2	6	4	4	16
5AM	1	0	0	0	0	0	0	0
5AN	2	2	2	8	10	8	6	16
5AO	1	0	1	0	0	0	0	0
5AP	2	1	0	2	3	2	2	4
5AQ	1	1	0	1	1	4	8	3
5AR	1	1	0	1	1	1	1	3
5AS	1	1	0	1	2	1	2	3
5AT	0	0	0	0	0	0	2	0
5AU	1	1	1	0	1	1	1	1
5AV	0	0	0	0	0	1	0	0
5AW	1	0	1	0	0	0	0	0
5AX	0	0	0	0	0	0	1	0
5AY	0	0	0	0	0	0	1	0
5AZ	1	1	1	1	1	0	0	4
5B	9	9	11	16	22	37	32	21
5BA	1	1	1	1	3	0	0	2
5BB	1	1	1	0	0	3	1	41
5BC	1	1	0	0	0	1	0	0
5BD	1	1	1	0	0	0	0	0
5BE	1	1	0	1	1	1	1	1
5BF	0	0	0	0	0	0	1	0
5BH	1	1	1	1	1	1	1	1
5BI	0	0	0	0	0	0	1	0
5BJ	1	1	1	0	2	0	0	3
5BK	1	1	2	0	0	0	0	0
5BL	1	0	0	0	0	0	0	0
5BM	1	0	0	0	0	0	0	0
5BN	2	1	0	0	0	0	0	0
5BO	0	0	0	0	0	0	1	0
5BP	1	0	0	1	1	0	0	1
5BQ	1	1	1	0	0	0	0	0
5BR	1	1	0	0	0	0	0	0
5BS	1	1	1	1	4	1	1	2
5BT	1	1	1	0	0	0	0	0
5BU	0	0	0	1	0	0	0	0
5BV	0	0	0	0	0	0	1	0
5BW	0	0	0	1	0	1	0	1
5BX	0	0	0	0	1	0	0	0
5C	1	1	1	1	1	1	1	1
5CM	0	1	0	0	1	0	0	0
5CN	0	1	1	0	1	0	0	0
5CO	0	1	1	0	0	0	0	0
5CP	0	0	1	0	0	0	0	0
5CT	0	0	0	0	0	0	0	2
5CU	0	0	0	0	0	0	0	1
5CV	0	0	0	0	0	0	0	2
5CW	0	0	0	0	0	0	0	1
5CX	0	0	0	0	0	0	0	1
5CY	0	0	0	0	0	0	0	1
5CZ	0	0	0	0	0	0	0	1
5D	8	8	0	6	54	18	12	74
5DA	0	0	0	0	0	0	0	1
5DB	0	0	0	0	0	0	0	2
5DC	0	0	0	0	0	0	0	1
5DD	0	0	0	0	0	0	0	1
5DE	0	0	0	0	0	0	0	2
5DF	0	0	0	0	0	0	0	1
5DG	0	0	0	0	0	0	0	2
5DH	0	0	0	0	0	0	0	1
5DI	0	0	0	0	0	0	0	1
5E	1	1	1	1	1	1	1	1
5F	2	2	0	1	9	0	0	1
5G	4	5	4	5	5	9	7	15
5H	10	11	3	5	11	11	16	13
5I	1	1	0	2	6	1	1	1
5J	3	3	0	3	2	2	2	6
5K	4	4	5	6	6	8	8	5
5L	2	3	0	3	9	2	3	12
5M	14	16	1	11	27	14	12	23
5N	0	0	0	0	0	1	1	0
5O	0	0	0	0	1	1	1	1
5P	4	4	4	3	12	37	37	19
5Q	0	0	0	0	0	1	1	0
5R	0	0	0	0	1	0	0	0
5T	3	5	0	5	9	8	10	20
5U	0	0	0	0	0	1	0	0
5V	1	1	1	0	3	2	1	3
5W	2	2	0	5	39	17	23	29
5X	0	0	0	0	0	2	0	0
6A	1	1	0	1	1	1	2	2
6AA	0	0	0	3	1	1	4	8
6AB	0	0	0	1	0	1	0	0
6AC	0	0	0	0	0	1	0	0
6AD	0	0	0	0	0	0	2	0
6AE	0	0	0	1	1	1	1	1
6AF	0	0	0	0	0	0	2	0
6AL	0	0	0	0	0	0	3	0
6AM	0	1	0	0	1	0	0	0
6AN	0	0	0	2	1	0	0	6
6AO	0	0	0	0	1	0	0	0
6AQ	0	0	0	0	0	0	0	1
6AR	0	0	1	0	0	0	0	0
6AS	0	0	1	0	0	0	0	0
6AU	0	0	0	0	0	0	0	1
6AV	0	0	0	0	0	0	0	1
6AW	0	0	0	0	0	0	0	1
6AX	0	0	0	0	0	0	0	1
6AY	0	0	0	0	0	0	0	1
6AZ	0	0	0	0	0	0	0	1
6B	3	3	4	6	7	7	8	8
6BA	0	0	0	0	0	0	0	2
6BB	0	0	0	0	0	0	0	1
6C	20	9	25	63	86	54	145	95
6D	1	1	2	4	5	4	9	6
6E	1	1	1	1	6	1	1	6
6F	1	1	1	1	2	2	3	4
6G	0	0	0	0	0	1	0	0
6H	0	0	0	0	0	1	0	0
6I	0	0	0	0	0	1	1	0
6J	1	1	1	0	1	0	0	1
6K	6	6	9	6	5	6	7	6
6L	2	0	1	0	0	0	0	0
6M	3	3	5	4	3	0	0	4
6N	2	2	3	2	2	2	2	2
6O	0	0	0	0	0	1	0	0
6P	1	1	2	1	1	1	1	1
6Q	1	1	1	1	1	0	0	2
6R	2	1	2	0	0	0	0	10
6S	1	1	1	1	1	1	1	1
6T	1	1	2	1	1	0	0	2
6U	1	1	0	1	1	0	0	2
6V	1	1	1	1	1	0	0	2
6W	1	1	1	1	0	0	0	1
6X	1	1	1	1	0	1	1	1
6Y	1	1	2	1	1	1	1	1
6Z	0	0	0	4	2	5	4	4
7A	11	11	22	33	112	8	12	95
7AA	0	1	1	0	0	0	0	0
7AB	0	1	1	0	0	0	0	0
7AC	0	0	1	0	0	0	0	0
7AE	0	0	1	0	0	0	0	0
7AG	0	0	0	0	0	0	0	1
7AH	0	0	0	0	0	0	0	1
7AI	0	0	0	0	0	0	0	2
7AJ	0	0	0	0	0	0	0	1
7AK	0	0	0	0	0	0	0	1
7AL	0	0	0	0	0	0	0	1
7AM	0	0	0	0	0	0	0	3
7AN	0	0	0	0	0	0	0	2
7AO	0	0	0	0	0	0	0	2
7AP	0	0	0	0	0	0	0	1
7AQ	0	0	0	0	0	0	0	4
7AR	0	0	0	0	0	0	0	1
7B	0	0	0	0	0	1	0	0
7C	2	2	2	6	6	3	2	6
7D	3	4	2	3	3	5	7	22
7E	87	83	70	5	22	14	20	26
7F	0	0	0	0	0	1	0	0
7G	4	3	4	9	14	22	43	35
7H	2	1	1	2	2	1	3	4
7I	0	0	0	0	0	1	0	0
7K	1	1	1	0	0	0	0	0
7L	1	0	0	0	0	0	0	0
7M	1	1	0	0	0	0	0	0
7N	0	0	0	0	0	1	0	0
7O	0	0	0	0	0	0	1	0
7Q	0	0	0	0	0	0	2	0
7R	0	0	0	1	0	1	1	1
7S	0	0	0	0	0	2	0	0
7T	0	0	0	1	0	0	0	0
7U	0	0	0	1	0	0	0	0
7V	0	1	1	0	1	0	0	0
7W	0	0	0	0	1	0	0	0
7Z	0	1	1	0	0	0	0	0
8A	3	3	3	1	10	2	2	6
8AA	0	0	0	0	0	1	0	0
8AB	0	0	0	0	0	3	0	0
8AC	0	0	0	0	0	1	0	0
8AD	0	0	0	0	0	1	0	0
8AE	0	0	0	0	0	1	0	0
8AF	0	0	0	0	0	0	1	0
8AG	0	0	0	0	0	0	1	0
8AH	0	0	0	0	0	0	1	0
8AI	0	0	0	0	0	0	1	0
8AJ	0	0	0	0	0	0	1	0
8AK	0	0	0	0	0	0	2	0
8AL	0	0	0	0	0	0	1	0
8AM	0	0	0	0	0	0	2	0
8AN	0	0	0	1	0	0	0	0
8AO	0	0	0	1	0	0	0	0
8AP	0	0	0	1	0	0	0	0
8AR	0	0	0	0	1	0	0	0
8AS	0	0	1	0	0	0	0	0
8AT	0	0	0	0	0	0	0	1
8AU	0	0	0	0	0	0	0	1
8AV	0	0	0	0	0	0	0	1
8AW	0	0	0	0	0	0	0	1
8AX	0	0	0	0	0	0	0	1
8B	11	11	14	17	38	37	75	36
8BJ	0	0	0	3	2	0	0	1
8C	1	1	1	1	4	14	30	6
8D	3	3	3	3	4	8	19	5
8E	0	0	0	0	0	1	0	0
8G	6	6	3	3	23	31	65	16
8H	3	3	0	1	8	6	9	2
8I	3	2	0	1	2	1	10	2
8J	3	3	0	4	14	3	4	9
8K	6	6	0	9	22	31	29	22
8L	0	1	0	0	0	0	0	0
8M	0	0	0	0	0	1	0	0
8N	0	0	0	0	0	1	0	0
8O	0	0	0	0	0	1	0	0
8P	0	0	0	0	0	1	0	0
8Q	1	1	1	0	0	0	0	0
8R	1	1	1	0	0	0	0	0
8S	2	2	2	15	15	5	5	19
8T	0	0	0	0	0	0	0	1
8U	4	3	0	4	17	5	4	9
8W	0	0	0	0	0	1	3	0
8X	1	1	2	0	2	0	0	0
8Y	0	0	0	0	0	2	0	0
8Z	0	0	0	0	0	2	0	0
9A	4	4	5	6	9	3	2	8
9B	0	0	0	0	0	2	0	0
9C	0	0	0	0	0	1	0	0
9D	0	0	0	0	0	1	0	0
9E	0	0	0	0	1	1	2	2
9F	0	0	0	0	0	0	1	0
9G	5	6	1	5	9	8	7	13
9I	3	3	3	3	2	7	6	9
9J	0	0	0	1	0	0	0	0
9K	2	3	3	6	19	3	3	14
9L	1	0	0	0	0	0	0	0
9M	1	0	0	1	8	3	2	7
9N	1	1	0	0	0	0	0	0
9O	0	0	0	1	0	0	0	0
9P	1	0	0	0	0	0	0	0
9Q	2	2	2	2	1	2	2	4
9R	1	1	1	4	2	2	3	4
9S	3	3	2	16	18	6	8	6
9T	0	0	0	0	1	0	0	0
9V	0	1	0	0	0	0	0	0
9W	0	1	0	0	0	0	0	0
