# Supplementary material for: A unified nomenclature for vertebrate olfactory receptors
Source: BMC Evol Biol. 2020 Apr 15;20:42. doi: 10.1186/s12862-020-01607-6 (PMC7160942; doi:10.1186/s12862-020-01607-6)
Supplement: Supplementary file 6 — Additional file 6. A list of 195 ORs that were renamed manually. [file 12862_2020_1607_MOESM6_ESM.xlsx]

## Sheet: manuallyRenamed
organism	MMS	pseudogene	phylogeny	final Symbol
cow	10AG92	1	10AG65	OR10AG65BP
horse	10G32	1	10G9	OR10G9MP
horse	10H30	1	10H1	OR10H1KP
horse	10H32	1	10H4	OR10H4OP
orang	10J32	1	10J1	OR10J1DP
horse	11H27	1	11H5	OR11H5BP
horse	13C13	1	13C8	OR13C8RP
horse	13C20	1	13C7	OR13C7RP
horse	13C28	1	13C8	OR13C8SP
cow	1E37	1	1E1	OR1E1OP
dog	1F14	1	1F1	OR1F1P
horse	1L28	1	1L8	OR1L8KP
cow	2A26	1	2A25	OR2A25P
dog	2A60	1	2A7	OR2A7CP
dog	2B29	1	2B28	OR2B28P
cow	2B30	1	2B8	OR2B8P
chimp	2T65	1	2T3	OR2T3DP
dog	2W27	1	2W2	OR2W2P
horse	2W31	1	2W3	OR2W3EP
horse	2W36	1	2W3	OR2W3LP
horse	2W47	1	2W3	OR2W3FP
horse	2W48	1	2W3	OR2W3GP
horse	2W49	1	2W3	OR2W3HP
horse	2W50	1	2W3	OR2W3IP
cow	4A100	1	4A2	OR4A2GP
cow	4A108	1	4A47	OR4A47WP
cow	4A110	1	4A47	OR4A47XP
cow	4A114	1	4A2	OR4A2JP
cow	4A115	1	4A47	OR4A47YP
cow	4A116	1	4A47	OR4A47ADP
cow	4A120	1	4A47	OR4A47AEP
horse	4A137	1	4A47	OR4A47AFP
horse	4A145	1	4A47	OR4A47ZP
horse	4A151	1	4A47	OR4A47AAP
cow	4A154	1	4A15	OR4A15DP
cow	4A155	1	4A15	OR4A15EP
cow	4A85	1	4A15	OR4A15FP
cow	4A87	1	4A47	OR4A47AGP
cow	4A88	1	4A2	OR4A2KP
cow	4A96	1	4A2	OR4A2LP
cow	4A97	1	4A47	OR4A47AHP
cow	4A98	1	4A47	OR4A47AIP
cow	4C165	1	4C1	OR4C1GP
cow	4C183	1	4C1	OR4C1MP
cow	4C190	1	4C1	OR4C1QP
cow	4C195	1	4C12	OR4C12EP
horse	4C254	1	4C1	OR4C1OP
dog	4F66	1	4F15	OR4F15P
cow	4K59	1	4K35	OR4K35BP
horse	4K68	1	4K35	OR4K35CP
horse	4K71	1	4K15	OR4K15IP
dog	51A47	1	51A42	OR51A42P
cow	51A55	1	51A6	OR51A6CP
cow	51A60	1	51A1	OR51A1P
dog	52A35	1	52A5	OR52A5HP
cow	52B26	1	52B4	OR52B4MP
horse	52B35	1	52B4	OR52B4OP
cow	52E59	1	52E19	OR52E19CP
horse	52E61	1	52E19	OR52E19DP
cow	56B41	1	56B2	OR56B2MP
cow	56B43	1	56B2	OR56B2NP
horse	56B50	1	56B2	OR56B2OP
cow	5AN18	1	5AN6	OR5AN6P
cow	5AN20	1	5AN1	OR5AN1OP
horse	5AN27	1	5AN1	OR5AN1QP
horse	5B166	1	5B24	OR5B24P
horse	5D105	1	5D18	OR5D18HP
horse	5D107	1	5D14	OR5D14BP
horse	5D108	1	5D3	OR5D3EP
horse	5D112	1	5D3	OR5D3DP
horse	5D133	1	5D17	OR5D17DP
horse	5D150	1	5D13	OR5D13DP
horse	5D151	1	5D17	OR5D17EP
horse	5D152	1	5D18	OR5D18MP
cow	5D71	1	5D15	OR5D15P
cow	5D81	1	5D18	OR5D18IP
cow	5D83	1	5D18	OR5D18JP
cow	5D97	1	5D18	OR5D18LP
cow	5M44	1	5M14P	OR5M13IP
chimp	5M44	1	5M14P	OR5M14PP
cow	5M45	1	5M8	OR5M8P
cow	5M48	1	5M13	OR5M13GP
horse	5M51	1	5M3	OR5M3HP
chimp	5M58	1	5M13	OR5M13HP
cow	5P89	1	5P1	OR5P1FP
cow	8B61	1	8B3	OR8B3IP
cow	8B64	1	8B1	OR8B1AMP
cow	8B67	1	8B1	OR8B1AFP
cow	8B75	1	8B1	OR8B1AJP
cow	8B76	1	8B1	OR8B1AKP
horse	8B99	1	8B1	OR8B1ALP
cow	8G43	1	8G3	OR8G3NP
cow	8G48	1	8G3	OR8G3OP
cow	8G50	1	8G3	OR8G3MP
cow	8G52	1	8G3	OR8G3QP
horse	8G56	1	8G3	OR8G3RP
horse	8K50	1	8K1	OR8K1EP
cow	9G22	1	9G10	OR9G10BP
horse	9G26	1	9G4	OR9G4GP
mouse	10a10	0	10A3	Or10a3m
mouse	10a50	0	10A3	Or10a3n
cow	10H29	0	10H4	OR10H4N
dog	10J19	0	10J4	OR10J4
horse	1E39	0	1E1	OR1E1N
horse	1F43	0	1F1	OR1F1F
cow	1F42	0	1F1	OR1F1E
horse	1F44	0	1F15	OR1F15
horse	1J44	0	1J1	OR1J1D
cow	1J25	0	1J4	OR1J4E
cow	1J27	0	1J4	OR1J4F
cow	1L23	0	1L8	OR1L8E
cow	1L24	0	1L8	OR1L8F
cow	1L25	0	1L8	OR1L8G
cow	1L27	0	1L8	OR1L8I
cow	1L26	0	1L8	OR1L8H
cow	2B36	0	2B8	OR2B8M
cow	2B34	0	2B8	OR2B8K
cow	2B32	0	2B8	OR2B8I
cow	2B31	0	2B8	OR2B8H
cow	2B35	0	2B8	OR2B8L
cow	2B33	0	2B8	OR2B8J
horse	2T85	0	2T1	OR2T1F
dog	2T53	0	2T4	OR2T4G
cow	2T57	0	2T3	OR2T3C
horse	2W30	0	2W3	OR2W3K
cow	4A95	0	4A2	OR4A2I
cow	4A103	0	4A2	OR4A2H
cow	4A102	0	4A47	OR4A47R
cow	4A107	0	4A47	OR4A47V
cow	4A104	0	4A47	OR4A47S
cow	4A105	0	4A47	OR4A47T
cow	4A106	0	4A47	OR4A47U
cow	4A109	0	4A47	OR4A47AC
cow	4C148	0	4C1	OR4C1E
cow	4C176	0	4C1	OR4C1I
cow	4C182	0	4C1	OR4C1L
cow	4C149	0	4C1	OR4C1F
cow	4C167	0	4C1	OR4C1H
cow	4C177	0	4C1	OR4C1J
cow	4C179	0	4C1	OR4C1K
cow	4C186	0	4C1	OR4C1N
horse	4C201	0	4C3	OR4C3C
rat	4c57	0	4C3	Or4c3e
mouse	4c57	0	4C3	Or4c3d
mouse	4f1	0	4f7	Or4f7d-ps
horse	51A65	0	51A42	OR51A42C
cow	51A50	0	51A42	OR51A42B
cow	51A52	0	51A3	OR51A3
mouse	51a40	0	51A3	Or51a3-ps
cow	51A51	0	51A6	OR51A6B
mouse	51f14	0	51F1	Or51f1d
rat	51f15	0	51F1	Or51f1f
mouse	51f15	0	51F1	Or51f1e
rat	51f15b	0	51F1	Or51f1g
mouse	52b20	0	52B4	Or52b4i
cow	52B24	0	52B4	OR52B4K
cow	52B25	0	52B4	OR52B4L
horse	52B34	0	52B4	OR52B4N
mouse	52b21	0	52B4	Or52b4j-ps
dog	52B9	0	52B4	OR52B4Q
cow	52E56	0	52E1	OR52E1B
cow	52E57	0	52E2	OR52E2C
mouse	52E52	0	52E19	Or52e19b
dog	52N11	0	52N4	OR52N4K
mouse	56b36	0	56B2	Or56b2l-ps
rat	56b33	0	56B2	Or56b2k
mouse	56b33	0	56B2	Or56b2j
cow	5AN15	0	5AN1	OR5AN1L
cow	5AN14	0	5AN1	OR5AN1K
cow	5AN16	0	5AN1	OR5AN1M
cow	5AN17	0	5AN1	OR5AN1N
horse	5AN22	0	5AN6	OR5AN6
horse	5D100	0	5D13	OR5D13C
horse	5D99	0	5D14	OR5D14C
cow	5D87	0	5D18	OR5D18K
mouse	5m43	0	5M11	Or5m11d-ps
cow	5M47	0	5M9	OR5M9N
cow	5P87	0	5P1	OR5P1D
cow	5P85	0	5P1	OR5P1C
cow	5P88	0	5P1	OR5P1E
mouse	5p82	0	5P5	Or5p5c-ps
cow	8B68	0	8B1	OR8B1AG
cow	8B70	0	8B1	OR8B1AH
cow	8B66	0	8B1	OR8B1AE
cow	8B73	0	8B1	OR8B1AI
cow	8B74	0	8B1	OR8B1AN
horse	8B87	0	8B1	OR8B1AO
mouse	8c21	0	8C1	Or8c1-ps
horse	8C27	0	8C1	OR8C1C
cow	8G57	0	8G4	OR8G4BP
cow	8G46	0	8G3	OR8G3L
mouse	8k19	0	8K1	Or8k1d-ps
horse	9G24	0	9G3	OR9G3B
cow	9G23	0	9G10	OR9G10C
horse	10D16	1	10D5	OR10D5BP
