# Supplementary material for: A unified nomenclature for vertebrate olfactory receptors
Source: BMC Evol Biol. 2020 Apr 15;20:42. doi: 10.1186/s12862-020-01607-6 (PMC7160942; doi:10.1186/s12862-020-01607-6)
Supplement: Supplementary file 7 — Additional file 7:Table S1. Species-specific expansion/deletions. A. OR subfamilies with species-specific expansions. An expansion is defined as a subfamily for which one of the studied organisms has ≥2 times the number of ORs than all the other organisms. Subfamilies with a single OR were omitted from the analysis. The green background indicates expansion. B. Putative large genomic deletions. A putative deletion is defined as an OR subfamily that is missing in primates, Laurasiatheria, or rodents. The numbers are the gene count per subfamily. The genomic locations of subfamilies that are encoded from a single genomic cluster are shown in the right side of the table. [file 12862_2020_1607_MOESM7_ESM.xlsx]

## Sheet: Table S1 A
subfam	human	chimp	orang	dog	cow	horse	mouse	rat
4C	17	22	3	50	67	158	46	61
2T	17	15	16	17	25	93	13	22
4D	9	9	13	10	19	57	10	7
2L	8	8	10	6	8	55	3	5
8G	5	5	2	2	21	15	24	55
5BB	1	1	1	0	0	41	3	1
10AL	0	0	0	1	4	4	7	39
8C	1	1	1	1	4	6	15	35
1F	3	2	4	3	6	5	4	34
2W	6	6	5	7	9	29	9	7
7D	3	4	3	3	3	22	5	7
2AK	1	1	1	2	1	0	4	19
8D	3	3	3	4	4	5	8	19
11G	2	1	2	8	8	18	7	6
2M	6	8	5	4	6	17	2	1
5AL	2	3	0	2	6	16	4	4
9S	1	0	0	15	7	1	2	3
2AJ	1	1	1	2	3	13	3	2
52S	1	1	3	4	12	6	4	5
9H	1	1	1	1	10	1	1	1
6R	2	1	2	0	0	10	0	0
8I	3	2	0	1	2	2	1	10
14I	1	1	4	1	0	10	0	0
14A	2	4	3	0	1	5	5	10
13E	1	0	1	1	9	1	1	1
5F	2	2	0	1	9	1	0	0
4S	2	2	1	4	4	9	2	1
10AB	1	1	1	2	2	8	2	2
5A	2	2	2	4	3	8	3	3
5AQ	1	1	0	1	1	3	4	8
2AE	1	1	0	1	1	7	0	1
5R	1	1	0	1	7	1	2	1
2Z	1	1	1	3	3	7	3	2
13G	1	1	1	1	0	6	1	1
13J	1	1	1	1	6	1	1	1
2R	1	1	1	1	1	6	2	2
5I	1	1	0	2	6	1	1	1
6AN	0	0	0	2	1	6	0	0
51G	2	2	2	3	6	3	2	2
51H	2	3	2	3	6	3	3	1
5J	3	3	0	3	2	6	2	2
10AY	0	0	0	0	0	0	0	5
14AD	0	0	0	0	0	5	0	0
2CC	0	0	0	0	0	4	0	0
7AQ	0	0	0	0	0	4	0	0
14P	0	0	0	0	1	4	1	1
5AZ	1	1	1	1	1	4	0	0
11S	0	0	0	2	0	4	0	0
1X	2	1	1	1	0	0	2	4
2Q	1	2	2	2	2	4	2	1
2U	2	1	2	0	4	1	0	0
4H	2	0	4	2	1	2	0	0
5BS	1	1	1	1	4	2	1	1
9Q	2	2	2	2	1	4	2	2
10BA	0	0	0	0	0	0	0	3
10BB	0	0	0	0	0	0	0	3
14AE	0	0	0	0	0	3	0	0
14W	0	0	0	0	0	3	0	0
14Z	0	0	0	0	0	3	0	0
2CA	0	0	0	0	0	3	0	0
2CE	0	0	0	0	0	3	0	0
6AL	0	0	0	0	0	0	0	3
7AM	0	0	0	0	0	3	0	0
8AB	0	0	0	0	0	0	3	0
1I	1	1	1	1	3	1	1	1
1T	0	0	0	0	0	0	1	3
2AZ	0	0	0	1	3	0	0	0
51AF	0	0	0	0	0	0	1	3
5AA	0	0	0	0	0	0	3	1
5AR	1	1	0	1	1	3	1	1
8W	0	0	0	0	0	0	1	3
10AP	0	0	0	0	0	0	0	2
10AX	0	0	0	0	0	0	0	2
10AZ	0	0	0	0	0	0	0	2
10BC	0	0	0	0	0	0	0	2
10BF	0	0	0	0	0	0	0	2
10BG	0	0	0	0	0	0	0	2
10BH	0	0	0	0	0	0	0	2
11F	0	0	0	0	0	2	0	0
14AC	0	0	0	0	0	2	0	0
14E	0	0	0	0	0	0	0	2
14Y	0	0	0	0	0	2	0	0
2BZ	0	0	0	0	0	2	0	0
2CF	0	0	0	0	0	2	0	0
2CI	0	0	0	0	0	2	0	0
2CJ	0	0	0	0	0	2	0	0
4AD	0	0	0	0	0	0	2	0
4BI	0	0	0	0	0	2	0	0
52AA	0	0	0	2	0	0	0	0
5AT	0	0	0	0	0	0	0	2
5CT	0	0	0	0	0	2	0	0
5CV	0	0	0	0	0	2	0	0
5DB	0	0	0	0	0	2	0	0
5DE	0	0	0	0	0	2	0	0
5DG	0	0	0	0	0	2	0	0
5X	0	0	0	0	0	0	2	0
6AD	0	0	0	0	0	0	0	2
6AF	0	0	0	0	0	0	0	2
6BA	0	0	0	0	0	2	0	0
7AI	0	0	0	0	0	2	0	0
7AN	0	0	0	0	0	2	0	0
7AO	0	0	0	0	0	2	0	0
7Q	0	0	0	0	0	0	0	2
7S	0	0	0	0	0	0	2	0
8AK	0	0	0	0	0	0	0	2
8AM	0	0	0	0	0	0	0	2
8Y	0	0	0	0	0	0	2	0
8Z	0	0	0	0	0	0	2	0
9B	0	0	0	0	0	0	2	0
10AE	2	1	0	0	0	0	0	0
10AM	0	0	0	1	0	2	1	1
10C	1	1	1	1	1	2	1	1
10Z	1	1	2	1	1	1	1	1
11L	1	1	1	1	1	2	1	1
11P	1	2	0	0	0	0	0	0
11W	0	0	0	0	1	2	0	0
13I	1	1	2	0	0	0	0	0
13N	0	0	0	0	0	0	1	2
13S	0	0	0	1	0	2	1	0
14N	0	0	0	0	0	0	1	2
1AB	1	0	1	2	1	1	1	0
1AH	0	0	0	0	2	1	1	0
1K	1	1	2	1	1	1	0	0
2AI	1	1	1	1	0	2	0	0
2AW	0	0	0	0	0	0	1	2
2O	0	0	0	0	2	1	1	0
2P	1	1	1	0	1	2	1	1
4AL	0	2	0	0	1	0	0	0
4T	1	1	2	1	0	0	0	0
4Z	0	0	0	0	0	0	1	2
51AA	0	0	0	1	1	1	2	1
51AJ	0	0	0	2	0	1	0	0
51M	1	1	1	1	2	1	1	1
51R	1	1	2	1	1	0	1	1
51S	1	1	1	1	2	1	1	1
51T	1	1	1	1	2	1	1	0
52AI	0	1	0	0	2	0	0	0
52T	1	1	2	0	0	0	0	0
52V	1	1	2	1	1	1	0	0
5BK	1	1	2	0	0	0	0	0
5BN	2	1	0	0	0	0	0	0
5BZ	0	1	0	0	1	2	0	0
6L	2	0	1	0	0	0	0	0
6P	1	1	2	1	1	1	1	1
6Q	1	1	1	1	1	2	0	0
6U	1	1	0	1	1	2	0	0
6V	1	1	1	1	1	2	0	0

## Sheet: Table S1 B
OR subfamily	human	chimp	orang	dog	cow	horse	mouse	rat		human	chimp	orang	dog	cow	horse	mouse	rat
10AL	0	0	0	1	4	4	7	39
12J	0	0	0	1	2	1	4	5					chr28:41034364-41035293	chr26:50639801-50662683	chr1:234231-235235	chr7:140335864-140504457	chr1:212885464-213095444
1AF	0	0	0	1	2	2	1	1					chr9:60006117-60007043	chr11:93885145-93901445	chr25:26979321-27005874	chr2:37219491-37220417	chr3:21292026-21292952
2AV	0	0	0	5	6	7	2	2
51AA	0	0	0	1	1	1	2	1					chr21:27877596-27878600	chr15:50324920-50325803	chr7:73610967-73611977	chr7:103517414-103539232	chr1:168610702-168611670
51AG	0	0	0	1	1	1	1	1					chr21:27855017-27855961	chr15:50339076-50340020	chr7:73601329-73602273	chr7:103506000-103506944	chr1:168600163-168601107
52AC	0	0	0	1	1	1	1	1					chr21:28795862-28796794	chr15:48191225-48192211	chr7:74793258-74794382	chr7:104596256-104597179	chr1:169597939-169598862
52AE	0	0	0	2	2	3	4	6
6AA	0	0	0	1	1	4	1	4
6AE	0	0	0	1	1	1	1	1					chr28:40950958-40951890	chr26:25802819-25803619	chr1:357929-358915	chr7:140162013-140162948	chr1:212632369-212633304
6Z	0	0	0	4	2	4	5	4					chr1:101268241-101310312	chr18:64130304-64137099	chr10:25630492-25655776	chr7:6460511-6502224	chr1:70454322-70496347
10R	3	3	5	4	3	6	0	0		chr1:158449701-158485715	chr1:136804658-136840834	chr1:92947606-24583056	chr38:23177998-23230991	chr3:11369023-11483633	chr5:38952057-39136681
10T	2	2	2	2	2	3	0	0		chr1:158368315-158415804	chr1:136720458-136769534	chr1:93027251-93074996	chr38:23252755-23284256	chr3:11676781-11693381	chr5:38991583-39123119
11K	2	1	3	2	2	4	0	0
13H	1	1	1	1	1	1	0	0		chrX:130678048-130678971	chrX:132156453-132157377	chrX:130992355-130993252	chrX:102640012-102640936	chrX:15453982-15454905	chrX:104605999-104606919
13K	1	1	1	1	1	1	0	0		chrX:130696703-130697786	chrX:132176584-132177466	chrX:131007771-131008802	chrX:102653085-102653991	chrX:15471186-15472113	chrX:104618085-104619021
1K	1	1	2	1	1	1	0	0		chr9:125562402-125563349	chr9:121846032-121846979	chr9:119653892-2999612	chr9:59969868-59970815	chr11:93969256-93970203	chr25:27033670-27034617
2S	2	2	1	3	1	3	0	0
52V	1	1	2	1	1	1	0	0		chr11:5548453-5549356	chr11:5298772-5299748	chr11:64896715-64903832	chr21:28423741-28424757	chr15:48687442-48688385	chr7:74332566-74333528
5AZ	1	1	1	1	1	4	0	0
5BA	1	1	1	1	3	2	0	0
6M	3	3	5	4	3	4	0	0		chr11:123676119-123733231	chr11:121786834-121844983	chr11:120683730-5151834	chr5:10597168-10650583	chr29:26774330-26804183	chr7:30876135-30950310
6Q	1	1	1	1	1	2	0	0
6T	1	1	2	1	1	2	0	0
6V	1	1	1	1	1	2	0	0		chr7:142749438-142750376	chr7:144596861-144598052	chr7:140536549-140537475	chr16:6567626-6568645	chr4:107240183-107241121	chr4:96152530-58940808
