# Supplementary material for: A unified nomenclature for vertebrate olfactory receptors
Source: BMC Evol Biol. 2020 Apr 15;20:42. doi: 10.1186/s12862-020-01607-6 (PMC7160942; doi:10.1186/s12862-020-01607-6)
Supplement: Supplementary file 8 — Additional file 8. Protein sequences of the OR genes and pseudogenes in this work. [file 12862_2020_1607_MOESM8_ESM.zip]

Archive with 12 entries (8 files):
- Additional file8 OR peptide sequences 160220/
- Additional file8 OR peptide sequences 160220/Additional file8 OR peptide sequences/
- Additional file8 OR peptide sequences 160220/Additional file8 OR peptide sequences/non_human_peptide_OR_sequences/
- Additional file8 OR peptide sequences 160220/Additional file8 OR peptide sequences/non_human_peptide_OR_sequences/ORsequences/
- Additional file8 OR peptide sequences 160220/Additional file8 OR peptide sequences/non_human_peptide_OR_sequences/ORsequences/chimp_pep_July19.txt
- Additional file8 OR peptide sequences 160220/Additional file8 OR peptide sequences/non_human_peptide_OR_sequences/ORsequences/cow_pep_July19.txt
- Additional file8 OR peptide sequences 160220/Additional file8 OR peptide sequences/non_human_peptide_OR_sequences/ORsequences/dog_pep_July19.txt
- Additional file8 OR peptide sequences 160220/Additional file8 OR peptide sequences/non_human_peptide_OR_sequences/ORsequences/horse_pep_July19.txt
- Additional file8 OR peptide sequences 160220/Additional file8 OR peptide sequences/non_human_peptide_OR_sequences/ORsequences/mouse_pep_July19.txt
- Additional file8 OR peptide sequences 160220/Additional file8 OR peptide sequences/non_human_peptide_OR_sequences/ORsequences/orang_pep_July19.txt
- Additional file8 OR peptide sequences 160220/Additional file8 OR peptide sequences/non_human_peptide_OR_sequences/ORsequences/rat_pep_July19.txt
- Additional file8 OR peptide sequences 160220/Additional file8 OR peptide sequences/non_human_peptide_OR_sequences/ORsequences/zebrafish_pep_July19.txt
